# Supplementary material for: Comprehensive analysis of microRNA and metabolic profiles in bovine seminal plasma of different semen quality
Source: Front Vet Sci. 2023 Mar 28;10:1088148. doi: 10.3389/fvets.2023.1088148 (PMC10086235; doi:10.3389/fvets.2023.1088148)
Supplement: Supplementary Table 1 — All primer sequences. A summary of raw data, clean data, and reads quality of sequenced samples. [file Table_1.XLSX]

## Sheet: Sheet1
Samples	ID	Raw_reads	Length<18	Length>30	Low_quality	Containing'N'reads	Clean_reads	Q30(%)
Normal-1	Normal-1	11868944	10262	0	0	0	11858682	96.39
Normal-2	Normal-2	10145821	7568	0	0	0	10138253	96
Normal-3	Normal-3	11444889	21042	0	0	0	11423847	96.53
Normal-4	Normal-4	11624166	18485	0	0	0	11605681	96.03
Low-quality-1	Low-quanlity-1	13184976	13211	0	0	0	13171765	95.82
Low-quality-2	Low-quanlity-2	11851614	18949	0	0	0	11832665	96.19
Low-quality-3	Low-quanlity-3	12486284	17962	0	0	0	12468322	96.08
Low-quality-4	Low-quanlity-4	9636391	11563	0	0	0	9624828	95.84
