# Supplementary material for: Comprehensive analysis of microRNA and metabolic profiles in bovine seminal plasma of different semen quality
Source: Front Vet Sci. 2023 Mar 28;10:1088148. doi: 10.3389/fvets.2023.1088148 (PMC10086235; doi:10.3389/fvets.2023.1088148)
Supplement: Supplementary Table 2 — The prediction of known miRNAs and novel miRNAs in each sample. [file Table_2.XLSX]

## Sheet: Sheet1
BMK-ID	Known-miRNAs	Novel-miRNAs	Total
Normal-1	520	1084	1604
Normal-2	519	955	1474
Normal-3	459	1016	1475
Normal-4	526	1108	1634
Low-quality-1	577	1202	1779
Low-quality-2	396	873	1269
Low-quality-3	620	1319	1939
Low-quality-4	500	1364	1864
Total	727	2256	2983
