# Supplementary material for: Comprehensive analysis of microRNA and metabolic profiles in bovine seminal plasma of different semen quality
Source: Front Vet Sci. 2023 Mar 28;10:1088148. doi: 10.3389/fvets.2023.1088148 (PMC10086235; doi:10.3389/fvets.2023.1088148)
Supplement: Supplementary Table 3 — The annotation of differently expressed miRNAs between the normal and low-quality semen groups. [file Table_3.XLSX]

## Sheet: Sheet1
#ID	Target_gene	miRNA_Seq	miRNA_Length	Normal-1	Normal-2	Normal-3	Normal-4	Low-quality-1	Low-quality-2	Low-quality-3	Low-quality-4	Pvalue	log2FC	regulated	COG_class	COG_class_annotation	GO_annotation	KEGG_annotation	KEGG_pathway_annotation	KOG_class	KOG_class_annotation	Pfam_annotation	Swissprot_annotation	eggNOG_class	eggNOG_class_annotation	nr_annotation	GO_second_level_annotation
novel_miR_2641	gene-ACHE	AAUAACUGGAGGCCGCCACCCU	22	0.94495	0.643453	1.38235	2.22167	0.114311	0	0.12846	0	0.0058615	-3.58296	down	[I]	Lipid transport and metabolism	Molecular Function: amyloid-beta binding (GO:0001540);; Biological Process: regulation of receptor recycling (GO:0001919);; Biological Process: osteoblast development (GO:0002076);; Molecular Function: acetylcholinesterase activity (GO:0003990);; Molecular Function: collagen binding (GO:0005518);; Cellular Component: basal lamina (GO:0005605);; Cellular Component: extracellular space (GO:0005615)…	K01049|0|bom:102281882|K01049 acetylcholinesterase [EC:3.1.1.7] | (RefSeq) ACHE; acetylcholinesterase (Cartwright blood group)	Cholinergic synapse (ko04725)	[T]	Signal transduction mechanisms	Carboxylesterase family;; alpha/beta hydrolase fold	Acetylcholinesterase OS=Bos taurus OX=9913 GN=ACHE PE=1 SV=2	I	Lipid transport and metabolism	PREDICTED: acetylcholinesterase isoform X1 [Bos taurus]	molecular function: binding (GO:0005488);; biological process: biological regulation (GO:0065007);; biological process: cellular process (GO:0009987);; biological process: developmental process (GO:0032502);; biological process: single-organism process (GO:0044699);; molecular function: catalytic activity (GO:0003824);; biological process: metabolic process (GO:0008152);; cellular component: extr…
novel_miR_2641	gene-ARHGAP17	AAUAACUGGAGGCCGCCACCCU	22	0.94495	0.643453	1.38235	2.22167	0.114311	0	0.12846	0	0.0058615	-3.58296	down	--	--	Cellular Component: cytoplasm (GO:0005737);; Cellular Component: plasma membrane (GO:0005886);; Biological Process: signal transduction (GO:0007165);;	K20638|0|phd:102336621|K20638 Rho GTPase-activating protein 17 | (RefSeq) ARHGAP17; Rho GTPase activating protein 17	--	[T]	Signal transduction mechanisms	BAR domain;; RhoGAP domain	Rho GTPase-activating protein 35 OS=Canis lupus familiaris OX=9615 GN=ARHGAP35 PE=2 SV=1	S	Function unknown	rho GTPase-activating protein 17 isoform X1 [Delphinapterus leucas]	cellular component: cell (GO:0005623);; cellular component: cell part (GO:0044464);; cellular component: membrane (GO:0016020);; biological process: cellular process (GO:0009987);; biological process: response to stimulus (GO:0050896);; biological process: biological regulation (GO:0065007)
novel_miR_2641	gene-LOC790312	AAUAACUGGAGGCCGCCACCCU	22	0.94495	0.643453	1.38235	2.22167	0.114311	0	0.12846	0	0.0058615	-3.58296	down	[F]	Nucleotide transport and metabolism	Molecular Function: purine-nucleoside phosphorylase activity (GO:0004731);; Cellular Component: cytoplasm (GO:0005737);; Cellular Component: cytoskeleton (GO:0005856);; Biological Process: nucleoside metabolic process (GO:0009116);; Biological Process: purine-containing compound salvage (GO:0043101);;	K03783|0|bta:790312|K03783 purine-nucleoside phosphorylase [EC:2.4.2.1] | (RefSeq) purine nucleoside phosphorylase	--	[F]	Nucleotide transport and metabolism	Phosphorylase superfamily	Purine nucleoside phosphorylase OS=Bos taurus OX=9913 GN=PNP PE=1 SV=3	F	Nucleotide transport and metabolism	PREDICTED: LOW QUALITY PROTEIN: purine nucleoside phosphorylase [Bos taurus]	molecular function: catalytic activity (GO:0003824);; biological process: metabolic process (GO:0008152);; cellular component: cell (GO:0005623);; cellular component: cell part (GO:0044464);; cellular component: organelle (GO:0043226);; biological process: cellular process (GO:0009987);; biological process: single-organism process (GO:0044699)
novel_miR_2641	gene-NPC1L1	AAUAACUGGAGGCCGCCACCCU	22	0.94495	0.643453	1.38235	2.22167	0.114311	0	0.12846	0	0.0058615	-3.58296	down	--	--	Molecular Function: nucleic acid binding (GO:0003676);; Molecular Function: helicase activity (GO:0004386);; Molecular Function: lipid transporter activity (GO:0005319);; Molecular Function: ATP binding (GO:0005524);; Biological Process: cholesterol biosynthetic process (GO:0006695);; Cellular Component: integral component of membrane (GO:0016021);; Molecular Function: Rab GTPase binding (GO:0017…	K14461|0|bta:539550|K14461 Niemann-Pick C1-like protein 1 | (RefSeq) NPC1L1; NPC1 like intracellular cholesterol transporter 1	Fat digestion and absorption (ko04975)	[I]	Lipid transport and metabolism	Patched family;; Niemann-Pick C1 N terminus;; Sterol-sensing domain of SREBP cleavage-activation;; MMPL family	NPC intracellular cholesterol transporter 1 OS=Sus scrofa OX=9823 GN=NPC1 PE=2 SV=1	U	Intracellular trafficking, secretion, and vesicular transport	PREDICTED: Niemann-Pick C1-like protein 1 [Bos taurus]	molecular function: binding (GO:0005488);; molecular function: catalytic activity (GO:0003824);; biological process: metabolic process (GO:0008152);; molecular function: transporter activity (GO:0005215);; biological process: localization (GO:0051179);; biological process: single-organism process (GO:0044699);; cellular component: membrane (GO:0016020);; cellular component: membrane part (GO:0044…
novel_miR_2641	gene-OR2J2	AAUAACUGGAGGCCGCCACCCU	22	0.94495	0.643453	1.38235	2.22167	0.114311	0	0.12846	0	0.0058615	-3.58296	down	--	--	Molecular Function: G-protein coupled receptor activity (GO:0004930);; Molecular Function: olfactory receptor activity (GO:0004984);; Cellular Component: plasma membrane (GO:0005886);; Biological Process: G-protein coupled receptor signaling pathway (GO:0007186);; Cellular Component: integral component of membrane (GO:0016021);; Biological Process: detection of chemical stimulus involved in senso…	K04257|0|bta:539623|K04257 olfactory receptor | (RefSeq) OR2J2; olfactory receptor, family 2, subfamily J, member 2	Olfactory transduction (ko04740)	--	--	Olfactory receptor;; 7 transmembrane receptor (rhodopsin family);; Serpentine type 7TM GPCR chemoreceptor Srsx	Olfactory receptor-like protein OLF3 OS=Canis lupus familiaris OX=9615 PE=3 SV=1	U	Intracellular trafficking, secretion, and vesicular transport	PREDICTED: olfactory receptor 2J3 [Bos taurus]	molecular function: receptor activity (GO:0004872);; molecular function: molecular transducer activity (GO:0060089);; biological process: cellular process (GO:0009987);; biological process: signaling (GO:0023052);; biological process: single-organism process (GO:0044699);; biological process: response to stimulus (GO:0050896);; biological process: biological regulation (GO:0065007);; cellular com…
novel_miR_2641	gene-PATE3	AAUAACUGGAGGCCGCCACCCU	22	0.94495	0.643453	1.38235	2.22167	0.114311	0	0.12846	0	0.0058615	-3.58296	down	--	--	--	--	--	--	--	--	Acrosomal protein SP-10 OS=Papio hamadryas OX=9557 GN=ACRV1 PE=1 SV=1	S	Function unknown	PREDICTED: prostate and testis expressed protein 3 [Bison bison bison]	--
novel_miR_2641	gene-PIKFYVE	AAUAACUGGAGGCCGCCACCCU	22	0.94495	0.643453	1.38235	2.22167	0.114311	0	0.12846	0	0.0058615	-3.58296	down	[O]	Posttranslational modification, protein turnover, chaperones	Molecular Function: ATP binding (GO:0005524);; Cellular Component: cytosol (GO:0005829);; Cellular Component: cell-cell junction (GO:0005911);; Molecular Function: zinc ion binding (GO:0008270);; Cellular Component: vesicle membrane (GO:0012506);; Molecular Function: 1-phosphatidylinositol-4-phosphate 5-kinase activity (GO:0016308);; Cellular Component: early endosome membrane (GO:0031901);; Biol…	K00921|0|bta:790873|K00921 1-phosphatidylinositol-3-phosphate 5-kinase [EC:2.7.1.150] | (RefSeq) PIKFYVE, PIP5K3, fab1-like; phosphoinositide kinase, FYVE-type zinc finger containing	Regulation of actin cytoskeleton (ko04810)	[T]	Signal transduction mechanisms	Phosphatidylinositol-4-phosphate 5-Kinase;; TCP-1/cpn60 chaperonin family;; Domain found in Dishevelled, Egl-10, and Pleckstrin (DEP);; FYVE zinc finger	T-complex protein 1 subunit gamma OS=Macaca fascicularis OX=9541 GN=CCT3 PE=2 SV=1	O	Posttranslational modification, protein turnover, chaperones	1-phosphatidylinositol 3-phosphate 5-kinase [Bos taurus]	molecular function: binding (GO:0005488);; cellular component: cell (GO:0005623);; cellular component: cell part (GO:0044464);; cellular component: cell junction (GO:0030054);; cellular component: membrane (GO:0016020);; cellular component: organelle (GO:0043226);; cellular component: organelle part (GO:0044422);; molecular function: catalytic activity (GO:0003824);; biological process: metabolic…
novel_miR_2641	gene-SLC16A4	AAUAACUGGAGGCCGCCACCCU	22	0.94495	0.643453	1.38235	2.22167	0.114311	0	0.12846	0	0.0058615	-3.58296	down	[G]	Carbohydrate transport and metabolism	Cellular Component: integral component of plasma membrane (GO:0005887);; Molecular Function: lactate transmembrane transporter activity (GO:0015129);; Biological Process: plasma membrane lactate transport (GO:0035879);;	K08181|0|bta:525480|K08181 MFS transporter, MCP family, solute carrier family 16 (monocarboxylic acid transporters), member 4 | (RefSeq) SLC16A4, MCT5; solute carrier family 16 member 4	--	[G]	Carbohydrate transport and metabolism	Major Facilitator Superfamily	Monocarboxylate transporter 9 OS=Pongo abelii OX=9601 GN=SLC16A9 PE=2 SV=1	E	Amino acid transport and metabolism	PREDICTED: monocarboxylate transporter 5 isoform X2 [Bos taurus]	cellular component: cell (GO:0005623);; cellular component: membrane (GO:0016020);; cellular component: membrane part (GO:0044425);; cellular component: cell part (GO:0044464);; molecular function: transporter activity (GO:0005215);; biological process: cellular process (GO:0009987);; biological process: single-organism process (GO:0044699);; biological process: localization (GO:0051179)
novel_miR_2641	gene-SLC39A6	AAUAACUGGAGGCCGCCACCCU	22	0.94495	0.643453	1.38235	2.22167	0.114311	0	0.12846	0	0.0058615	-3.58296	down	[P]	Inorganic ion transport and metabolism	Molecular Function: zinc ion transmembrane transporter activity (GO:0005385);; Cellular Component: endoplasmic reticulum (GO:0005783);; Cellular Component: integral component of plasma membrane (GO:0005887);; Biological Process: cellular zinc ion homeostasis (GO:0006882);; Cellular Component: cell surface (GO:0009986);; Cellular Component: lamellipodium membrane (GO:0031258);; Biological Process:…	K14712|0|bom:102273091|K14712 solute carrier family 39 (zinc transporter), member 6 | (RefSeq) SLC39A6; solute carrier family 39 member 6	--	[P]	Inorganic ion transport and metabolism	ZIP Zinc transporter	Zinc transporter ZIP6 OS=Pongo abelii OX=9601 GN=SLC39A6 PE=2 SV=1	P	Inorganic ion transport and metabolism	PREDICTED: zinc transporter ZIP6 [Bos indicus]	molecular function: transporter activity (GO:0005215);; biological process: cellular process (GO:0009987);; biological process: single-organism process (GO:0044699);; biological process: localization (GO:0051179);; cellular component: cell (GO:0005623);; cellular component: organelle (GO:0043226);; cellular component: cell part (GO:0044464);; cellular component: membrane (GO:0016020);; cellular c…
novel_miR_2641	gene-TMEM74B	AAUAACUGGAGGCCGCCACCCU	22	0.94495	0.643453	1.38235	2.22167	0.114311	0	0.12846	0	0.0058615	-3.58296	down	--	--	Cellular Component: integral component of membrane (GO:0016021);;	--	--	--	--	Neurensin	--	S	Function unknown	hypothetical protein M91_18143, partial [Bos mutus]	cellular component: membrane (GO:0016020);; cellular component: membrane part (GO:0044425)
novel_miR_2641	gene-USH2A	AAUAACUGGAGGCCGCCACCCU	22	0.94495	0.643453	1.38235	2.22167	0.114311	0	0.12846	0	0.0058615	-3.58296	down	[X]	Mobilome: prophages, transposons	--	K19636|0|bta:100296635|K19636 usherin | (RefSeq) USH2A; usherin	--	[W]	Extracellular structures	Fibronectin type III domain;; Laminin EGF domain;; Purple acid Phosphatase, N-terminal domain;; Laminin G domain;; Laminin G domain;; Laminin N-terminal (Domain VI);; Concanavalin A-like lectin/glucanases superfamily;; Chitinase A, N-terminal domain;; Uncharacterised conserved protein (DUF2369);; Fibronectin type III domain;; Interferon-alpha/beta receptor, fibronectin type III	Netrin-1 OS=Sus scrofa OX=9823 GN=NTN1 PE=2 SV=1	S	Function unknown	usherin [Bos taurus]	--
novel_miR_2641	gene-WDR17	AAUAACUGGAGGCCGCCACCCU	22	0.94495	0.643453	1.38235	2.22167	0.114311	0	0.12846	0	0.0058615	-3.58296	down	[T]	Signal transduction mechanisms	--	--	--	--	--	WD domain, G-beta repeat;; Anaphase-promoting complex subunit 4 WD40 domain	F-box-like/WD repeat-containing protein TBL1X OS=Macaca fascicularis OX=9541 GN=TBL1X PE=2 SV=1	S	Function unknown	PREDICTED: WD repeat-containing protein 17 isoform X1 [Bos taurus]	--
novel_miR_2641	gene-ZNF2	AAUAACUGGAGGCCGCCACCCU	22	0.94495	0.643453	1.38235	2.22167	0.114311	0	0.12846	0	0.0058615	-3.58296	down	[R]	General function prediction only	Molecular Function: DNA binding (GO:0003677);; Molecular Function: transcription factor activity, sequence-specific DNA binding (GO:0003700);; Cellular Component: nucleus (GO:0005634);; Biological Process: regulation of transcription, DNA-templated (GO:0006355);; Molecular Function: metal ion binding (GO:0046872);;	K09228|0|phd:102324001|K09228 KRAB domain-containing zinc finger protein | (RefSeq) zinc finger protein 252-like	--	[R]	General function prediction only	Zinc-finger double domain;; Zinc finger, C2H2 type;; C2H2-type zinc finger;; C2H2-type zinc finger;; XPA protein N-terminal;; Zinc ribbon domain;; zinc-finger C2H2-type;; Zinc-finger double-stranded RNA-binding	Zinc finger protein 184 OS=Bos taurus OX=9913 GN=ZNF184 PE=2 SV=1	S	Function unknown	zinc finger protein 184-like [Odocoileus virginianus texanus]	molecular function: binding (GO:0005488);; molecular function: nucleic acid binding transcription factor activity (GO:0001071);; biological process: biological regulation (GO:0065007);; cellular component: cell (GO:0005623);; cellular component: organelle (GO:0043226);; cellular component: cell part (GO:0044464)
novel_miR_2641	gene-ZNF555	AAUAACUGGAGGCCGCCACCCU	22	0.94495	0.643453	1.38235	2.22167	0.114311	0	0.12846	0	0.0058615	-3.58296	down	[R]	General function prediction only	Molecular Function: DNA binding (GO:0003677);; Cellular Component: intracellular (GO:0005622);; Biological Process: regulation of transcription, DNA-templated (GO:0006355);; Molecular Function: metal ion binding (GO:0046872);;	K09228|0|bta:538773|K09228 KRAB domain-containing zinc finger protein | (RefSeq) ZNF555, ZNF14; zinc finger protein 555	--	[R]	General function prediction only	Zinc-finger double domain;; Zinc finger, C2H2 type;; C2H2-type zinc finger;; C2H2-type zinc finger;; zinc-finger C2H2-type;; KRAB box;; Zinc-finger double-stranded RNA-binding;; Zinc ribbon domain;; Probable zinc-ribbon domain;; zinc-ribbon family;; SprT-like zinc ribbon domain	Zinc finger protein 14 OS=Pongo abelii OX=9601 GN=ZNF14 PE=2 SV=1	S	Function unknown	PREDICTED: zinc finger protein 555-like [Bos indicus]	molecular function: binding (GO:0005488);; cellular component: cell (GO:0005623);; cellular component: cell part (GO:0044464);; biological process: biological regulation (GO:0065007)
bta-miR-126-3p	--	CGUACCGUGAGUAAUAAUGCG	21	148.042	132.23	289.372	263.546	772.746	595.051	3079.7	95.0823	0.00518161	2.26674	up	--	--	--	--	--	--	--	--	--	--
bta-miR-2431-3p	gene-A4GALT	CACCCCCACUUGCAUGACCCUGA	23	5.6697	2.57381	12.9019	2.49938	0.571557	0.521517	0.6423	1.74784	0.00371848	-2.4015	down	--	--	Biological Process: globoside biosynthetic process (GO:0001576);; Biological Process: plasma membrane organization (GO:0007009);; Molecular Function: toxic substance binding (GO:0015643);; Cellular Component: integral component of membrane (GO:0016021);; Molecular Function: lactosylceramide 4-alpha-galactosyltransferase activity (GO:0050512);; Cellular Component: extracellular exosome (GO:0070062…	K01988|0|bta:618369|K01988 lactosylceramide 4-alpha-galactosyltransferase [EC:2.4.1.228] | (RefSeq) A4GALT; alpha 1,4-galactosyltransferase	Glycosphingolipid biosynthesis - globo series (ko00603)	[G]	Carbohydrate transport and metabolism	Alpha 1,4-glycosyltransferase conserved region;; Glycosyltransferase sugar-binding region containing DXD motif	Lactosylceramide 4-alpha-galactosyltransferase OS=Pan troglodytes OX=9598 GN=A4GALT PE=3 SV=1	S	Function unknown	PREDICTED: lactosylceramide 4-alpha-galactosyltransferase isoform X1 [Bison bison bison]	biological process: metabolic process (GO:0008152);; biological process: cellular process (GO:0009987);; biological process: single-organism process (GO:0044699);; biological process: cellular component organization or biogenesis (GO:0071840);; molecular function: binding (GO:0005488);; cellular component: membrane (GO:0016020);; cellular component: membrane part (GO:0044425);; molecular function…
bta-miR-2431-3p	gene-AATK	CACCCCCACUUGCAUGACCCUGA	23	5.6697	2.57381	12.9019	2.49938	0.571557	0.521517	0.6423	1.74784	0.00371848	-2.4015	down	--	;;	Molecular Function: protein kinase activity (GO:0004672);; Molecular Function: ATP binding (GO:0005524);; Biological Process: protein phosphorylation (GO:0006468);; Cellular Component: integral component of membrane (GO:0016021);;	K17480|0|bta:511515|K17480 lemur tyrosine kinase 1 [EC:2.7.10.1] | (RefSeq) AATK; apoptosis associated tyrosine kinase	--	--	--	Protein tyrosine kinase;; Protein kinase domain	Insulin-like growth factor 1 receptor (Fragment) OS=Bos taurus OX=9913 GN=IGF1R PE=2 SV=1	T	Signal transduction mechanisms	PREDICTED: LOW QUALITY PROTEIN: serine/threonine-protein kinase LMTK1 [Bos taurus]	molecular function: catalytic activity (GO:0003824);; biological process: metabolic process (GO:0008152);; biological process: cellular process (GO:0009987);; molecular function: binding (GO:0005488);; cellular component: membrane (GO:0016020);; cellular component: membrane part (GO:0044425)
bta-miR-2431-3p	gene-ABCA7	CACCCCCACUUGCAUGACCCUGA	23	5.6697	2.57381	12.9019	2.49938	0.571557	0.521517	0.6423	1.74784	0.00371848	-2.4015	down	[V]	Defense mechanisms	Cellular Component: phagocytic cup (GO:0001891);; Molecular Function: ATP binding (GO:0005524);; Molecular Function: phospholipid transporter activity (GO:0005548);; Cellular Component: Golgi apparatus (GO:0005794);; Biological Process: memory (GO:0007613);; Cellular Component: cell surface (GO:0009986);; Biological Process: positive regulation of cholesterol efflux (GO:0010875);; Cellular Compon…	K05645|0|bta:511762|K05645 ATP-binding cassette, subfamily A (ABC1), member 7 | (RefSeq) ABCA7; ATP binding cassette subfamily A member 7	ABC transporters (ko02010)	[IR]	--	ABC-2 family transporter protein;; ABC transporter;; AAA domain, putative AbiEii toxin, Type IV TA system	ATP-binding cassette sub-family G member 2 OS=Bos taurus OX=9913 GN=ABCG2 PE=3 SV=2	V	Defense mechanisms	PREDICTED: ATP-binding cassette sub-family A member 7 isoform X1 [Bos taurus]	cellular component: cell (GO:0005623);; cellular component: membrane (GO:0016020);; cellular component: membrane part (GO:0044425);; cellular component: cell part (GO:0044464);; molecular function: binding (GO:0005488);; molecular function: transporter activity (GO:0005215);; biological process: single-organism process (GO:0044699);; biological process: localization (GO:0051179);; cellular compon…
bta-miR-2431-3p	gene-ABCC8	CACCCCCACUUGCAUGACCCUGA	23	5.6697	2.57381	12.9019	2.49938	0.571557	0.521517	0.6423	1.74784	0.00371848	-2.4015	down	[V]	Defense mechanisms	Molecular Function: potassium channel activity (GO:0005267);; Molecular Function: ATP binding (GO:0005524);; Biological Process: signal transduction (GO:0007165);; Cellular Component: voltage-gated potassium channel complex (GO:0008076);; Molecular Function: sulfonylurea receptor activity (GO:0008281);; Molecular Function: ATPase activity, coupled to transmembrane movement of substances (GO:00426…	K05032|0|bta:538996|K05032 ATP-binding cassette subfamily C (CFTR/MRP) member 8 | (RefSeq) ABCC8; ATP binding cassette subfamily C member 8	Type II diabetes mellitus (ko04930)	[Q]	Secondary metabolites biosynthesis, transport and catabolism	ABC transporter transmembrane region;; ABC transporter	ATP-binding cassette sub-family C member 9 OS=Oryctolagus cuniculus OX=9986 GN=ABCC9 PE=2 SV=1	V	Defense mechanisms	PREDICTED: ATP-binding cassette sub-family C member 8 isoform X1 [Bos taurus]	molecular function: transporter activity (GO:0005215);; biological process: cellular process (GO:0009987);; biological process: single-organism process (GO:0044699);; biological process: localization (GO:0051179);; molecular function: binding (GO:0005488);; biological process: response to stimulus (GO:0050896);; biological process: biological regulation (GO:0065007);; cellular component: cell (GO…
bta-miR-2431-3p	gene-ABLIM2	CACCCCCACUUGCAUGACCCUGA	23	5.6697	2.57381	12.9019	2.49938	0.571557	0.521517	0.6423	1.74784	0.00371848	-2.4015	down	--	--	Molecular Function: actin binding (GO:0003779);; Biological Process: transcription, DNA-templated (GO:0006351);; Molecular Function: zinc ion binding (GO:0008270);; Cellular Component: actin cytoskeleton (GO:0015629);; Biological Process: actin cytoskeleton organization (GO:0030036);;	K07520|0|cfr:102516901|K07520 actin-binding LIM protein | (RefSeq) ABLIM2; actin binding LIM protein family member 2	Axon guidance (ko04360)	[TZ]	--	Putative adherens-junction anchoring region of AbLIM;; LIM domain;; Villin headpiece domain	Paxillin OS=Pongo abelii OX=9601 GN=PXN PE=2 SV=1	S	Function unknown	actin-binding LIM protein 2 isoform X1 [Odocoileus virginianus texanus]	molecular function: binding (GO:0005488);; biological process: metabolic process (GO:0008152);; biological process: cellular process (GO:0009987);; cellular component: cell (GO:0005623);; cellular component: organelle (GO:0043226);; cellular component: cell part (GO:0044464);; biological process: single-organism process (GO:0044699);; biological process: cellular component organization or biogene…
bta-miR-2431-3p	gene-ABR	CACCCCCACUUGCAUGACCCUGA	23	5.6697	2.57381	12.9019	2.49938	0.571557	0.521517	0.6423	1.74784	0.00371848	-2.4015	down	--	--	Biological Process: negative regulation of cellular extravasation (GO:0002692);; Molecular Function: Rho guanyl-nucleotide exchange factor activity (GO:0005089);; Molecular Function: GTPase activator activity (GO:0005096);; Cellular Component: cytosol (GO:0005829);; Cellular Component: plasma membrane (GO:0005886);; Biological Process: brain development (GO:0007420);; Biological Process: actin cy…	K20629|0|bacu:103006402|K20629 active breakpoint cluster region-related protein | (RefSeq) ABR; active BCR-related	--	[T]	Signal transduction mechanisms	RhoGAP domain;; RhoGEF domain;; Bcr-Abl oncoprotein oligomerisation domain;; PH domain;; C2 domain	Active breakpoint cluster region-related protein OS=Bos taurus OX=9913 GN=ABR PE=2 SV=1	T	Signal transduction mechanisms	PREDICTED: active breakpoint cluster region-related protein isoform X4 [Ovis aries musimon]	biological process: biological regulation (GO:0065007);; molecular function: guanyl-nucleotide exchange factor activity (GO:0005085);; molecular function: enzyme regulator activity (GO:0030234);; cellular component: cell (GO:0005623);; cellular component: cell part (GO:0044464);; cellular component: membrane (GO:0016020);; biological process: multicellular organismal process (GO:0032501);; biolog…
bta-miR-2431-3p	gene-ABTB1	CACCCCCACUUGCAUGACCCUGA	23	5.6697	2.57381	12.9019	2.49938	0.571557	0.521517	0.6423	1.74784	0.00371848	-2.4015	down	--	--	Cellular Component: nucleolus (GO:0005730);; Cellular Component: cytoplasm (GO:0005737);; Cellular Component: plasma membrane (GO:0005886);;	K10520|0|bta:507417|K10520 ankyrin repeat and BTB/POZ domain-containing protein 1 | (RefSeq) ABTB1; ankyrin repeat and BTB domain containing 1	--	--	--	BTB/POZ domain;; BTB And C-terminal Kelch	Kelch-like protein 21 OS=Bos taurus OX=9913 GN=KLHL21 PE=2 SV=1	S	Function unknown	PREDICTED: ankyrin repeat and BTB/POZ domain-containing protein 1 isoform X2 [Bos taurus]	cellular component: cell (GO:0005623);; cellular component: organelle (GO:0043226);; cellular component: organelle part (GO:0044422);; cellular component: cell part (GO:0044464);; cellular component: membrane (GO:0016020)
bta-miR-2431-3p	gene-ACKR1	CACCCCCACUUGCAUGACCCUGA	23	5.6697	2.57381	12.9019	2.49938	0.571557	0.521517	0.6423	1.74784	0.00371848	-2.4015	down	--	--	Molecular Function: G-protein coupled receptor activity (GO:0004930);; Cellular Component: early endosome (GO:0005769);; Cellular Component: plasma membrane (GO:0005886);; Biological Process: inflammatory response (GO:0006954);; Biological Process: G-protein coupled receptor signaling pathway (GO:0007186);; Cellular Component: integral component of membrane (GO:0016021);; Molecular Function: C-C …	K06574|0|bta:528076|K06574 Duffy blood group glycoprotein | (RefSeq) ACKR1, DARC; atypical chemokine receptor 1 (Duffy blood group)	Malaria (ko05144)	--	--	--	Atypical chemokine receptor 1 OS=Bos taurus OX=9913 GN=ACKR1 PE=2 SV=2	U	Intracellular trafficking, secretion, and vesicular transport	PREDICTED: atypical chemokine receptor 1 [Bos indicus]	molecular function: receptor activity (GO:0004872);; molecular function: molecular transducer activity (GO:0060089);; biological process: cellular process (GO:0009987);; biological process: signaling (GO:0023052);; biological process: single-organism process (GO:0044699);; biological process: response to stimulus (GO:0050896);; biological process: biological regulation (GO:0065007);; cellular com…
bta-miR-2431-3p	gene-ADAM11	CACCCCCACUUGCAUGACCCUGA	23	5.6697	2.57381	12.9019	2.49938	0.571557	0.521517	0.6423	1.74784	0.00371848	-2.4015	down	--	--	Molecular Function: metalloendopeptidase activity (GO:0004222);; Biological Process: proteolysis (GO:0006508);; Biological Process: integrin-mediated signaling pathway (GO:0007229);; Molecular Function: zinc ion binding (GO:0008270);; Cellular Component: integral component of membrane (GO:0016021);;	K16067|0|bom:102275828|K16067 disintegrin and metalloproteinase domain-containing protein 11 [EC:3.4.24.-] | (RefSeq) ADAM11; ADAM metallopeptidase domain 11	--	[O]	Posttranslational modification, protein turnover, chaperones	Reprolysin (M12B) family zinc metalloprotease;; Reprolysin family propeptide;; ADAM cysteine-rich;; Disintegrin;; Metallo-peptidase family M12;; Metallo-peptidase family M12B Reprolysin-like;; EGF-like domain	Disintegrin and metalloproteinase domain-containing protein 28 OS=Macaca fascicularis OX=9541 GN=ADAM28 PE=2 SV=1	S	Function unknown	PREDICTED: disintegrin and metalloproteinase domain-containing protein 11 [Bison bison bison]	molecular function: catalytic activity (GO:0003824);; biological process: metabolic process (GO:0008152);; biological process: cellular process (GO:0009987);; biological process: signaling (GO:0023052);; biological process: single-organism process (GO:0044699);; biological process: response to stimulus (GO:0050896);; biological process: biological regulation (GO:0065007);; molecular function: bin…
bta-miR-2431-3p	gene-ADAMTS14	CACCCCCACUUGCAUGACCCUGA	23	5.6697	2.57381	12.9019	2.49938	0.571557	0.521517	0.6423	1.74784	0.00371848	-2.4015	down	--	--	Molecular Function: metalloendopeptidase activity (GO:0004222);; Cellular Component: proteinaceous extracellular matrix (GO:0005578);; Biological Process: proteolysis (GO:0006508);; Molecular Function: zinc ion binding (GO:0008270);; Biological Process: collagen fibril organization (GO:0030199);;	K08628|0|bta:510214|K08628 a disintegrin and metalloproteinase with thrombospondin motifs 14 [EC:3.4.24.-] | (RefSeq) ADAMTS14; ADAM metallopeptidase with thrombospondin type 1 motif 14	--	[O]	Posttranslational modification, protein turnover, chaperones	Reprolysin family propeptide;; ADAM-TS Spacer 1;; Thrombospondin type 1 domain;; Reprolysin (M12B) family zinc metalloprotease;; Metallo-peptidase family M12;; Metallo-peptidase family M12B Reprolysin-like;; Metallo-peptidase family M12B Reprolysin-like;; Metallo-peptidase family M12B Reprolysin-like	A disintegrin and metalloproteinase with thrombospondin motifs 2 OS=Bos taurus OX=9913 GN=ADAMTS2 PE=1 SV=1	S	Function unknown	PREDICTED: A disintegrin and metalloproteinase with thrombospondin motifs 14 isoform X1 [Bos taurus]	molecular function: catalytic activity (GO:0003824);; biological process: metabolic process (GO:0008152);; cellular component: extracellular region (GO:0005576);; cellular component: extracellular matrix (GO:0031012);; cellular component: extracellular region part (GO:0044421);; molecular function: binding (GO:0005488);; biological process: cellular process (GO:0009987);; biological process: sing…
bta-miR-2431-3p	gene-ADAMTS5	CACCCCCACUUGCAUGACCCUGA	23	5.6697	2.57381	12.9019	2.49938	0.571557	0.521517	0.6423	1.74784	0.00371848	-2.4015	down	--	--	Molecular Function: metalloendopeptidase activity (GO:0004222);; Cellular Component: proteinaceous extracellular matrix (GO:0005578);; Cellular Component: extracellular space (GO:0005615);; Biological Process: proteolysis (GO:0006508);; Molecular Function: heparin binding (GO:0008201);; Molecular Function: zinc ion binding (GO:0008270);; Biological Process: defense response to bacterium (GO:00427…	K08620|0|bta:286805|K08620 a disintegrin and metalloproteinase with thrombospondin motifs 5 [EC:3.4.24.-] | (RefSeq) ADAMTS5; ADAM metallopeptidase with thrombospondin type 1 motif 5	--	[O]	Posttranslational modification, protein turnover, chaperones	Reprolysin (M12B) family zinc metalloprotease;; Metallo-peptidase family M12;; Metallo-peptidase family M12B Reprolysin-like;; Reprolysin family propeptide;; Metallo-peptidase family M12B Reprolysin-like;; Thrombospondin type 1 domain;; Metallo-peptidase family M12B Reprolysin-like	A disintegrin and metalloproteinase with thrombospondin motifs 4 OS=Bos taurus OX=9913 GN=ADAMTS4 PE=1 SV=3	O	Posttranslational modification, protein turnover, chaperones	A disintegrin and metalloproteinase with thrombospondin motifs 5 precursor [Bos taurus]	molecular function: catalytic activity (GO:0003824);; biological process: metabolic process (GO:0008152);; cellular component: extracellular region (GO:0005576);; cellular component: extracellular matrix (GO:0031012);; cellular component: extracellular region part (GO:0044421);; molecular function: binding (GO:0005488);; biological process: response to stimulus (GO:0050896);; biological process: …
bta-miR-2431-3p	gene-ADAMTSL4	CACCCCCACUUGCAUGACCCUGA	23	5.6697	2.57381	12.9019	2.49938	0.571557	0.521517	0.6423	1.74784	0.00371848	-2.4015	down	--	--	Molecular Function: protease binding (GO:0002020);; Molecular Function: metalloendopeptidase activity (GO:0004222);; Cellular Component: interstitial matrix (GO:0005614);; Biological Process: proteolysis (GO:0006508);; Biological Process: extracellular matrix organization (GO:0030198);; Biological Process: positive regulation of apoptotic process (GO:0043065);;	--	--	[O]	Posttranslational modification, protein turnover, chaperones	Thrombospondin type 1 domain;; ADAM-TS Spacer 1;; PLAC (protease and lacunin) domain	A disintegrin and metalloproteinase with thrombospondin motifs 2 OS=Bos taurus OX=9913 GN=ADAMTS2 PE=1 SV=1	S	Function unknown	PREDICTED: ADAMTS-like protein 4 isoform X1 [Capra hircus]	molecular function: binding (GO:0005488);; molecular function: catalytic activity (GO:0003824);; biological process: metabolic process (GO:0008152);; cellular component: extracellular region (GO:0005576);; cellular component: extracellular matrix (GO:0031012);; cellular component: extracellular region part (GO:0044421);; biological process: cellular process (GO:0009987);; biological process: sing…
bta-miR-2431-3p	gene-ADCY3	CACCCCCACUUGCAUGACCCUGA	23	5.6697	2.57381	12.9019	2.49938	0.571557	0.521517	0.6423	1.74784	0.00371848	-2.4015	down	[T]	Signal transduction mechanisms	Molecular Function: nucleotide binding (GO:0000166);; Molecular Function: adenylate cyclase activity (GO:0004016);; Cellular Component: cytoplasm (GO:0005737);; Cellular Component: plasma membrane (GO:0005886);; Cellular Component: cilium (GO:0005929);; Biological Process: cAMP biosynthetic process (GO:0006171);; Biological Process: adenylate cyclase-activating G-protein coupled receptor signalin…	K08043|0|bta:535603|K08043 adenylate cyclase 3 [EC:4.6.1.1] | (RefSeq) ADCY3; adenylate cyclase 3	Dilated cardiomyopathy (ko05414)	[C]	Energy production and conversion	Adenylate and Guanylate cyclase catalytic domain;; Adenylyl cyclase N-terminal extracellular and transmembrane region	Adenylate cyclase type 7 OS=Bos taurus OX=9913 GN=ADCY7 PE=2 SV=1	T	Signal transduction mechanisms	adenylate cyclase type 3 [Bos taurus]	molecular function: binding (GO:0005488);; molecular function: catalytic activity (GO:0003824);; biological process: metabolic process (GO:0008152);; cellular component: cell (GO:0005623);; cellular component: cell part (GO:0044464);; cellular component: membrane (GO:0016020);; cellular component: organelle (GO:0043226);; biological process: cellular process (GO:0009987);; biological process: sin…
bta-miR-2431-3p	gene-ADCY6	CACCCCCACUUGCAUGACCCUGA	23	5.6697	2.57381	12.9019	2.49938	0.571557	0.521517	0.6423	1.74784	0.00371848	-2.4015	down	[T]	Signal transduction mechanisms	Biological Process: renal water homeostasis (GO:0003091);; Molecular Function: adenylate cyclase activity (GO:0004016);; Molecular Function: ATP binding (GO:0005524);; Cellular Component: intracellular (GO:0005622);; Cellular Component: cilium (GO:0005929);; Biological Process: cAMP biosynthetic process (GO:0006171);; Biological Process: adenylate cyclase-activating G-protein coupled receptor sig…	K08046|0|bta:509936|K08046 adenylate cyclase 6 [EC:4.6.1.1] | (RefSeq) ADCY6; adenylate cyclase 6	Dilated cardiomyopathy (ko05414)	[C]	Energy production and conversion	Adenylyl cyclase N-terminal extracellular and transmembrane region;; Adenylate and Guanylate cyclase catalytic domain;; Domain of Unknown Function (DUF1053)	Adenylate cyclase type 6 OS=Canis lupus familiaris OX=9615 GN=ADCY6 PE=1 SV=1	T	Signal transduction mechanisms	adenylate cyclase type 6 [Bos taurus]	biological process: multicellular organismal process (GO:0032501);; biological process: single-organism process (GO:0044699);; biological process: biological regulation (GO:0065007);; molecular function: catalytic activity (GO:0003824);; biological process: metabolic process (GO:0008152);; molecular function: binding (GO:0005488);; cellular component: cell (GO:0005623);; cellular component: cell …
bta-miR-2431-3p	gene-ADGRG6	CACCCCCACUUGCAUGACCCUGA	23	5.6697	2.57381	12.9019	2.49938	0.571557	0.521517	0.6423	1.74784	0.00371848	-2.4015	down	--	--	Molecular Function: G-protein coupled receptor activity (GO:0004930);; Biological Process: cell surface receptor signaling pathway (GO:0007166);; Biological Process: G-protein coupled receptor signaling pathway (GO:0007186);; Cellular Component: integral component of membrane (GO:0016021);;	K08463|0|bom:102274022|K08463 G protein-coupled receptor 126 | (RefSeq) ADGRG6, GPR126; adhesion G protein-coupled receptor G6	--	[T]	Signal transduction mechanisms	7 transmembrane receptor (Secretin family);; CUB domain;; GPCR proteolysis site, GPS, motif;; Pentaxin family	Adhesion G-protein coupled receptor G1 OS=Pan troglodytes OX=9598 GN=ADGRG1 PE=3 SV=1	S	Function unknown	PREDICTED: G-protein coupled receptor 126 isoform X1 [Bos taurus]	molecular function: receptor activity (GO:0004872);; molecular function: molecular transducer activity (GO:0060089);; biological process: cellular process (GO:0009987);; biological process: signaling (GO:0023052);; biological process: single-organism process (GO:0044699);; biological process: response to stimulus (GO:0050896);; biological process: biological regulation (GO:0065007);; cellular com…
bta-miR-2431-3p	gene-ADSL	CACCCCCACUUGCAUGACCCUGA	23	5.6697	2.57381	12.9019	2.49938	0.571557	0.521517	0.6423	1.74784	0.00371848	-2.4015	down	[F]	Nucleotide transport and metabolism	--	K01756|0|bta:510949|K01756 adenylosuccinate lyase [EC:4.3.2.2] | (RefSeq) ADSL; adenylosuccinate lyase	Alanine, aspartate and glutamate metabolism (ko00250)	[F]	Nucleotide transport and metabolism	Lyase;; Adenylosuccinate lyase C-terminus	Adenylosuccinate lyase OS=Bos taurus OX=9913 GN=ADSL PE=2 SV=1	F	Nucleotide transport and metabolism	PREDICTED: adenylosuccinate lyase isoform X1 [Bos indicus]	--
bta-miR-2431-3p	gene-AEN	CACCCCCACUUGCAUGACCCUGA	23	5.6697	2.57381	12.9019	2.49938	0.571557	0.521517	0.6423	1.74784	0.00371848	-2.4015	down	--	--	--	K18340|0|bta:614749|K18340 apoptosis-enhancing nuclease [EC:3.1.-.-] | (RefSeq) AEN; apoptosis enhancing nuclease	--	[L]	Replication, recombination and repair	Exonuclease	Apoptosis-enhancing nuclease OS=Pongo abelii OX=9601 GN=AEN PE=2 SV=1	L	Replication, recombination and repair	apoptosis-enhancing nuclease isoform X1 [Odocoileus virginianus texanus]	--
bta-miR-2431-3p	gene-AES	CACCCCCACUUGCAUGACCCUGA	23	5.6697	2.57381	12.9019	2.49938	0.571557	0.521517	0.6423	1.74784	0.00371848	-2.4015	down	--	--	--	--	--	[B]	Chromatin structure and dynamics	Groucho/TLE N-terminal Q-rich domain	--	S	Function unknown	PREDICTED: amino-terminal enhancer of split [Eptesicus fuscus]	--
bta-miR-2431-3p	gene-AFF2	CACCCCCACUUGCAUGACCCUGA	23	5.6697	2.57381	12.9019	2.49938	0.571557	0.521517	0.6423	1.74784	0.00371848	-2.4015	down	--	--	--	K15194|0|bom:102286988|K15194 AF4/FMR2 family member 2 | (RefSeq) AFF2; AF4/FMR2 family member 2	--	--	--	AF-4 proto-oncoprotein	AF4/FMR2 family member 2 OS=Pongo pygmaeus OX=9600 GN=AFF2 PE=2 SV=1	K	Transcription	PREDICTED: AF4/FMR2 family member 2 isoform X2 [Bos taurus]	--
bta-miR-2431-3p	gene-AGAP2	CACCCCCACUUGCAUGACCCUGA	23	5.6697	2.57381	12.9019	2.49938	0.571557	0.521517	0.6423	1.74784	0.00371848	-2.4015	down	--	--	--	K17848|0|bta:504833|K17848 Arf-GAP with GTPase, ANK repeat and PH domain-containing protein 2 | (RefSeq) AGAP2; ArfGAP with GTPase domain, ankyrin repeat and PH domain 2	Endocytosis (ko04144)	[T]	Signal transduction mechanisms	Putative GTPase activating protein for Arf;; Ras family;; PH domain;; Ankyrin repeats (3 copies);; Ankyrin repeat	Arf-GAP with coiled-coil, ANK repeat and PH domain-containing protein 2 OS=Oryctolagus cuniculus OX=9986 GN=ACAP2 PE=2 SV=1	U	Intracellular trafficking, secretion, and vesicular transport	PREDICTED: arf-GAP with GTPase, ANK repeat and PH domain-containing protein 2 isoform X1 [Bos taurus]	--
bta-miR-2431-3p	gene-AGO1	CACCCCCACUUGCAUGACCCUGA	23	5.6697	2.57381	12.9019	2.49938	0.571557	0.521517	0.6423	1.74784	0.00371848	-2.4015	down	--	--	--	K11593|0|myb:102260706|K11593 eukaryotic translation initiation factor 2C | (RefSeq) AGO1; argonaute 1, RISC catalytic component	--	[J]	Translation, ribosomal structure and biogenesis	Piwi domain;; Mid domain of argonaute;; PAZ domain;; N-terminal domain of argonaute;; Argonaute linker 1 domain;; Argonaute linker 2 domain	Protein argonaute-3 OS=Bos taurus OX=9913 GN=AGO3 PE=2 SV=2	J	Translation, ribosomal structure and biogenesis	protein argonaute-1 isoform 1x [Bos taurus]	--
bta-miR-2431-3p	gene-AJM1	CACCCCCACUUGCAUGACCCUGA	23	5.6697	2.57381	12.9019	2.49938	0.571557	0.521517	0.6423	1.74784	0.00371848	-2.4015	down	--	--	--	--	--	--	--	--	--	S	Function unknown	PREDICTED: uncharacterized protein C9orf172 homolog [Bos taurus]	--
bta-miR-2431-3p	gene-AKT1S1	CACCCCCACUUGCAUGACCCUGA	23	5.6697	2.57381	12.9019	2.49938	0.571557	0.521517	0.6423	1.74784	0.00371848	-2.4015	down	--	--	Cellular Component: cytoplasm (GO:0005737);; Biological Process: negative regulation of protein kinase activity (GO:0006469);; Cellular Component: TORC1 complex (GO:0031931);; Biological Process: negative regulation of TOR signaling (GO:0032007);; Biological Process: negative regulation of cell size (GO:0045792);; Biological Process: neurotrophin TRK receptor signaling pathway (GO:0048011);;	K16184|1.17205e-101|lve:103075856|K16184 proline-rich AKT1 substrate 1 | (RefSeq) AKT1S1; AKT1 substrate 1	Longevity regulating pathway - multiple species (ko04213)	--	--	Proline-rich AKT1 substrate 1	--	S	Function unknown	PREDICTED: proline-rich AKT1 substrate 1 isoform X2 [Capra hircus]	cellular component: cell (GO:0005623);; cellular component: cell part (GO:0044464);; biological process: biological regulation (GO:0065007);; cellular component: macromolecular complex (GO:0032991);; biological process: cellular process (GO:0009987);; biological process: single-organism process (GO:0044699);; biological process: cellular component organization or biogenesis (GO:0071840);; biologi…
bta-miR-2431-3p	gene-AKT2	CACCCCCACUUGCAUGACCCUGA	23	5.6697	2.57381	12.9019	2.49938	0.571557	0.521517	0.6423	1.74784	0.00371848	-2.4015	down	[T]	Signal transduction mechanisms	Biological Process: positive regulation of protein phosphorylation (GO:0001934);; Molecular Function: protein serine/threonine kinase activity (GO:0004674);; Molecular Function: protein binding (GO:0005515);; Molecular Function: ATP binding (GO:0005524);; Cellular Component: nucleus (GO:0005634);; Cellular Component: cell cortex (GO:0005938);; Biological Process: insulin receptor signaling pathwa…	K04456|0|bta:534923|K04456 RAC serine/threonine-protein kinase [EC:2.7.11.1] | (RefSeq) AKT2; AKT serine/threonine kinase 2	Choline metabolism in cancer (ko05231)	[T]	Signal transduction mechanisms	Protein kinase domain;; Protein tyrosine kinase;; PH domain;; Kinase-like;; Protein kinase C terminal domain	RAC-alpha serine/threonine-protein kinase OS=Bos taurus OX=9913 GN=AKT1 PE=1 SV=2	T	Signal transduction mechanisms	RAC-beta serine/threonine-protein kinase [Bos taurus]	biological process: biological regulation (GO:0065007);; molecular function: catalytic activity (GO:0003824);; biological process: metabolic process (GO:0008152);; biological process: cellular process (GO:0009987);; molecular function: binding (GO:0005488);; cellular component: cell (GO:0005623);; cellular component: organelle (GO:0043226);; cellular component: cell part (GO:0044464);; biological…
bta-miR-2431-3p	gene-ALK	CACCCCCACUUGCAUGACCCUGA	23	5.6697	2.57381	12.9019	2.49938	0.571557	0.521517	0.6423	1.74784	0.00371848	-2.4015	down	[T]	Signal transduction mechanisms	Biological Process: activation of MAPK activity (GO:0000187);; Molecular Function: transmembrane receptor protein tyrosine kinase activity (GO:0004714);; Molecular Function: ATP binding (GO:0005524);; Cellular Component: integral component of plasma membrane (GO:0005887);; Biological Process: transmembrane receptor protein tyrosine kinase signaling pathway (GO:0007169);; Biological Process: pepti…	K05119|0|oas:101114094|K05119 anaplastic lymphoma kinase [EC:2.7.10.1] | (RefSeq) ALK; anaplastic lymphoma receptor tyrosine kinase	Non-small cell lung cancer (ko05223)	[T]	Signal transduction mechanisms	Protein tyrosine kinase;; MAM domain, meprin/A5/mu;; Protein kinase domain;; Glycine rich protein	Insulin-like growth factor 1 receptor (Fragment) OS=Bos taurus OX=9913 GN=IGF1R PE=2 SV=1	T	Signal transduction mechanisms	PREDICTED: ALK tyrosine kinase receptor [Bubalus bubalis]	biological process: biological regulation (GO:0065007);; molecular function: catalytic activity (GO:0003824);; molecular function: receptor activity (GO:0004872);; molecular function: molecular transducer activity (GO:0060089);; biological process: metabolic process (GO:0008152);; biological process: cellular process (GO:0009987);; biological process: signaling (GO:0023052);; biological process: …
bta-miR-2431-3p	gene-ALPK2	CACCCCCACUUGCAUGACCCUGA	23	5.6697	2.57381	12.9019	2.49938	0.571557	0.521517	0.6423	1.74784	0.00371848	-2.4015	down	--	--	Molecular Function: protein serine/threonine kinase activity (GO:0004674);; Molecular Function: ATP binding (GO:0005524);; Cellular Component: nucleoplasm (GO:0005654);; Biological Process: protein phosphorylation (GO:0006468);;	K08868|0|bta:510218|K08868 alpha-kinase | (RefSeq) ALPK2; alpha kinase 2	--	--	--	Alpha-kinase family;; Immunoglobulin I-set domain;; Immunoglobulin domain;; Immunoglobulin domain;; Immunoglobulin domain;; Immunoglobulin V-set domain	--	S	Function unknown	PREDICTED: alpha-protein kinase 2 isoform X3 [Bos taurus]	molecular function: catalytic activity (GO:0003824);; biological process: metabolic process (GO:0008152);; biological process: cellular process (GO:0009987);; molecular function: binding (GO:0005488);; cellular component: cell (GO:0005623);; cellular component: organelle (GO:0043226);; cellular component: organelle part (GO:0044422);; cellular component: cell part (GO:0044464)
bta-miR-2431-3p	gene-ALPK3	CACCCCCACUUGCAUGACCCUGA	23	5.6697	2.57381	12.9019	2.49938	0.571557	0.521517	0.6423	1.74784	0.00371848	-2.4015	down	--	--	Molecular Function: protein serine/threonine kinase activity (GO:0004674);; Molecular Function: ATP binding (GO:0005524);; Biological Process: protein phosphorylation (GO:0006468);;	K08868|0|bta:516866|K08868 alpha-kinase | (RefSeq) ALPK3; alpha kinase 3	--	--	--	Alpha-kinase family;; Immunoglobulin I-set domain;; Immunoglobulin domain;; Immunoglobulin domain;; Immunoglobulin domain	Myosin light chain kinase, smooth muscle OS=Bos taurus OX=9913 GN=MYLK PE=1 SV=1	S	Function unknown	PREDICTED: alpha-protein kinase 3 isoform X1 [Bos taurus]	molecular function: catalytic activity (GO:0003824);; biological process: metabolic process (GO:0008152);; biological process: cellular process (GO:0009987);; molecular function: binding (GO:0005488)
bta-miR-2431-3p	gene-AMER1	CACCCCCACUUGCAUGACCCUGA	23	5.6697	2.57381	12.9019	2.49938	0.571557	0.521517	0.6423	1.74784	0.00371848	-2.4015	down	--	--	Molecular Function: phosphatidylinositol-4,5-bisphosphate binding (GO:0005546);; Cellular Component: nucleus (GO:0005634);; Cellular Component: plasma membrane (GO:0005886);; Molecular Function: beta-catenin binding (GO:0008013);; Biological Process: bone development (GO:0060348);; Biological Process: adipose tissue development (GO:0060612);; Biological Process: mesenchymal cell differentiation i…	K19407|0|bta:539029|K19407 APC membrane recruitment protein 1 | (RefSeq) AMER1, FAM123B; APC membrane recruitment protein 1	--	--	--	WTX protein	--	S	Function unknown	PREDICTED: APC membrane recruitment protein 1 [Bos taurus]	molecular function: binding (GO:0005488);; cellular component: cell (GO:0005623);; cellular component: organelle (GO:0043226);; cellular component: cell part (GO:0044464);; cellular component: membrane (GO:0016020);; biological process: multicellular organismal process (GO:0032501);; biological process: developmental process (GO:0032502);; biological process: single-organism process (GO:0044699);…
bta-miR-2431-3p	gene-AMH	CACCCCCACUUGCAUGACCCUGA	23	5.6697	2.57381	12.9019	2.49938	0.571557	0.521517	0.6423	1.74784	0.00371848	-2.4015	down	--	--	Biological Process: urogenital system development (GO:0001655);; Biological Process: Mullerian duct regression (GO:0001880);; Molecular Function: hormone activity (GO:0005179);; Cellular Component: extracellular space (GO:0005615);; Biological Process: cell-cell signaling (GO:0007267);; Biological Process: gonadal mesoderm development (GO:0007506);; Molecular Function: growth factor activity (GO:…	K04665|0|bta:280718|K04665 anti-mullerian hormone | (RefSeq) AMH; anti-Mullerian hormone	Hippo signaling pathway (ko04390)	[T]	Signal transduction mechanisms	Anti-Mullerian hormone, N terminal region;; Transforming growth factor beta like domain	Muellerian-inhibiting factor OS=Bos taurus OX=9913 GN=AMH PE=1 SV=1	O	Posttranslational modification, protein turnover, chaperones	PREDICTED: LOW QUALITY PROTEIN: muellerian-inhibiting factor [Bos indicus]	biological process: multicellular organismal process (GO:0032501);; biological process: developmental process (GO:0032502);; biological process: single-organism process (GO:0044699);; biological process: reproductive process (GO:0022414);; molecular function: binding (GO:0005488);; cellular component: extracellular region (GO:0005576);; cellular component: extracellular region part (GO:0044421);;…
bta-miR-2431-3p	gene-AMIGO1	CACCCCCACUUGCAUGACCCUGA	23	5.6697	2.57381	12.9019	2.49938	0.571557	0.521517	0.6423	1.74784	0.00371848	-2.4015	down	--	--	Biological Process: cell adhesion (GO:0007155);; Biological Process: axonal fasciculation (GO:0007413);; Cellular Component: voltage-gated potassium channel complex (GO:0008076);; Molecular Function: potassium channel regulator activity (GO:0015459);; Cellular Component: dendrite (GO:0030425);; Cellular Component: neuronal cell body membrane (GO:0032809);; Biological Process: myelination (GO:0042…	--	--	--	--	Leucine rich repeat;; Leucine Rich repeats (2 copies);; Immunoglobulin I-set domain	Amphoterin-induced protein 2 OS=Pongo abelii OX=9601 GN=AMIGO2 PE=2 SV=1	S	Function unknown	AMIGO1 [Cervus elaphus hippelaphus]	biological process: biological adhesion (GO:0022610);; biological process: cellular process (GO:0009987);; biological process: multicellular organismal process (GO:0032501);; biological process: developmental process (GO:0032502);; biological process: single-organism process (GO:0044699);; cellular component: cell (GO:0005623);; cellular component: membrane (GO:0016020);; cellular component: macr…
bta-miR-2431-3p	gene-AMOT	CACCCCCACUUGCAUGACCCUGA	23	5.6697	2.57381	12.9019	2.49938	0.571557	0.521517	0.6423	1.74784	0.00371848	-2.4015	down	--	--	Biological Process: vasculogenesis (GO:0001570);; Biological Process: in utero embryonic development (GO:0001701);; Biological Process: gastrulation with mouth forming second (GO:0001702);; Cellular Component: stress fiber (GO:0001725);; Cellular Component: ruffle (GO:0001726);; Biological Process: establishment of cell polarity involved in ameboidal cell migration (GO:0003365);; Molecular Functi…	K16819|0|bta:535509|K16819 angiomotin | (RefSeq) AMOT; angiomotin	Hippo signaling pathway (ko04390)	--	--	Angiomotin C terminal	Angiomotin-like protein 1 OS=Bos taurus OX=9913 GN=AMOTL1 PE=3 SV=1	Z	Cytoskeleton	angiomotin [Bos taurus]	biological process: cellular process (GO:0009987);; biological process: developmental process (GO:0032502);; biological process: single-organism process (GO:0044699);; biological process: multicellular organismal process (GO:0032501);; cellular component: cell (GO:0005623);; cellular component: organelle (GO:0043226);; cellular component: organelle part (GO:0044422);; cellular component: cell par…
bta-miR-2431-3p	gene-ANKRD23	CACCCCCACUUGCAUGACCCUGA	23	5.6697	2.57381	12.9019	2.49938	0.571557	0.521517	0.6423	1.74784	0.00371848	-2.4015	down	[R]	General function prediction only	Cellular Component: nucleoplasm (GO:0005654);; Cellular Component: cytoplasm (GO:0005737);; Cellular Component: actin cytoskeleton (GO:0015629);; Molecular Function: titin binding (GO:0031432);;	--	--	[R]	General function prediction only	Ankyrin repeats (3 copies);; Ankyrin repeats (many copies);; Ankyrin repeat;; Ankyrin repeats (many copies);; Ankyrin repeat	Ankyrin repeat domain-containing protein 1 OS=Oryctolagus cuniculus OX=9986 GN=ANKRD1 PE=2 SV=1	S	Function unknown	PREDICTED: ankyrin repeat domain-containing protein 23 isoform X1 [Bos taurus]	cellular component: cell (GO:0005623);; cellular component: organelle (GO:0043226);; cellular component: organelle part (GO:0044422);; cellular component: cell part (GO:0044464);; molecular function: binding (GO:0005488)
bta-miR-2431-3p	gene-ANKRD63	CACCCCCACUUGCAUGACCCUGA	23	5.6697	2.57381	12.9019	2.49938	0.571557	0.521517	0.6423	1.74784	0.00371848	-2.4015	down	[T]	Signal transduction mechanisms	--	--	--	[R]	General function prediction only	Ankyrin repeats (3 copies);; Ankyrin repeats (many copies);; Ankyrin repeats (many copies);; Ankyrin repeat;; Ankyrin repeat	Ankyrin repeat domain-containing protein 27 OS=Pongo abelii OX=9601 GN=ANKRD27 PE=2 SV=1	S	Function unknown	Ankyrin repeat domain-containing protein 50 [Pteropus alecto]	--
bta-miR-2431-3p	gene-ANKRD9	CACCCCCACUUGCAUGACCCUGA	23	5.6697	2.57381	12.9019	2.49938	0.571557	0.521517	0.6423	1.74784	0.00371848	-2.4015	down	--	--	--	--	--	[R]	General function prediction only	Ankyrin repeats (many copies)	--	S	Function unknown	PREDICTED: LOW QUALITY PROTEIN: ankyrin repeat domain-containing protein 9 [Capra hircus]	--
bta-miR-2431-3p	gene-ANKS4B	CACCCCCACUUGCAUGACCCUGA	23	5.6697	2.57381	12.9019	2.49938	0.571557	0.521517	0.6423	1.74784	0.00371848	-2.4015	down	[T]	Signal transduction mechanisms	Cellular Component: endoplasmic reticulum membrane (GO:0005789);; Cellular Component: plasma membrane (GO:0005886);; Biological Process: response to endoplasmic reticulum stress (GO:0034976);;	--	--	[R]	General function prediction only	Ankyrin repeats (many copies);; Ankyrin repeats (3 copies);; Ankyrin repeats (many copies);; Ankyrin repeat;; Ankyrin repeat;; SAM domain (Sterile alpha motif);; SAM domain (Sterile alpha motif)	Ankyrin repeat domain-containing protein 54 OS=Bos taurus OX=9913 GN=ANKRD54 PE=2 SV=1	S	Function unknown	PREDICTED: ankyrin repeat and SAM domain-containing protein 4B [Bos indicus]	cellular component: cell (GO:0005623);; cellular component: membrane (GO:0016020);; cellular component: organelle (GO:0043226);; cellular component: organelle part (GO:0044422);; cellular component: membrane part (GO:0044425);; cellular component: cell part (GO:0044464);; biological process: cellular process (GO:0009987);; biological process: response to stimulus (GO:0050896)
bta-miR-2431-3p	gene-ANO7	CACCCCCACUUGCAUGACCCUGA	23	5.6697	2.57381	12.9019	2.49938	0.571557	0.521517	0.6423	1.74784	0.00371848	-2.4015	down	--	--	Biological Process: chloride transport (GO:0006821);; Cellular Component: membrane (GO:0016020);; Molecular Function: substrate-specific transporter activity (GO:0022892);; Cellular Component: intracellular membrane-bounded organelle (GO:0043231);; Biological Process: calcium activated phospholipid scrambling (GO:0061588);;	K19501|1.2583e-125|mcc:700819|K19501 anoctamin-7 | (RefSeq) ANO7; anoctamin 7	--	[S]	Function unknown	Calcium-activated chloride channel	Anoctamin-4 OS=Bos taurus OX=9913 GN=ANO4 PE=2 SV=1	U	Intracellular trafficking, secretion, and vesicular transport	PREDICTED: anoctamin-7 [Ceratotherium simum simum]	biological process: single-organism process (GO:0044699);; biological process: localization (GO:0051179);; cellular component: membrane (GO:0016020);; molecular function: transporter activity (GO:0005215);; cellular component: cell (GO:0005623);; cellular component: organelle (GO:0043226);; cellular component: cell part (GO:0044464);; biological process: biological regulation (GO:0065007);; biolo…
bta-miR-2431-3p	gene-AOC3	CACCCCCACUUGCAUGACCCUGA	23	5.6697	2.57381	12.9019	2.49938	0.571557	0.521517	0.6423	1.74784	0.00371848	-2.4015	down	[Q]	Secondary metabolites biosynthesis, transport and catabolism	Molecular Function: copper ion binding (GO:0005507);; Cellular Component: extracellular space (GO:0005615);; Cellular Component: plasma membrane (GO:0005886);; Biological Process: cell adhesion (GO:0007155);; Molecular Function: primary amine oxidase activity (GO:0008131);; Biological Process: amine metabolic process (GO:0009308);; Cellular Component: cell surface (GO:0009986);; Cellular Componen…	K00276|0|bta:281002|K00276 primary-amine oxidase [EC:1.4.3.21] | (RefSeq) AOC3, BOLAO; amine oxidase, copper containing 3	beta-Alanine metabolism (ko00410)	[Q]	Secondary metabolites biosynthesis, transport and catabolism	Copper amine oxidase, enzyme domain;; Copper amine oxidase, N3 domain;; Copper amine oxidase, N2 domain	Membrane primary amine oxidase OS=Bos taurus OX=9913 GN=AOC3 PE=2 SV=3	Q	Secondary metabolites biosynthesis, transport and catabolism	copper containing amine oxidase 3 precursor [Bos taurus]	molecular function: binding (GO:0005488);; cellular component: extracellular region (GO:0005576);; cellular component: extracellular region part (GO:0044421);; cellular component: cell (GO:0005623);; cellular component: membrane (GO:0016020);; cellular component: cell part (GO:0044464);; biological process: biological adhesion (GO:0022610);; molecular function: catalytic activity (GO:0003824);; b…
bta-miR-2431-3p	gene-AP2A1	CACCCCCACUUGCAUGACCCUGA	23	5.6697	2.57381	12.9019	2.49938	0.571557	0.521517	0.6423	1.74784	0.00371848	-2.4015	down	--	--	Biological Process: intracellular protein transport (GO:0006886);; Molecular Function: protein transporter activity (GO:0008565);; Biological Process: vesicle-mediated transport (GO:0016192);; Molecular Function: protein kinase binding (GO:0019901);; Cellular Component: clathrin adaptor complex (GO:0030131);; Cellular Component: filopodium tip (GO:0032433);; Biological Process: negative regulatio…	K11824|0|cfa:484375|K11824 AP-2 complex subunit alpha | (RefSeq) AP2A1; adaptor related protein complex 2 alpha 1 subunit	Huntington's disease (ko05016)	[U]	Intracellular trafficking, secretion, and vesicular transport	Adaptin N terminal region;; Alpha adaptin AP2, C-terminal domain;; Adaptin C-terminal domain;; non-SMC mitotic condensation complex subunit 1	AP-2 complex subunit alpha-2 OS=Bos taurus OX=9913 GN=AP2A2 PE=1 SV=1	U	Intracellular trafficking, secretion, and vesicular transport	PREDICTED: AP-2 complex subunit alpha-1 isoform X2 [Bubalus bubalis]	biological process: localization (GO:0051179);; molecular function: transporter activity (GO:0005215);; molecular function: binding (GO:0005488);; cellular component: cell (GO:0005623);; cellular component: membrane (GO:0016020);; cellular component: macromolecular complex (GO:0032991);; cellular component: membrane part (GO:0044425);; cellular component: cell part (GO:0044464);; biological proce…
bta-miR-2431-3p	gene-AP5B1	CACCCCCACUUGCAUGACCCUGA	23	5.6697	2.57381	12.9019	2.49938	0.571557	0.521517	0.6423	1.74784	0.00371848	-2.4015	down	--	--	Cellular Component: lysosomal membrane (GO:0005765);; Biological Process: protein transport (GO:0015031);; Biological Process: endosomal transport (GO:0016197);; Cellular Component: AP-type membrane coat adaptor complex (GO:0030119);;	K19022|0|bta:509087|K19022 AP-5 complex subunit beta-1 | (RefSeq) AP5B1, DKFZP761E198; adaptor related protein complex 5 beta 1 subunit	--	--	--	--	AP-5 complex subunit beta-1 OS=Bos taurus OX=9913 GN=AP5B1 PE=2 SV=1	U	Intracellular trafficking, secretion, and vesicular transport	uncharacterized protein LOC509087 [Bos taurus]	cellular component: cell (GO:0005623);; cellular component: membrane (GO:0016020);; cellular component: organelle (GO:0043226);; cellular component: organelle part (GO:0044422);; cellular component: cell part (GO:0044464);; biological process: localization (GO:0051179);; biological process: single-organism process (GO:0044699);; cellular component: macromolecular complex (GO:0032991);; cellular c…
bta-miR-2431-3p	gene-APAF1	CACCCCCACUUGCAUGACCCUGA	23	5.6697	2.57381	12.9019	2.49938	0.571557	0.521517	0.6423	1.74784	0.00371848	-2.4015	down	[R]	General function prediction only	Biological Process: neural tube closure (GO:0001843);; Molecular Function: ATP binding (GO:0005524);; Cellular Component: nucleus (GO:0005634);; Molecular Function: peptidase activity (GO:0008233);; Biological Process: activation of cysteine-type endopeptidase activity involved in apoptotic process by cytochrome c (GO:0008635);; Molecular Function: cysteine-type endopeptidase activator activity i…	K02084|0|bom:102285660|K02084 apoptotic protease-activating factor | (RefSeq) APAF1; apoptotic peptidase activating factor 1	Small cell lung cancer (ko05222)	[R]	General function prediction only	NB-ARC domain;; WD domain, G-beta repeat;; Anaphase-promoting complex subunit 4 WD40 domain;; Caspase recruitment domain;; WD40 region of Ge1, enhancer of mRNA-decapping protein;; WD40-like domain;; Caspase recruitment domain;; Formin Homology 2 Domain;; Formin Homology 2 Domain;; Formin Homology 2 Domain	WD repeat-containing protein 5 OS=Bos taurus OX=9913 GN=WDR5 PE=2 SV=1	S	Function unknown	Apoptotic protease-activating factor 1, partial [Bos mutus]	biological process: multicellular organismal process (GO:0032501);; biological process: developmental process (GO:0032502);; biological process: single-organism process (GO:0044699);; molecular function: binding (GO:0005488);; cellular component: cell (GO:0005623);; cellular component: organelle (GO:0043226);; cellular component: cell part (GO:0044464);; molecular function: catalytic activity (GO…
bta-miR-2431-3p	gene-APC	CACCCCCACUUGCAUGACCCUGA	23	5.6697	2.57381	12.9019	2.49938	0.571557	0.521517	0.6423	1.74784	0.00371848	-2.4015	down	--	--	Biological Process: mitotic cytokinesis (GO:0000281);; Cellular Component: kinetochore (GO:0000776);; Biological Process: cell fate specification (GO:0001708);; Cellular Component: nucleus (GO:0005634);; Cellular Component: centrosome (GO:0005813);; Cellular Component: cytoplasmic microtubule (GO:0005881);; Cellular Component: cell-cell adherens junction (GO:0005913);; Cellular Component: bicellu…	K02085|0|bta:533233|K02085 adenomatosis polyposis coli protein | (RefSeq) APC; APC, WNT signaling pathway regulator	Basal cell carcinoma (ko05217)	[TZ]	--	Armadillo-associated region on APC;; APC basic domain;; EB-1 Binding Domain;; APC repeat;; Unstructured region on APC between 1st and 2nd catenin-bdg motifs;; Unstructured region on APC between SAMP and APC_crr;; Unstructured region on APC between APC_crr regions 5 and 6;; Unstructured region on APC between 1st two creatine-rich regions;; SAMP Motif;; Unstructured region on APC between APC_crr an…	--	U	Intracellular trafficking, secretion, and vesicular transport	PREDICTED: adenomatous polyposis coli protein isoform X2 [Bos taurus]	biological process: cellular process (GO:0009987);; biological process: single-organism process (GO:0044699);; cellular component: cell (GO:0005623);; cellular component: macromolecular complex (GO:0032991);; cellular component: organelle (GO:0043226);; cellular component: organelle part (GO:0044422);; cellular component: cell part (GO:0044464);; biological process: developmental process (GO:0032…
bta-miR-2431-3p	gene-APOC2	CACCCCCACUUGCAUGACCCUGA	23	5.6697	2.57381	12.9019	2.49938	0.571557	0.521517	0.6423	1.74784	0.00371848	-2.4015	down	--	--	Biological Process: lipid transport (GO:0006869);; Biological Process: positive regulation of triglyceride catabolic process (GO:0010898);; Cellular Component: very-low-density lipoprotein particle (GO:0034361);; Cellular Component: low-density lipoprotein particle (GO:0034362);; Cellular Component: high-density lipoprotein particle (GO:0034364);; Cellular Component: chylomicron (GO:0042627);; Bi…	--	--	--	--	Apolipoprotein C-II	Apolipoprotein C-II OS=Bos taurus OX=9913 GN=APOC2 PE=1 SV=2	O	Posttranslational modification, protein turnover, chaperones	APOC2, partial [Cervus elaphus hippelaphus]	biological process: single-organism process (GO:0044699);; biological process: localization (GO:0051179);; biological process: biological regulation (GO:0065007);; cellular component: extracellular region (GO:0005576);; cellular component: macromolecular complex (GO:0032991);; cellular component: extracellular region part (GO:0044421);; molecular function: enzyme regulator activity (GO:0030234)
bta-miR-2431-3p	gene-APP	CACCCCCACUUGCAUGACCCUGA	23	5.6697	2.57381	12.9019	2.49938	0.571557	0.521517	0.6423	1.74784	0.00371848	-2.4015	down	--	--	Biological Process: response to yeast (GO:0001878);; Biological Process: suckling behavior (GO:0001967);; Molecular Function: DNA binding (GO:0003677);; Molecular Function: serine-type endopeptidase inhibitor activity (GO:0004867);; Cellular Component: extracellular space (GO:0005615);; Cellular Component: nuclear envelope lumen (GO:0005641);; Cellular Component: endosome (GO:0005768);; Cellular …	K04520|0|chx:102186997|K04520 amyloid beta A4 protein | (RefSeq) APP; amyloid beta precursor protein	Alzheimer's disease (ko05010)	[R]	General function prediction only	E2 domain of amyloid precursor protein;; Amyloid A4 N-terminal heparin-binding;; Beta-amyloid peptide (beta-APP);; beta-amyloid precursor protein C-terminus;; Copper-binding of amyloid precursor, CuBD;; Kunitz/Bovine pancreatic trypsin inhibitor domain	Amyloid-beta A4 protein OS=Sus scrofa OX=9823 GN=APP PE=2 SV=2	U	Intracellular trafficking, secretion, and vesicular transport	PREDICTED: amyloid beta A4 protein isoform X1 [Bison bison bison]	biological process: response to stimulus (GO:0050896);; biological process: multi-organism process (GO:0051704);; molecular function: binding (GO:0005488);; molecular function: enzyme regulator activity (GO:0030234);; biological process: biological regulation (GO:0065007);; cellular component: extracellular region (GO:0005576);; cellular component: extracellular region part (GO:0044421);; cellula…
bta-miR-2431-3p	gene-AQP3	CACCCCCACUUGCAUGACCCUGA	23	5.6697	2.57381	12.9019	2.49938	0.571557	0.521517	0.6423	1.74784	0.00371848	-2.4015	down	[G]	Carbohydrate transport and metabolism	Biological Process: positive regulation of immune system process (GO:0002684);; Cellular Component: nucleus (GO:0005634);; Cellular Component: cytoplasm (GO:0005737);; Cellular Component: integral component of plasma membrane (GO:0005887);; Cellular Component: cell-cell junction (GO:0005911);; Biological Process: cellular water homeostasis (GO:0009992);; Molecular Function: urea transmembrane tra…	K09876|0|phd:102332272|K09876 aquaporin-3 | (RefSeq) AQP3; aquaporin 3 (Gill blood group)	Vasopressin-regulated water reabsorption (ko04962)	[G]	Carbohydrate transport and metabolism	Major intrinsic protein	Aquaporin-3 OS=Bos taurus OX=9913 GN=AQP3 PE=2 SV=1	G	Carbohydrate transport and metabolism	aquaporin-3 [Bos taurus]	biological process: biological regulation (GO:0065007);; cellular component: cell (GO:0005623);; cellular component: organelle (GO:0043226);; cellular component: cell part (GO:0044464);; cellular component: membrane (GO:0016020);; cellular component: membrane part (GO:0044425);; cellular component: cell junction (GO:0030054);; biological process: cellular process (GO:0009987);; biological process…
bta-miR-2431-3p	gene-AQP5	CACCCCCACUUGCAUGACCCUGA	23	5.6697	2.57381	12.9019	2.49938	0.571557	0.521517	0.6423	1.74784	0.00371848	-2.4015	down	[G]	Carbohydrate transport and metabolism	Cellular Component: endoplasmic reticulum (GO:0005783);; Cellular Component: integral component of plasma membrane (GO:0005887);; Cellular Component: microvillus (GO:0005902);; Biological Process: water transport (GO:0006833);; Cellular Component: basal plasma membrane (GO:0009925);; Biological Process: cellular water homeostasis (GO:0009992);; Molecular Function: water channel activity (GO:00152…	K09867|3.77805e-125|chx:102189554|K09867 aquaporin-5 | (RefSeq) AQP5; aquaporin 5	Salivary secretion (ko04970)	[G]	Carbohydrate transport and metabolism	Major intrinsic protein	Aquaporin-5 OS=Ovis aries OX=9940 GN=AQP5 PE=2 SV=1	G	Carbohydrate transport and metabolism	PREDICTED: aquaporin-5 isoform X1 [Capra hircus]	cellular component: cell (GO:0005623);; cellular component: organelle (GO:0043226);; cellular component: cell part (GO:0044464);; cellular component: membrane (GO:0016020);; cellular component: membrane part (GO:0044425);; biological process: single-organism process (GO:0044699);; biological process: localization (GO:0051179);; biological process: cellular process (GO:0009987);; biological proces…
bta-miR-2431-3p	gene-AQP6	CACCCCCACUUGCAUGACCCUGA	23	5.6697	2.57381	12.9019	2.49938	0.571557	0.521517	0.6423	1.74784	0.00371848	-2.4015	down	[G]	Carbohydrate transport and metabolism	Molecular Function: anion channel activity (GO:0005253);; Cellular Component: integral component of plasma membrane (GO:0005887);; Biological Process: water transport (GO:0006833);; Biological Process: cellular water homeostasis (GO:0009992);; Molecular Function: water channel activity (GO:0015250);; Molecular Function: glycerol channel activity (GO:0015254);; Biological Process: glycerol transpo…	K09868|5.59424e-169|bta:527759|K09868 aquaporin-6 | (RefSeq) AQP6; aquaporin 6	--	[G]	Carbohydrate transport and metabolism	Major intrinsic protein	Aquaporin-2 OS=Bos taurus OX=9913 GN=AQP2 PE=2 SV=2	G	Carbohydrate transport and metabolism	PREDICTED: aquaporin-6 [Bos taurus]	molecular function: transporter activity (GO:0005215);; biological process: cellular process (GO:0009987);; biological process: single-organism process (GO:0044699);; biological process: localization (GO:0051179);; cellular component: cell (GO:0005623);; cellular component: membrane (GO:0016020);; cellular component: membrane part (GO:0044425);; cellular component: cell part (GO:0044464);; biolog…
bta-miR-2431-3p	gene-ARHGAP27	CACCCCCACUUGCAUGACCCUGA	23	5.6697	2.57381	12.9019	2.49938	0.571557	0.521517	0.6423	1.74784	0.00371848	-2.4015	down	--	--	Molecular Function: GTPase activator activity (GO:0005096);; Cellular Component: nucleoplasm (GO:0005654);; Cellular Component: cytoplasm (GO:0005737);; Biological Process: signal transduction (GO:0007165);; Biological Process: positive regulation of GTPase activity (GO:0043547);;	K20636|0|ssc:100628007|K20636 Rho GTPase-activating protein 12/27 | (RefSeq) ARHGAP27; Rho GTPase activating protein 27	--	[T]	Signal transduction mechanisms	RhoGAP domain;; WW domain;; PH domain;; Pleckstrin homology domain	Rho GTPase-activating protein 12 OS=Macaca fascicularis OX=9541 GN=ARHGAP12 PE=2 SV=1	U	Intracellular trafficking, secretion, and vesicular transport	PREDICTED: rho GTPase-activating protein 27 isoform X2 [Ovis aries musimon]	molecular function: enzyme regulator activity (GO:0030234);; biological process: biological regulation (GO:0065007);; cellular component: cell (GO:0005623);; cellular component: organelle (GO:0043226);; cellular component: organelle part (GO:0044422);; cellular component: cell part (GO:0044464);; biological process: cellular process (GO:0009987);; biological process: response to stimulus (GO:0050…
bta-miR-2431-3p	gene-ARHGEF16	CACCCCCACUUGCAUGACCCUGA	23	5.6697	2.57381	12.9019	2.49938	0.571557	0.521517	0.6423	1.74784	0.00371848	-2.4015	down	--	--	Molecular Function: Rho guanyl-nucleotide exchange factor activity (GO:0005089);; Molecular Function: Rho GTPase binding (GO:0017048);; Molecular Function: PDZ domain binding (GO:0030165);; Molecular Function: receptor tyrosine kinase binding (GO:0030971);; Biological Process: regulation of Rho protein signal transduction (GO:0035023);; Biological Process: cell chemotaxis (GO:0060326);; Biologica…	K20688|0|phd:102328247|K20688 Rho guanine nucleotide exchange factor 16 | (RefSeq) ARHGEF16; Rho guanine nucleotide exchange factor 16	--	[T]	Signal transduction mechanisms	RhoGEF domain;; Variant SH3 domain;; SH3 domain;; PH domain	Ephexin-1 OS=Pongo abelii OX=9601 GN=NGEF PE=2 SV=1	T	Signal transduction mechanisms	PREDICTED: rho guanine nucleotide exchange factor 16 isoform X1 [Bos taurus]	molecular function: guanyl-nucleotide exchange factor activity (GO:0005085);; biological process: biological regulation (GO:0065007);; molecular function: binding (GO:0005488);; biological process: cellular process (GO:0009987);; biological process: locomotion (GO:0040011);; biological process: single-organism process (GO:0044699);; biological process: response to stimulus (GO:0050896);; biologic…
bta-miR-2431-3p	gene-ARID1A	CACCCCCACUUGCAUGACCCUGA	23	5.6697	2.57381	12.9019	2.49938	0.571557	0.521517	0.6423	1.74784	0.00371848	-2.4015	down	--	--	Biological Process: negative regulation of transcription from RNA polymerase II promoter (GO:0000122);; Cellular Component: nuclear chromatin (GO:0000790);; Biological Process: neural tube closure (GO:0001843);; Biological Process: cardiac chamber development (GO:0003205);; Biological Process: optic cup formation involved in camera-type eye development (GO:0003408);; Molecular Function: DNA bindi…	K11653|0|bta:540181|K11653 AT-rich interactive domain-containing protein 1 | (RefSeq) ARID1A; AT-rich interaction domain 1A	--	[B]	Chromatin structure and dynamics	SWI/SNF-like complex subunit BAF250/Osa;; ARID/BRIGHT DNA binding domain	--	S	Function unknown	AT-rich interactive domain-containing protein 1A [Bos taurus]	biological process: biological regulation (GO:0065007);; cellular component: cell (GO:0005623);; cellular component: membrane-enclosed lumen (GO:0031974);; cellular component: macromolecular complex (GO:0032991);; cellular component: organelle (GO:0043226);; cellular component: organelle part (GO:0044422);; cellular component: cell part (GO:0044464);; biological process: multicellular organismal …
bta-miR-2431-3p	gene-ARID5A	CACCCCCACUUGCAUGACCCUGA	23	5.6697	2.57381	12.9019	2.49938	0.571557	0.521517	0.6423	1.74784	0.00371848	-2.4015	down	--	--	Cellular Component: nucleoplasm (GO:0005654);; Cellular Component: nucleolus (GO:0005730);; Biological Process: regulation of transcription from RNA polymerase II promoter (GO:0006357);; Molecular Function: transcription regulatory region DNA binding (GO:0044212);;	--	--	[K]	Transcription	ARID/BRIGHT DNA binding domain	AT-rich interactive domain-containing protein 5A OS=Bos taurus OX=9913 GN=ARID5A PE=2 SV=1	S	Function unknown	AT-rich interactive domain-containing protein 5A [Bos taurus]	cellular component: cell (GO:0005623);; cellular component: organelle (GO:0043226);; cellular component: organelle part (GO:0044422);; cellular component: cell part (GO:0044464);; biological process: biological regulation (GO:0065007);; molecular function: binding (GO:0005488)
bta-miR-2431-3p	gene-ARL6IP4	CACCCCCACUUGCAUGACCCUGA	23	5.6697	2.57381	12.9019	2.49938	0.571557	0.521517	0.6423	1.74784	0.00371848	-2.4015	down	--	--	Cellular Component: nucleus (GO:0005634);; Biological Process: RNA splicing (GO:0008380);; Molecular Function: RNA binding (GO:0044822);;	--	--	--	--	Nuclear RNA-splicing-associated protein	--	S	Function unknown	PREDICTED: ADP-ribosylation factor-like protein 6-interacting protein 4 isoform X4 [Bos taurus]	cellular component: cell (GO:0005623);; cellular component: organelle (GO:0043226);; cellular component: cell part (GO:0044464);; biological process: metabolic process (GO:0008152);; biological process: cellular process (GO:0009987);; molecular function: binding (GO:0005488)
bta-miR-2431-3p	gene-ARMCX3	CACCCCCACUUGCAUGACCCUGA	23	5.6697	2.57381	12.9019	2.49938	0.571557	0.521517	0.6423	1.74784	0.00371848	-2.4015	down	--	--	Cellular Component: integral component of mitochondrial outer membrane (GO:0031307);; Biological Process: cellular protein localization (GO:0034613);; Biological Process: positive regulation of transcription from RNA polymerase II promoter (GO:0045944);;	--	--	--	--	Armadillo-like	Armadillo repeat-containing X-linked protein 3 OS=Pongo abelii OX=9601 GN=ARMCX3 PE=2 SV=1	S	Function unknown	armadillo repeat-containing X-linked protein 3 [Bos taurus]	cellular component: cell (GO:0005623);; cellular component: membrane (GO:0016020);; cellular component: organelle (GO:0043226);; cellular component: organelle part (GO:0044422);; cellular component: membrane part (GO:0044425);; cellular component: cell part (GO:0044464);; biological process: localization (GO:0051179);; biological process: biological regulation (GO:0065007)
bta-miR-2431-3p	gene-ARRDC1	CACCCCCACUUGCAUGACCCUGA	23	5.6697	2.57381	12.9019	2.49938	0.571557	0.521517	0.6423	1.74784	0.00371848	-2.4015	down	--	--	Cellular Component: plasma membrane (GO:0005886);; Cellular Component: cytoplasmic vesicle (GO:0031410);; Cellular Component: extracellular exosome (GO:0070062);;	--	--	[R]	General function prediction only	Arrestin (or S-antigen), C-terminal domain;; Arrestin (or S-antigen), N-terminal domain	--	S	Function unknown	PREDICTED: arrestin domain-containing protein 1 isoform X3 [Bubalus bubalis]	cellular component: cell (GO:0005623);; cellular component: membrane (GO:0016020);; cellular component: cell part (GO:0044464);; cellular component: organelle (GO:0043226);; cellular component: extracellular region (GO:0005576);; cellular component: extracellular region part (GO:0044421)
bta-miR-2431-3p	gene-ARSA	CACCCCCACUUGCAUGACCCUGA	23	5.6697	2.57381	12.9019	2.49938	0.571557	0.521517	0.6423	1.74784	0.00371848	-2.4015	down	[P]	Inorganic ion transport and metabolism	Molecular Function: cerebroside-sulfatase activity (GO:0004098);; Molecular Function: calcium ion binding (GO:0005509);; Cellular Component: lysosome (GO:0005764);; Cellular Component: plasma membrane (GO:0005886);; Biological Process: binding of sperm to zona pellucida (GO:0007339);; Biological Process: metabolic process (GO:0008152);; Cellular Component: integral component of membrane (GO:00160…	K01134|0|bta:505514|K01134 arylsulfatase A [EC:3.1.6.8] | (RefSeq) ARSA; arylsulfatase A	Lysosome (ko04142)	[R]	General function prediction only	Sulfatase;; C-terminal region of aryl-sulfatase;; Type I phosphodiesterase / nucleotide pyrophosphatase	Arylsulfatase A OS=Bos taurus OX=9913 GN=ARSA PE=2 SV=1	P	Inorganic ion transport and metabolism	arylsulfatase A precursor [Bos taurus]	molecular function: catalytic activity (GO:0003824);; biological process: metabolic process (GO:0008152);; molecular function: binding (GO:0005488);; cellular component: cell (GO:0005623);; cellular component: organelle (GO:0043226);; cellular component: cell part (GO:0044464);; cellular component: membrane (GO:0016020);; biological process: reproduction (GO:0000003);; biological process: cellula…
bta-miR-2431-3p	gene-ASCL5	CACCCCCACUUGCAUGACCCUGA	23	5.6697	2.57381	12.9019	2.49938	0.571557	0.521517	0.6423	1.74784	0.00371848	-2.4015	down	--	--	Molecular Function: RNA polymerase II regulatory region sequence-specific DNA binding (GO:0000977);; Molecular Function: transcription factor activity, sequence-specific DNA binding (GO:0003700);; Biological Process: regulation of transcription from RNA polymerase II promoter (GO:0006357);; Molecular Function: protein dimerization activity (GO:0046983);; Cellular Component: RNA polymerase II tran…	K09067|1.2944e-56|bta:101904900|K09067 achaete-scute complex protein | (RefSeq) ASCL5; achaete-scute family bHLH transcription factor 5	--	[K]	Transcription	Helix-loop-helix DNA-binding domain	Achaete-scute homolog 2 OS=Bos taurus OX=9913 GN=ASCL2 PE=2 SV=1	K	Transcription	PREDICTED: achaete-scute homolog 5 [Bos taurus]	molecular function: binding (GO:0005488);; molecular function: nucleic acid binding transcription factor activity (GO:0001071);; biological process: biological regulation (GO:0065007);; cellular component: cell (GO:0005623);; cellular component: macromolecular complex (GO:0032991);; cellular component: organelle (GO:0043226);; cellular component: organelle part (GO:0044422);; cellular component: …
bta-miR-2431-3p	gene-ASIC4	CACCCCCACUUGCAUGACCCUGA	23	5.6697	2.57381	12.9019	2.49938	0.571557	0.521517	0.6423	1.74784	0.00371848	-2.4015	down	--	--	Molecular Function: sodium channel activity (GO:0005272);; Cellular Component: integral component of membrane (GO:0016021);; Biological Process: sodium ion transmembrane transport (GO:0035725);;	K04831|0|ecb:100056430|K04831 acid-sensing ion channel 4 | (RefSeq) ASIC4, ACCN4; acid sensing ion channel subunit family member 4	Inflammatory mediator regulation of TRP channels (ko04750)	[PT]	--	Amiloride-sensitive sodium channel	Amiloride-sensitive sodium channel subunit beta OS=Canis lupus familiaris OX=9615 GN=SCNN1B PE=3 SV=2	S	Function unknown	LOW QUALITY PROTEIN: acid-sensing ion channel 4 [Equus caballus]	molecular function: transporter activity (GO:0005215);; biological process: cellular process (GO:0009987);; biological process: single-organism process (GO:0044699);; biological process: localization (GO:0051179);; cellular component: membrane (GO:0016020);; cellular component: membrane part (GO:0044425)
bta-miR-2431-3p	gene-ASMT	CACCCCCACUUGCAUGACCCUGA	23	5.6697	2.57381	12.9019	2.49938	0.571557	0.521517	0.6423	1.74784	0.00371848	-2.4015	down	[C]	Energy production and conversion	Molecular Function: nucleotide binding (GO:0000166);; Molecular Function: acetylserotonin O-methyltransferase activity (GO:0017096);; Biological Process: melatonin biosynthetic process (GO:0030187);; Biological Process: methylation (GO:0032259);; Molecular Function: protein homodimerization activity (GO:0042803);;	K00543|0|bom:102278615|K00543 acetylserotonin N-methyltransferase [EC:2.1.1.4] | (RefSeq) ASMT; acetylserotonin O-methyltransferase	Tryptophan metabolism (ko00380)	[R]	General function prediction only	O-methyltransferase;; Dimerisation domain;; Methyltransferase domain;; Methyltransferase domain	Acetylserotonin O-methyltransferase OS=Bos taurus OX=9913 GN=ASMT PE=1 SV=2	S	Function unknown	RecName: Full=Acetylserotonin O-methyltransferase; AltName: Full=Hydroxyindole O-methyltransferase; Short=HIOMT	molecular function: binding (GO:0005488);; molecular function: catalytic activity (GO:0003824);; biological process: metabolic process (GO:0008152);; biological process: cellular process (GO:0009987);; biological process: biological regulation (GO:0065007)
bta-miR-2431-3p	gene-ASS1	CACCCCCACUUGCAUGACCCUGA	23	5.6697	2.57381	12.9019	2.49938	0.571557	0.521517	0.6423	1.74784	0.00371848	-2.4015	down	[E]	Amino acid transport and metabolism	Biological Process: urea cycle (GO:0000050);; Biological Process: citrulline metabolic process (GO:0000052);; Biological Process: argininosuccinate metabolic process (GO:0000053);; Molecular Function: argininosuccinate synthase activity (GO:0004055);; Molecular Function: ATP binding (GO:0005524);; Cellular Component: cytoplasm (GO:0005737);; Biological Process: arginine biosynthetic process (GO:0…	K01940|0|bta:280726|K01940 argininosuccinate synthase [EC:6.3.4.5] | (RefSeq) ASS1, ASS, CN; argininosuccinate synthase 1	Biosynthesis of amino acids (ko01230)	[E]	Amino acid transport and metabolism	Arginosuccinate synthase;; Queuosine biosynthesis protein QueC	Argininosuccinate synthase OS=Bos taurus OX=9913 GN=ASS1 PE=2 SV=1	E	Amino acid transport and metabolism	Argininosuccinate synthase, partial [Bos mutus]	biological process: metabolic process (GO:0008152);; biological process: cellular process (GO:0009987);; biological process: single-organism process (GO:0044699);; molecular function: catalytic activity (GO:0003824);; molecular function: binding (GO:0005488);; cellular component: cell (GO:0005623);; cellular component: cell part (GO:0044464);; biological process: biological regulation (GO:0065007…
bta-miR-2431-3p	gene-ATP11A	CACCCCCACUUGCAUGACCCUGA	23	5.6697	2.57381	12.9019	2.49938	0.571557	0.521517	0.6423	1.74784	0.00371848	-2.4015	down	[P]	Inorganic ion transport and metabolism	Molecular Function: magnesium ion binding (GO:0000287);; Molecular Function: phospholipid-translocating ATPase activity (GO:0004012);; Molecular Function: ATP binding (GO:0005524);; Cellular Component: lysosomal membrane (GO:0005765);; Cellular Component: endoplasmic reticulum (GO:0005783);; Cellular Component: plasma membrane (GO:0005886);; Cellular Component: integral component of membrane (GO:…	K01530|0|bta:512547|K01530 phospholipid-translocating ATPase [EC:3.6.3.1] | (RefSeq) ATP11A; ATPase phospholipid transporting 11A	--	[R]	General function prediction only	Phospholipid-translocating P-type ATPase C-terminal;; Phospholipid-translocating ATPase N-terminal;; haloacid dehalogenase-like hydrolase;; Cation transport ATPase (P-type);; E1-E2 ATPase	Probable phospholipid-transporting ATPase IF (Fragment) OS=Oryctolagus cuniculus OX=9986 GN=ATP11B PE=1 SV=2	P	Inorganic ion transport and metabolism	PREDICTED: probable phospholipid-transporting ATPase IH isoform X3 [Bos taurus]	molecular function: binding (GO:0005488);; molecular function: catalytic activity (GO:0003824);; molecular function: transporter activity (GO:0005215);; biological process: metabolic process (GO:0008152);; biological process: cellular process (GO:0009987);; biological process: single-organism process (GO:0044699);; biological process: localization (GO:0051179);; cellular component: cell (GO:00056…
bta-miR-2431-3p	gene-ATP1A1	CACCCCCACUUGCAUGACCCUGA	23	5.6697	2.57381	12.9019	2.49938	0.571557	0.521517	0.6423	1.74784	0.00371848	-2.4015	down	[P]	Inorganic ion transport and metabolism	Biological Process: regulation of the force of heart contraction (GO:0002026);; Biological Process: regulation of sodium ion transport (GO:0002028);; Molecular Function: sodium:potassium-exchanging ATPase activity (GO:0005391);; Molecular Function: ATP binding (GO:0005524);; Cellular Component: sodium:potassium-exchanging ATPase complex (GO:0005890);; Biological Process: cellular sodium ion homeo…	K01539|0|bta:282144|K01539 sodium/potassium-transporting ATPase subunit alpha [EC:3.6.3.9] | (RefSeq) ATP1A1; ATPase Na+/K+ transporting subunit alpha 1	Mineral absorption (ko04978)	[P]	Inorganic ion transport and metabolism	E1-E2 ATPase;; Cation transporting ATPase, C-terminus;; Cation transport ATPase (P-type);; haloacid dehalogenase-like hydrolase;; Cation transporter/ATPase, N-terminus;; haloacid dehalogenase-like hydrolase	Sodium/potassium-transporting ATPase subunit alpha-1 OS=Bos taurus OX=9913 GN=ATP1A1 PE=1 SV=1	P	Inorganic ion transport and metabolism	sodium/potassium-transporting ATPase subunit alpha-1 [Bos taurus]	biological process: biological regulation (GO:0065007);; molecular function: catalytic activity (GO:0003824);; molecular function: transporter activity (GO:0005215);; biological process: metabolic process (GO:0008152);; biological process: cellular process (GO:0009987);; biological process: single-organism process (GO:0044699);; biological process: localization (GO:0051179);; molecular function: …
bta-miR-2431-3p	gene-ATP1A4	CACCCCCACUUGCAUGACCCUGA	23	5.6697	2.57381	12.9019	2.49938	0.571557	0.521517	0.6423	1.74784	0.00371848	-2.4015	down	[P]	Inorganic ion transport and metabolism	Molecular Function: sodium:potassium-exchanging ATPase activity (GO:0005391);; Molecular Function: ATP binding (GO:0005524);; Cellular Component: integral component of plasma membrane (GO:0005887);; Biological Process: cellular sodium ion homeostasis (GO:0006883);; Biological Process: spermatogenesis (GO:0007283);; Biological Process: fertilization (GO:0009566);; Biological Process: potassium ion…	K01539|0|bta:537960|K01539 sodium/potassium-transporting ATPase subunit alpha [EC:3.6.3.9] | (RefSeq) ATP1A4; ATPase Na+/K+ transporting subunit alpha 4	Mineral absorption (ko04978)	[P]	Inorganic ion transport and metabolism	Cation transporting ATPase, C-terminus;; E1-E2 ATPase;; Cation transport ATPase (P-type);; haloacid dehalogenase-like hydrolase;; Cation transporter/ATPase, N-terminus	Sodium/potassium-transporting ATPase subunit alpha-2 OS=Bos taurus OX=9913 GN=ATP1A2 PE=1 SV=1	P	Inorganic ion transport and metabolism	sodium/potassium-transporting ATPase subunit alpha-4 [Bos taurus]	molecular function: catalytic activity (GO:0003824);; molecular function: transporter activity (GO:0005215);; biological process: metabolic process (GO:0008152);; biological process: cellular process (GO:0009987);; biological process: single-organism process (GO:0044699);; biological process: localization (GO:0051179);; molecular function: binding (GO:0005488);; cellular component: cell (GO:00056…
bta-miR-2431-3p	gene-ATP2A3	CACCCCCACUUGCAUGACCCUGA	23	5.6697	2.57381	12.9019	2.49938	0.571557	0.521517	0.6423	1.74784	0.00371848	-2.4015	down	[P]	Inorganic ion transport and metabolism	Molecular Function: calcium-transporting ATPase activity (GO:0005388);; Molecular Function: ATP binding (GO:0005524);; Cellular Component: integral component of plasma membrane (GO:0005887);; Biological Process: cellular calcium ion homeostasis (GO:0006874);; Cellular Component: sarcoplasmic reticulum membrane (GO:0033017);; Molecular Function: metal ion binding (GO:0046872);; Biological Process:…	K05853|0|bta:512313|K05853 Ca2+ transporting ATPase, sarcoplasmic/endoplasmic reticulum [EC:3.6.3.8] | (RefSeq) ATP2A3; ATPase sarcoplasmic/endoplasmic reticulum Ca2+ transporting 3	Alzheimer's disease (ko05010)	[P]	Inorganic ion transport and metabolism	E1-E2 ATPase;; Cation transporting ATPase, C-terminus;; haloacid dehalogenase-like hydrolase;; Cation transport ATPase (P-type);; Cation transporter/ATPase, N-terminus;; haloacid dehalogenase-like hydrolase	Sarcoplasmic/endoplasmic reticulum calcium ATPase 2 OS=Sus scrofa OX=9823 GN=ATP2A2 PE=1 SV=1	P	Inorganic ion transport and metabolism	PREDICTED: sarcoplasmic/endoplasmic reticulum calcium ATPase 3 isoform X3 [Bos indicus]	molecular function: catalytic activity (GO:0003824);; molecular function: transporter activity (GO:0005215);; biological process: metabolic process (GO:0008152);; biological process: cellular process (GO:0009987);; biological process: single-organism process (GO:0044699);; biological process: localization (GO:0051179);; molecular function: binding (GO:0005488);; cellular component: cell (GO:00056…
bta-miR-2431-3p	gene-ATP8B2	CACCCCCACUUGCAUGACCCUGA	23	5.6697	2.57381	12.9019	2.49938	0.571557	0.521517	0.6423	1.74784	0.00371848	-2.4015	down	[P]	Inorganic ion transport and metabolism	Molecular Function: magnesium ion binding (GO:0000287);; Molecular Function: phospholipid-translocating ATPase activity (GO:0004012);; Molecular Function: ATP binding (GO:0005524);; Cellular Component: Golgi apparatus (GO:0005794);; Cellular Component: plasma membrane (GO:0005886);; Biological Process: Golgi organization (GO:0007030);; Cellular Component: integral component of membrane (GO:001602…	K01530|0|bom:102286964|K01530 phospholipid-translocating ATPase [EC:3.6.3.1] | (RefSeq) ATP8B2; ATPase phospholipid transporting 8B2	--	[R]	General function prediction only	Phospholipid-translocating P-type ATPase C-terminal;; Phospholipid-translocating ATPase N-terminal;; Cation transport ATPase (P-type);; haloacid dehalogenase-like hydrolase;; E1-E2 ATPase	Phospholipid-transporting ATPase IB OS=Bos taurus OX=9913 GN=ATP8A2 PE=1 SV=4	U	Intracellular trafficking, secretion, and vesicular transport	phospholipid-transporting ATPase ID isoform X1 [Physeter catodon]	molecular function: binding (GO:0005488);; molecular function: catalytic activity (GO:0003824);; molecular function: transporter activity (GO:0005215);; biological process: metabolic process (GO:0008152);; biological process: cellular process (GO:0009987);; biological process: single-organism process (GO:0044699);; biological process: localization (GO:0051179);; cellular component: cell (GO:00056…
bta-miR-2431-3p	gene-ATXN1L	CACCCCCACUUGCAUGACCCUGA	23	5.6697	2.57381	12.9019	2.49938	0.571557	0.521517	0.6423	1.74784	0.00371848	-2.4015	down	--	--	Biological Process: negative regulation of transcription from RNA polymerase II promoter (GO:0000122);; Molecular Function: RNA binding (GO:0003723);; Cellular Component: nucleoplasm (GO:0005654);; Cellular Component: nucleolus (GO:0005730);; Biological Process: extracellular matrix organization (GO:0030198);; Biological Process: lung alveolus development (GO:0048286);; Biological Process: positi…	--	--	[S]	Function unknown	Ataxin-1 and HBP1 module (AXH)	--	S	Function unknown	ataxin-1-like [Bos taurus]	biological process: biological regulation (GO:0065007);; molecular function: binding (GO:0005488);; cellular component: cell (GO:0005623);; cellular component: organelle (GO:0043226);; cellular component: organelle part (GO:0044422);; cellular component: cell part (GO:0044464);; biological process: cellular process (GO:0009987);; biological process: single-organism process (GO:0044699);; biologic…
bta-miR-2431-3p	gene-ATXN2L	CACCCCCACUUGCAUGACCCUGA	23	5.6697	2.57381	12.9019	2.49938	0.571557	0.521517	0.6423	1.74784	0.00371848	-2.4015	down	--	--	Cellular Component: cytoplasmic stress granule (GO:0010494);; Biological Process: regulation of cytoplasmic mRNA processing body assembly (GO:0010603);; Cellular Component: membrane (GO:0016020);; Cellular Component: nuclear speck (GO:0016607);; Biological Process: stress granule assembly (GO:0034063);; Molecular Function: RNA binding (GO:0044822);;	--	--	[A]	RNA processing and modification	Ataxin 2 SM domain;; LsmAD domain;; Ataxin-2 C-terminal region	--	S	Function unknown	PREDICTED: ataxin-2-like protein isoform X1 [Bos indicus]	cellular component: cell (GO:0005623);; cellular component: macromolecular complex (GO:0032991);; cellular component: organelle (GO:0043226);; cellular component: cell part (GO:0044464);; biological process: biological regulation (GO:0065007);; cellular component: membrane (GO:0016020);; cellular component: membrane-enclosed lumen (GO:0031974);; cellular component: organelle part (GO:0044422);; b…
bta-miR-2431-3p	gene-AVPR2	CACCCCCACUUGCAUGACCCUGA	23	5.6697	2.57381	12.9019	2.49938	0.571557	0.521517	0.6423	1.74784	0.00371848	-2.4015	down	--	--	Biological Process: regulation of systemic arterial blood pressure by vasopressin (GO:0001992);; Molecular Function: vasopressin receptor activity (GO:0005000);; Cellular Component: intracellular (GO:0005622);; Cellular Component: integral component of plasma membrane (GO:0005887);; Biological Process: G-protein coupled receptor signaling pathway (GO:0007186);; Biological Process: I-kappaB kinase…	K04228|0|bta:281642|K04228 arginine vasopressin receptor 2 | (RefSeq) AVPR2; arginine vasopressin receptor 2	Vasopressin-regulated water reabsorption (ko04962)	[R]	General function prediction only	7 transmembrane receptor (rhodopsin family);; Serpentine type 7TM GPCR chemoreceptor Srsx	Vasopressin V2 receptor OS=Bos taurus OX=9913 GN=AVPR2 PE=1 SV=1	U	Intracellular trafficking, secretion, and vesicular transport	PREDICTED: vasopressin V2 receptor isoform X1 [Bos taurus]	biological process: multicellular organismal process (GO:0032501);; biological process: single-organism process (GO:0044699);; biological process: biological regulation (GO:0065007);; molecular function: receptor activity (GO:0004872);; molecular function: molecular transducer activity (GO:0060089);; biological process: cellular process (GO:0009987);; biological process: signaling (GO:0023052);; …
bta-miR-2431-3p	gene-AZIN2	CACCCCCACUUGCAUGACCCUGA	23	5.6697	2.57381	12.9019	2.49938	0.571557	0.521517	0.6423	1.74784	0.00371848	-2.4015	down	[E]	Amino acid transport and metabolism	Molecular Function: ornithine decarboxylase activity (GO:0004586);; Cellular Component: nucleus (GO:0005634);; Cellular Component: mitochondrion (GO:0005739);; Cellular Component: cis-Golgi network (GO:0005801);; Cellular Component: trans-Golgi network (GO:0005802);; Molecular Function: putrescine transmembrane transporter activity (GO:0015489);; Biological Process: putrescine transport (GO:00158…	K01583|0|bta:506961|K01583 arginine decarboxylase [EC:4.1.1.19] | (RefSeq) AZIN2, ADC; antizyme inhibitor 2	Arginine and proline metabolism (ko00330)	[E]	Amino acid transport and metabolism	Pyridoxal-dependent decarboxylase, pyridoxal binding domain;; Pyridoxal-dependent decarboxylase, C-terminal sheet domain	Ornithine decarboxylase OS=Bos taurus OX=9913 GN=ODC1 PE=2 SV=1	E	Amino acid transport and metabolism	Arginine decarboxylase [Bos taurus]	molecular function: catalytic activity (GO:0003824);; biological process: metabolic process (GO:0008152);; cellular component: cell (GO:0005623);; cellular component: organelle (GO:0043226);; cellular component: cell part (GO:0044464);; cellular component: organelle part (GO:0044422);; molecular function: transporter activity (GO:0005215);; biological process: cellular process (GO:0009987);; biol…
bta-miR-2431-3p	gene-B4GALT5	CACCCCCACUUGCAUGACCCUGA	23	5.6697	2.57381	12.9019	2.49938	0.571557	0.521517	0.6423	1.74784	0.00371848	-2.4015	down	[G]	Carbohydrate transport and metabolism	Biological Process: carbohydrate metabolic process (GO:0005975);; Molecular Function: transferase activity, transferring glycosyl groups (GO:0016757);; Cellular Component: extracellular exosome (GO:0070062);;	K09905|0|bom:102279000|K09905 beta-1,4-galactosyltransferase 5 [EC:2.4.1.-] | (RefSeq) B4GALT5; beta-1,4-galactosyltransferase 5	Mucin type O-Glycan biosynthesis (ko00512)	[G]	Carbohydrate transport and metabolism	N-terminal region of glycosyl transferase group 7;; N-terminal domain of galactosyltransferase	Beta-1,4-galactosyltransferase 1 OS=Bos taurus OX=9913 GN=B4GALT1 PE=1 SV=3	U	Intracellular trafficking, secretion, and vesicular transport	PREDICTED: beta-1,4-galactosyltransferase 5 [Bos mutus]	biological process: metabolic process (GO:0008152);; molecular function: catalytic activity (GO:0003824);; cellular component: extracellular region (GO:0005576);; cellular component: organelle (GO:0043226);; cellular component: extracellular region part (GO:0044421)
bta-miR-2431-3p	gene-BCAP29	CACCCCCACUUGCAUGACCCUGA	23	5.6697	2.57381	12.9019	2.49938	0.571557	0.521517	0.6423	1.74784	0.00371848	-2.4015	down	--	--	Biological Process: osteoblast differentiation (GO:0001649);; Cellular Component: endoplasmic reticulum membrane (GO:0005789);; Biological Process: intracellular protein transport (GO:0006886);; Biological Process: ER to Golgi vesicle-mediated transport (GO:0006888);; Biological Process: apoptotic process (GO:0006915);; Cellular Component: integral component of membrane (GO:0016021);; Biological …	--	--	[V]	Defense mechanisms	B-cell receptor-associated protein 31-like	B-cell receptor-associated protein 29 OS=Bos taurus OX=9913 GN=BCAP29 PE=2 SV=1	S	Function unknown	LOW QUALITY PROTEIN: B-cell receptor-associated protein 29 [Delphinapterus leucas]	biological process: cellular process (GO:0009987);; biological process: developmental process (GO:0032502);; biological process: single-organism process (GO:0044699);; cellular component: cell (GO:0005623);; cellular component: membrane (GO:0016020);; cellular component: organelle (GO:0043226);; cellular component: organelle part (GO:0044422);; cellular component: membrane part (GO:0044425);; cel…
bta-miR-2431-3p	gene-BCL6	CACCCCCACUUGCAUGACCCUGA	23	5.6697	2.57381	12.9019	2.49938	0.571557	0.521517	0.6423	1.74784	0.00371848	-2.4015	down	--	--	--	K15618|0|bta:539020|K15618 B-cell lymphoma 6 protein | (RefSeq) BCL6; B-cell CLL/lymphoma 6	Transcriptional misregulation in cancer (ko05202)	[R]	General function prediction only	BTB/POZ domain;; Zinc-finger double domain;; Zinc finger, C2H2 type;; Zinc-finger of C2H2 type;; C2H2-type zinc finger;; Zinc-finger double-stranded RNA-binding	Zinc finger protein 16 OS=Gorilla gorilla gorilla OX=9595 GN=ZNF16 PE=3 SV=1	S	Function unknown	B-cell lymphoma 6 protein [Bos taurus]	--
bta-miR-2431-3p	gene-BEND3	CACCCCCACUUGCAUGACCCUGA	23	5.6697	2.57381	12.9019	2.49938	0.571557	0.521517	0.6423	1.74784	0.00371848	-2.4015	down	--	--	--	--	--	--	--	BEN domain	--	S	Function unknown	BEN domain-containing protein 3 [Bos taurus]	--
bta-miR-2431-3p	gene-BEST2	CACCCCCACUUGCAUGACCCUGA	23	5.6697	2.57381	12.9019	2.49938	0.571557	0.521517	0.6423	1.74784	0.00371848	-2.4015	down	--	--	--	K13879|0|bta:529463|K13879 bestrophin-2 | (RefSeq) BEST2; bestrophin 2	Salivary secretion (ko04970)	[R]	General function prediction only	Bestrophin, RFP-TM, chloride channel	Bestrophin-1 OS=Macaca fascicularis OX=9541 GN=BEST1 PE=2 SV=1	S	Function unknown	PREDICTED: bestrophin-2 [Bos taurus]	--
bta-miR-2431-3p	gene-BICDL2	CACCCCCACUUGCAUGACCCUGA	23	5.6697	2.57381	12.9019	2.49938	0.571557	0.521517	0.6423	1.74784	0.00371848	-2.4015	down	--	--	--	K16756|3.28467e-155|bta:507073|K16756 coiled-coil domain-containing protein 64 | (RefSeq) BICDL2; BICD family like cargo adaptor 2	--	--	--	--	--	S	Function unknown	bicaudal D-related protein 2 [Bos taurus]	--
bta-miR-2431-3p	gene-BOLA2B	CACCCCCACUUGCAUGACCCUGA	23	5.6697	2.57381	12.9019	2.49938	0.571557	0.521517	0.6423	1.74784	0.00371848	-2.4015	down	[T]	Signal transduction mechanisms	--	--	--	[T]	Signal transduction mechanisms	BolA-like protein;; GIY-YIG catalytic domain	Structure-specific endonuclease subunit SLX1 OS=Bos taurus OX=9913 GN=SLX1A PE=2 SV=1	T	Signal transduction mechanisms	PREDICTED: LOW QUALITY PROTEIN: bolA-like protein 2 [Capra hircus]	--
bta-miR-2431-3p	gene-BOP1	CACCCCCACUUGCAUGACCCUGA	23	5.6697	2.57381	12.9019	2.49938	0.571557	0.521517	0.6423	1.74784	0.00371848	-2.4015	down	[R]	General function prediction only	Biological Process: cleavage in ITS2 between 5.8S rRNA and LSU-rRNA of tricistronic rRNA transcript (SSU-rRNA, 5.8S rRNA, LSU-rRNA) (GO:0000448);; Cellular Component: nucleoplasm (GO:0005654);; Cellular Component: cytoplasm (GO:0005737);; Biological Process: cell proliferation (GO:0008283);; Cellular Component: preribosome, large subunit precursor (GO:0030687);; Molecular Function: ribonucleoprot…	K14824|0|bta:515056|K14824 ribosome biogenesis protein ERB1 | (RefSeq) BOP1; block of proliferation 1	--	[J]	Translation, ribosomal structure and biogenesis	BOP1NT (NUC169) domain;; WD domain, G-beta repeat;; Anaphase-promoting complex subunit 4 WD40 domain	WD repeat-containing protein 18 OS=Bos taurus OX=9913 GN=WDR18 PE=2 SV=1	J	Translation, ribosomal structure and biogenesis	PREDICTED: ribosome biogenesis protein BOP1 [Bos taurus]	biological process: metabolic process (GO:0008152);; biological process: cellular process (GO:0009987);; biological process: cellular component organization or biogenesis (GO:0071840);; cellular component: cell (GO:0005623);; cellular component: organelle (GO:0043226);; cellular component: organelle part (GO:0044422);; cellular component: cell part (GO:0044464);; biological process: single-organi…
bta-miR-2431-3p	gene-BRPF1	CACCCCCACUUGCAUGACCCUGA	23	5.6697	2.57381	12.9019	2.49938	0.571557	0.521517	0.6423	1.74784	0.00371848	-2.4015	down	--	--	Molecular Function: zinc ion binding (GO:0008270);; Biological Process: histone H3 acetylation (GO:0043966);; Biological Process: positive regulation of transcription, DNA-templated (GO:0045893);; Cellular Component: MOZ/MORF histone acetyltransferase complex (GO:0070776);;	K11348|0|ecb:100052356|K11348 bromodomain and PHD finger-containing protein 1 | (RefSeq) BRPF1; bromodomain and PHD finger containing 1	--	[R]	General function prediction only	PHD-zinc-finger like domain;; Enhancer of polycomb-like;; PHD-like zinc-binding domain;; Bromodomain;; PWWP domain;; PHD-finger;; PHD-finger	Protein Jade-1 OS=Bos taurus OX=9913 GN=JADE1 PE=2 SV=1	BK	--	PREDICTED: peregrin isoform X1 [Bos taurus]	molecular function: binding (GO:0005488);; biological process: metabolic process (GO:0008152);; biological process: cellular process (GO:0009987);; biological process: single-organism process (GO:0044699);; biological process: cellular component organization or biogenesis (GO:0071840);; biological process: biological regulation (GO:0065007);; cellular component: cell (GO:0005623);; cellular compo…
bta-miR-2431-3p	gene-C13H10orf67	CACCCCCACUUGCAUGACCCUGA	23	5.6697	2.57381	12.9019	2.49938	0.571557	0.521517	0.6423	1.74784	0.00371848	-2.4015	down	--	--	--	--	--	--	--	Domain of unknown function (DUF4724)	--	S	Function unknown	PREDICTED: eukaryotic translation initiation factor 5B [Bos taurus]	--
bta-miR-2431-3p	gene-C18H19orf47	CACCCCCACUUGCAUGACCCUGA	23	5.6697	2.57381	12.9019	2.49938	0.571557	0.521517	0.6423	1.74784	0.00371848	-2.4015	down	--	--	--	--	--	[S]	Function unknown	SAM domain (Sterile alpha motif)	--	S	Function unknown	hypothetical protein M91_14229, partial [Bos mutus]	--
bta-miR-2431-3p	gene-C18H19orf81	CACCCCCACUUGCAUGACCCUGA	23	5.6697	2.57381	12.9019	2.49938	0.571557	0.521517	0.6423	1.74784	0.00371848	-2.4015	down	--	--	--	--	--	--	--	Domain of unknown function (DUF4732)	--	S	Function unknown	PREDICTED: putative uncharacterized protein C19orf81 homolog isoform X2 [Ovis aries musimon]	--
bta-miR-2431-3p	gene-C21H14orf132	CACCCCCACUUGCAUGACCCUGA	23	5.6697	2.57381	12.9019	2.49938	0.571557	0.521517	0.6423	1.74784	0.00371848	-2.4015	down	--	--	--	--	--	--	--	--	--	--	--	PREDICTED: uncharacterized protein LOC102393868 [Bubalus bubalis]	--
bta-miR-2431-3p	gene-C25H16orf92	CACCCCCACUUGCAUGACCCUGA	23	5.6697	2.57381	12.9019	2.49938	0.571557	0.521517	0.6423	1.74784	0.00371848	-2.4015	down	--	--	Cellular Component: integral component of membrane (GO:0016021);;	--	--	--	--	--	--	S	Function unknown	PREDICTED: uncharacterized protein C16orf92 homolog isoform X1 [Ovis aries]	cellular component: membrane (GO:0016020);; cellular component: membrane part (GO:0044425)
bta-miR-2431-3p	gene-C7H19orf44	CACCCCCACUUGCAUGACCCUGA	23	5.6697	2.57381	12.9019	2.49938	0.571557	0.521517	0.6423	1.74784	0.00371848	-2.4015	down	--	--	--	--	--	--	--	Domain of unknown function (DUF4614)	--	S	Function unknown	PREDICTED: uncharacterized protein C19orf44 homolog isoform X3 [Bos indicus]	--
bta-miR-2431-3p	gene-C7H19orf70	CACCCCCACUUGCAUGACCCUGA	23	5.6697	2.57381	12.9019	2.49938	0.571557	0.521517	0.6423	1.74784	0.00371848	-2.4015	down	--	--	Cellular Component: MICOS complex (GO:0061617);;	--	--	--	--	Protein QIL1	MICOS complex subunit MIC13 OS=Sus scrofa OX=9823 GN=MIC13 PE=3 SV=1	S	Function unknown	PREDICTED: MICOS complex subunit MIC13 isoform X2 [Bos taurus]	cellular component: cell (GO:0005623);; cellular component: membrane (GO:0016020);; cellular component: macromolecular complex (GO:0032991);; cellular component: organelle (GO:0043226);; cellular component: organelle part (GO:0044422);; cellular component: membrane part (GO:0044425);; cellular component: cell part (GO:0044464)
bta-miR-2431-3p	gene-CACNA2D3	CACCCCCACUUGCAUGACCCUGA	23	5.6697	2.57381	12.9019	2.49938	0.571557	0.521517	0.6423	1.74784	0.00371848	-2.4015	down	[R]	General function prediction only	Molecular Function: calcium channel regulator activity (GO:0005246);; Cellular Component: voltage-gated calcium channel complex (GO:0005891);; Biological Process: regulation of calcium ion transport (GO:0051924);; Biological Process: calcium ion transmembrane transport (GO:0070588);;	K04860|0|phd:102339286|K04860 voltage-dependent calcium channel alpha-2/delta-3 | (RefSeq) CACNA2D3; calcium voltage-gated channel auxiliary subunit alpha2delta 3	Dilated cardiomyopathy (ko05414)	[PT]	--	Neuronal voltage-dependent calcium channel alpha 2acd;; VWA N-terminal;; Cache domain;; von Willebrand factor type A domain;; von Willebrand factor type A domain;; von Willebrand factor type A domain	Voltage-dependent calcium channel subunit alpha-2/delta-1 OS=Oryctolagus cuniculus OX=9986 GN=CACNA2D1 PE=1 SV=1	S	Function unknown	PREDICTED: voltage-dependent calcium channel subunit alpha-2/delta-3 [Pantholops hodgsonii]	molecular function: channel regulator activity (GO:0016247);; cellular component: cell (GO:0005623);; cellular component: membrane (GO:0016020);; cellular component: macromolecular complex (GO:0032991);; cellular component: membrane part (GO:0044425);; cellular component: cell part (GO:0044464);; biological process: biological regulation (GO:0065007);; biological process: cellular process (GO:000…
bta-miR-2431-3p	gene-CACNG3	CACCCCCACUUGCAUGACCCUGA	23	5.6697	2.57381	12.9019	2.49938	0.571557	0.521517	0.6423	1.74784	0.00371848	-2.4015	down	--	--	Molecular Function: voltage-gated calcium channel activity (GO:0005245);; Molecular Function: channel regulator activity (GO:0016247);; Biological Process: transmission of nerve impulse (GO:0019226);; Cellular Component: AMPA glutamate receptor complex (GO:0032281);; Biological Process: calcium ion transmembrane transport (GO:0070588);; Biological Process: regulation of AMPA receptor activity (GO…	K04868|0|bta:538496|K04868 voltage-dependent calcium channel gamma-3 | (RefSeq) CACNG3; calcium voltage-gated channel auxiliary subunit gamma 3	Dilated cardiomyopathy (ko05414)	--	--	PMP-22/EMP/MP20/Claudin family;; PMP-22/EMP/MP20/Claudin tight junction	Voltage-dependent calcium channel gamma-3 subunit OS=Bos taurus OX=9913 GN=CACNG3 PE=2 SV=1	U	Intracellular trafficking, secretion, and vesicular transport	voltage-dependent calcium channel gamma-3 subunit [Bos taurus]	molecular function: transporter activity (GO:0005215);; biological process: cellular process (GO:0009987);; biological process: single-organism process (GO:0044699);; biological process: localization (GO:0051179);; biological process: biological regulation (GO:0065007);; molecular function: channel regulator activity (GO:0016247);; biological process: signaling (GO:0023052);; biological process: …
bta-miR-2431-3p	gene-CACNG6	CACCCCCACUUGCAUGACCCUGA	23	5.6697	2.57381	12.9019	2.49938	0.571557	0.521517	0.6423	1.74784	0.00371848	-2.4015	down	--	--	Molecular Function: voltage-gated ion channel activity (GO:0005244);; Molecular Function: calcium channel activity (GO:0005262);; Cellular Component: integral component of membrane (GO:0016021);; Biological Process: regulation of ion transmembrane transport (GO:0034765);; Biological Process: calcium ion transmembrane transport (GO:0070588);;	K04871|1.68386e-117|bta:521616|K04871 voltage-dependent calcium channel gamma-6 | (RefSeq) CACNG6; calcium voltage-gated channel auxiliary subunit gamma 6	Dilated cardiomyopathy (ko05414)	--	--	PMP-22/EMP/MP20/Claudin tight junction;; PMP-22/EMP/MP20/Claudin tight junction	Voltage-dependent calcium channel gamma-1 subunit OS=Oryctolagus cuniculus OX=9986 GN=CACNG1 PE=1 SV=1	U	Intracellular trafficking, secretion, and vesicular transport	PREDICTED: voltage-dependent calcium channel gamma-6 subunit isoform X1 [Bos taurus]	molecular function: transporter activity (GO:0005215);; biological process: cellular process (GO:0009987);; biological process: single-organism process (GO:0044699);; biological process: localization (GO:0051179);; biological process: biological regulation (GO:0065007);; cellular component: membrane (GO:0016020);; cellular component: membrane part (GO:0044425)
bta-miR-2431-3p	gene-CADM3	CACCCCCACUUGCAUGACCCUGA	23	5.6697	2.57381	12.9019	2.49938	0.571557	0.521517	0.6423	1.74784	0.00371848	-2.4015	down	--	--	Molecular Function: receptor activity (GO:0004872);; Molecular Function: receptor binding (GO:0005102);; Cellular Component: integral component of plasma membrane (GO:0005887);; Cellular Component: cell-cell adherens junction (GO:0005913);; Biological Process: homophilic cell adhesion via plasma membrane adhesion molecules (GO:0007156);; Biological Process: heterophilic cell-cell adhesion via pla…	K06780|0|chx:102169922|K06780 cell adhesion molecule 3 | (RefSeq) CADM3; cell adhesion molecule 3	Cell adhesion molecules (CAMs) (ko04514)	--	--	Immunoglobulin domain;; Immunoglobulin domain;; Immunoglobulin domain;; Immunoglobulin I-set domain;; CD80-like C2-set immunoglobulin domain;; Immunoglobulin V-set domain;; Immunoglobulin C1-set domain	Poliovirus receptor homolog OS=Chlorocebus aethiops OX=9534 GN=PVR PE=2 SV=1	U	Intracellular trafficking, secretion, and vesicular transport	PREDICTED: cell adhesion molecule 3 isoform X1 [Bos taurus]	molecular function: receptor activity (GO:0004872);; molecular function: binding (GO:0005488);; cellular component: cell (GO:0005623);; cellular component: membrane (GO:0016020);; cellular component: membrane part (GO:0044425);; cellular component: cell part (GO:0044464);; cellular component: cell junction (GO:0030054);; biological process: biological adhesion (GO:0022610);; biological process: c…
bta-miR-2431-3p	gene-CALCOCO1	CACCCCCACUUGCAUGACCCUGA	23	5.6697	2.57381	12.9019	2.49938	0.571557	0.521517	0.6423	1.74784	0.00371848	-2.4015	down	--	--	Cellular Component: nuclear chromatin (GO:0000790);; Molecular Function: core promoter binding (GO:0001047);; Molecular Function: chromatin binding (GO:0003682);; Cellular Component: cytoplasm (GO:0005737);; Molecular Function: beta-catenin binding (GO:0008013);; Molecular Function: protein C-terminus binding (GO:0008022);; Biological Process: Wnt signaling pathway (GO:0016055);; Molecular Functi…	--	--	--	--	Calcium binding and coiled-coil domain (CALCOCO1) like	Calcium-binding and coiled-coil domain-containing protein 1 OS=Bos taurus OX=9913 GN=CALCOCO1 PE=2 SV=1	K	Transcription	PREDICTED: calcium-binding and coiled-coil domain-containing protein 1 isoform X1 [Bos indicus]	cellular component: cell (GO:0005623);; cellular component: membrane-enclosed lumen (GO:0031974);; cellular component: macromolecular complex (GO:0032991);; cellular component: organelle (GO:0043226);; cellular component: organelle part (GO:0044422);; cellular component: cell part (GO:0044464);; molecular function: binding (GO:0005488);; biological process: cellular process (GO:0009987);; biologi…
bta-miR-2431-3p	gene-CAMK2B	CACCCCCACUUGCAUGACCCUGA	23	5.6697	2.57381	12.9019	2.49938	0.571557	0.521517	0.6423	1.74784	0.00371848	-2.4015	down	[M]	Cell wall/membrane/envelope biogenesis	Molecular Function: calmodulin-dependent protein kinase activity (GO:0004683);; Molecular Function: calmodulin binding (GO:0005516);; Molecular Function: ATP binding (GO:0005524);; Cellular Component: microtubule organizing center (GO:0005815);; Cellular Component: sarcoplasmic reticulum membrane (GO:0033017);; Molecular Function: protein homodimerization activity (GO:0042803);; Biological Proces…	K04515|0|mcc:706977|K04515 calcium/calmodulin-dependent protein kinase (CaM kinase) II [EC:2.7.11.17] | (RefSeq) CAMK2B; calcium/calmodulin dependent protein kinase II beta	Glioma (ko05214)	[T]	Signal transduction mechanisms	Protein kinase domain;; Calcium/calmodulin dependent protein kinase II association domain;; Protein tyrosine kinase;; Domain of unknown function (DUF4440);; SnoaL-like domain	Calcium/calmodulin-dependent protein kinase type II subunit beta OS=Bos taurus OX=9913 GN=CAMK2B PE=2 SV=1	T	Signal transduction mechanisms	PREDICTED: calcium/calmodulin-dependent protein kinase type II subunit beta isoform X1 [Bos taurus]	molecular function: catalytic activity (GO:0003824);; biological process: metabolic process (GO:0008152);; biological process: cellular process (GO:0009987);; molecular function: binding (GO:0005488);; cellular component: cell (GO:0005623);; cellular component: organelle (GO:0043226);; cellular component: organelle part (GO:0044422);; cellular component: cell part (GO:0044464);; cellular componen…
bta-miR-2431-3p	gene-CASKIN2	CACCCCCACUUGCAUGACCCUGA	23	5.6697	2.57381	12.9019	2.49938	0.571557	0.521517	0.6423	1.74784	0.00371848	-2.4015	down	[D]	Cell cycle control, cell division, chromosome partitioning	Cellular Component: cytoplasm (GO:0005737);; Biological Process: signal transduction (GO:0007165);;	--	--	[T]	Signal transduction mechanisms	Ankyrin repeats (3 copies);; Ankyrin repeats (many copies);; SAM domain (Sterile alpha motif);; Ankyrin repeats (many copies);; Ankyrin repeat;; Proline rich region of Caskin proteins;; Ankyrin repeat;; SAM domain (Sterile alpha motif);; C-terminal region of Caskin;; Variant SH3 domain	Ankyrin repeat and SOCS box protein 3 OS=Bos taurus OX=9913 GN=ASB3 PE=2 SV=1	S	Function unknown	TPA: CASK interacting protein 2 [Bos taurus]	cellular component: cell (GO:0005623);; cellular component: cell part (GO:0044464);; biological process: cellular process (GO:0009987);; biological process: response to stimulus (GO:0050896);; biological process: biological regulation (GO:0065007)
bta-miR-2431-3p	gene-CASP2	CACCCCCACUUGCAUGACCCUGA	23	5.6697	2.57381	12.9019	2.49938	0.571557	0.521517	0.6423	1.74784	0.00371848	-2.4015	down	--	--	Cellular Component: nucleus (GO:0005634);; Cellular Component: cytoplasm (GO:0005737);; Biological Process: DNA damage response, signal transduction by p53 class mediator resulting in cell cycle arrest (GO:0006977);; Biological Process: protein processing (GO:0016485);; Molecular Function: protein domain specific binding (GO:0019904);; Biological Process: ectopic germ cell programmed cell death (…	K02186|0|bta:531419|K02186 caspase 2 [EC:3.4.22.55] | (RefSeq) CASP2; caspase 2, apoptosis-related cysteine peptidase	Apoptosis (ko04210)	[D]	Cell cycle control, cell division, chromosome partitioning	Caspase domain;; Caspase recruitment domain	Caspase-3 OS=Bos taurus OX=9913 GN=CASP3 PE=2 SV=1	O	Posttranslational modification, protein turnover, chaperones	caspase-2 [Bos taurus]	cellular component: cell (GO:0005623);; cellular component: organelle (GO:0043226);; cellular component: cell part (GO:0044464);; biological process: cellular process (GO:0009987);; biological process: signaling (GO:0023052);; biological process: single-organism process (GO:0044699);; biological process: response to stimulus (GO:0050896);; biological process: biological regulation (GO:0065007);; …
bta-miR-2431-3p	gene-CAVIN4	CACCCCCACUUGCAUGACCCUGA	23	5.6697	2.57381	12.9019	2.49938	0.571557	0.521517	0.6423	1.74784	0.00371848	-2.4015	down	--	--	Biological Process: muscle organ development (GO:0007517);; Cellular Component: Z disc (GO:0030018);; Biological Process: cell differentiation (GO:0030154);; Biological Process: regulation of Rho protein signal transduction (GO:0035023);; Biological Process: positive regulation of transcription from RNA polymerase II promoter (GO:0045944);;	--	--	--	--	PTRF/SDPR family	Caveolae-associated protein 4 OS=Bos taurus OX=9913 GN=CAVIN4 PE=2 SV=2	K	Transcription	caveolae-associated protein 4 [Bos taurus]	biological process: multicellular organismal process (GO:0032501);; biological process: developmental process (GO:0032502);; biological process: single-organism process (GO:0044699);; cellular component: cell (GO:0005623);; cellular component: organelle (GO:0043226);; cellular component: organelle part (GO:0044422);; cellular component: cell part (GO:0044464);; biological process: cellular proces…
bta-miR-2431-3p	gene-CBX2	CACCCCCACUUGCAUGACCCUGA	23	5.6697	2.57381	12.9019	2.49938	0.571557	0.521517	0.6423	1.74784	0.00371848	-2.4015	down	--	--	Biological Process: negative regulation of transcription from RNA polymerase II promoter (GO:0000122);; Cellular Component: euchromatin (GO:0000791);; Cellular Component: heterochromatin (GO:0000792);; Molecular Function: chromatin binding (GO:0003682);; Cellular Component: nucleoplasm (GO:0005654);; Molecular Function: methylated histone binding (GO:0035064);; Cellular Component: PRC1 complex (G…	K11451|0|bta:506628|K11451 chromobox protein 2 | (RefSeq) CBX2; chromobox 2	--	--	--	CBX family C-terminal motif;; Chromo (CHRromatin Organisation MOdifier) domain	Chromobox protein homolog 3 OS=Pongo abelii OX=9601 GN=CBX3 PE=2 SV=1	K	Transcription	chromobox protein homolog 2 [Bos taurus]	biological process: biological regulation (GO:0065007);; cellular component: cell (GO:0005623);; cellular component: macromolecular complex (GO:0032991);; cellular component: organelle (GO:0043226);; cellular component: organelle part (GO:0044422);; cellular component: cell part (GO:0044464);; molecular function: binding (GO:0005488);; biological process: reproductive process (GO:0022414);; biolo…
bta-miR-2431-3p	gene-CC2D1B	CACCCCCACUUGCAUGACCCUGA	23	5.6697	2.57381	12.9019	2.49938	0.571557	0.521517	0.6423	1.74784	0.00371848	-2.4015	down	--	--	Biological Process: negative regulation of transcription from RNA polymerase II promoter (GO:0000122);; Molecular Function: RNA polymerase II core promoter proximal region sequence-specific DNA binding (GO:0000978);; Molecular Function: transcriptional repressor activity, RNA polymerase II core promoter proximal region sequence-specific binding (GO:0001078);; Cellular Component: nucleoplasm (GO:0…	K18260|0|bta:511350|K18260 coiled-coil and C2 domain-containing protein 1 | (RefSeq) CC2D1B; coiled-coil and C2 domain containing 1B	--	[R]	General function prediction only	C2 domain	--	S	Function unknown	PREDICTED: coiled-coil and C2 domain-containing protein 1B isoform X1 [Bos taurus]	biological process: biological regulation (GO:0065007);; molecular function: binding (GO:0005488);; molecular function: nucleic acid binding transcription factor activity (GO:0001071);; biological process: metabolic process (GO:0008152);; biological process: cellular process (GO:0009987);; cellular component: cell (GO:0005623);; cellular component: organelle (GO:0043226);; cellular component: org…
bta-miR-2431-3p	gene-CCDC120	CACCCCCACUUGCAUGACCCUGA	23	5.6697	2.57381	12.9019	2.49938	0.571557	0.521517	0.6423	1.74784	0.00371848	-2.4015	down	--	--	--	--	--	[R]	General function prediction only	Domain of unknown function (DUF3338)	--	S	Function unknown	PREDICTED: coiled-coil domain-containing protein 120 isoform X2 [Bos taurus]	--
bta-miR-2431-3p	gene-CCDC186	CACCCCCACUUGCAUGACCCUGA	23	5.6697	2.57381	12.9019	2.49938	0.571557	0.521517	0.6423	1.74784	0.00371848	-2.4015	down	--	--	--	--	--	[S]	Function unknown	IBV 3A protein	Coiled-coil domain-containing protein 186 (Fragment) OS=Pongo abelii OX=9601 GN=CCDC186 PE=2 SV=2	S	Function unknown	hypothetical protein M91_19431, partial [Bos mutus]	--
bta-miR-2431-3p	gene-CCDC38	CACCCCCACUUGCAUGACCCUGA	23	5.6697	2.57381	12.9019	2.49938	0.571557	0.521517	0.6423	1.74784	0.00371848	-2.4015	down	--	--	Cellular Component: centrosome (GO:0005813);;	--	--	--	--	Domain of unknown function (DUF4200)	Coiled-coil domain-containing protein 38 OS=Macaca fascicularis OX=9541 GN=CCDC38 PE=2 SV=1	S	Function unknown	PREDICTED: coiled-coil domain-containing protein 38 isoform X2 [Ovis aries]	cellular component: cell (GO:0005623);; cellular component: organelle (GO:0043226);; cellular component: organelle part (GO:0044422);; cellular component: cell part (GO:0044464)
bta-miR-2431-3p	gene-CCNJ	CACCCCCACUUGCAUGACCCUGA	23	5.6697	2.57381	12.9019	2.49938	0.571557	0.521517	0.6423	1.74784	0.00371848	-2.4015	down	--	--	Cellular Component: nucleus (GO:0005634);;	--	--	--	--	Cyclin, C-terminal domain;; Cyclin, N-terminal domain	--	D	Cell cycle control, cell division, chromosome partitioning	protein CC2D2B isoform X1 [Delphinapterus leucas]	cellular component: cell (GO:0005623);; cellular component: organelle (GO:0043226);; cellular component: cell part (GO:0044464)
bta-miR-2431-3p	gene-CCR2	CACCCCCACUUGCAUGACCCUGA	23	5.6697	2.57381	12.9019	2.49938	0.571557	0.521517	0.6423	1.74784	0.00371848	-2.4015	down	--	--	Biological Process: blood vessel remodeling (GO:0001974);; Cellular Component: cytoplasm (GO:0005737);; Cellular Component: plasma membrane (GO:0005886);; Biological Process: inflammatory response (GO:0006954);; Biological Process: immune response (GO:0006955);; Biological Process: G-protein coupled receptor signaling pathway (GO:0007186);; Cellular Component: integral component of membrane (GO:0…	K04177|0|bta:539002|K04177 C-C chemokine receptor type 2 | (RefSeq) CCR2; C-C motif chemokine receptor 2	Chemokine signaling pathway (ko04062)	--	--	7 transmembrane receptor (rhodopsin family);; Serpentine type 7TM GPCR chemoreceptor Srsx;; Serpentine type 7TM GPCR chemoreceptor Srx	C-C chemokine receptor type 2 OS=Macaca mulatta OX=9544 GN=CCR2 PE=2 SV=2	U	Intracellular trafficking, secretion, and vesicular transport	C-C chemokine receptor type 2 [Bos taurus]	biological process: multicellular organismal process (GO:0032501);; biological process: single-organism process (GO:0044699);; cellular component: cell (GO:0005623);; cellular component: cell part (GO:0044464);; cellular component: membrane (GO:0016020);; biological process: response to stimulus (GO:0050896);; biological process: immune system process (GO:0002376);; biological process: cellular p…
bta-miR-2431-3p	gene-CD207	CACCCCCACUUGCAUGACCCUGA	23	5.6697	2.57381	12.9019	2.49938	0.571557	0.521517	0.6423	1.74784	0.00371848	-2.4015	down	[M]	Cell wall/membrane/envelope biogenesis	Cellular Component: integral component of membrane (GO:0016021);; Molecular Function: carbohydrate binding (GO:0030246);; Biological Process: defense response to virus (GO:0051607);;	K06561|0|bta:511000|K06561 CD207 antigen | (RefSeq) CD207; CD207 molecule	--	[TV]	--	Lectin C-type domain	CD209 antigen OS=Pongo pygmaeus OX=9600 GN=CD209 PE=3 SV=1	S	Function unknown	PREDICTED: C-type lectin domain family 4 member K [Bos taurus]	cellular component: membrane (GO:0016020);; cellular component: membrane part (GO:0044425);; molecular function: binding (GO:0005488);; biological process: immune system process (GO:0002376);; biological process: response to stimulus (GO:0050896);; biological process: multi-organism process (GO:0051704)
bta-miR-2431-3p	gene-CD300E	CACCCCCACUUGCAUGACCCUGA	23	5.6697	2.57381	12.9019	2.49938	0.571557	0.521517	0.6423	1.74784	0.00371848	-2.4015	down	--	--	Cellular Component: integral component of membrane (GO:0016021);; Cellular Component: extracellular exosome (GO:0070062);;	K06719|1.26337e-138|bta:524761|K06719 CD300 antigen | (RefSeq) CD300E; CD300e molecule	--	--	--	Immunoglobulin V-set domain	CMRF35-like molecule 9 OS=Bos taurus OX=9913 GN=CD300LG PE=2 SV=2	S	Function unknown	PREDICTED: CMRF35-like molecule 2 [Bos taurus]	cellular component: membrane (GO:0016020);; cellular component: membrane part (GO:0044425);; cellular component: extracellular region (GO:0005576);; cellular component: organelle (GO:0043226);; cellular component: extracellular region part (GO:0044421)
bta-miR-2431-3p	gene-CD46	CACCCCCACUUGCAUGACCCUGA	23	5.6697	2.57381	12.9019	2.49938	0.571557	0.521517	0.6423	1.74784	0.00371848	-2.4015	down	--	--	Cellular Component: inner acrosomal membrane (GO:0002079);; Biological Process: complement activation, classical pathway (GO:0006958);; Biological Process: single fertilization (GO:0007338);; Cellular Component: cell surface (GO:0009986);; Cellular Component: integral component of membrane (GO:0016021);; Biological Process: innate immune response (GO:0045087);;	K04007|0|bta:280851|K04007 membrane cofactor protein | (RefSeq) CD46, MCP; CD46 molecule	Measles (ko05162)	--	--	Sushi repeat (SCR repeat)	Membrane cofactor protein OS=Bos taurus OX=9913 GN=CD46 PE=1 SV=2	O	Posttranslational modification, protein turnover, chaperones	PREDICTED: membrane cofactor protein isoform X2 [Bos taurus]	cellular component: cell (GO:0005623);; cellular component: membrane (GO:0016020);; cellular component: organelle (GO:0043226);; cellular component: organelle part (GO:0044422);; cellular component: membrane part (GO:0044425);; cellular component: cell part (GO:0044464);; biological process: immune system process (GO:0002376);; biological process: metabolic process (GO:0008152);; biological proce…
bta-miR-2431-3p	gene-CDADC1	CACCCCCACUUGCAUGACCCUGA	23	5.6697	2.57381	12.9019	2.49938	0.571557	0.521517	0.6423	1.74784	0.00371848	-2.4015	down	[F]	Nucleotide transport and metabolism	Molecular Function: zinc ion binding (GO:0008270);; Molecular Function: hydrolase activity (GO:0016787);;	--	--	[F]	Nucleotide transport and metabolism	Cytidine and deoxycytidylate deaminase zinc-binding region;; MafB19-like deaminase	Cytidine and dCMP deaminase domain-containing protein 1 OS=Macaca fascicularis OX=9541 GN=CDADC1 PE=2 SV=1	F	Nucleotide transport and metabolism	PREDICTED: cytidine and dCMP deaminase domain-containing protein 1 isoform X1 [Bos taurus]	molecular function: binding (GO:0005488);; molecular function: catalytic activity (GO:0003824);; biological process: metabolic process (GO:0008152)
bta-miR-2431-3p	gene-CDC25A	CACCCCCACUUGCAUGACCCUGA	23	5.6697	2.57381	12.9019	2.49938	0.571557	0.521517	0.6423	1.74784	0.00371848	-2.4015	down	--	--	Molecular Function: protein tyrosine phosphatase activity (GO:0004725);; Cellular Component: nucleus (GO:0005634);; Cellular Component: cytoplasm (GO:0005737);; Biological Process: mitotic cell cycle (GO:0007067);; Molecular Function: protein kinase binding (GO:0019901);; Biological Process: cellular response to UV (GO:0034644);; Biological Process: peptidyl-tyrosine dephosphorylation (GO:0035335…	K06645|0|bta:520188|K06645 M-phase inducer phosphatase 1 [EC:3.1.3.48] | (RefSeq) CDC25A; cell division cycle 25A	MicroRNAs in cancer (ko05206)	[D]	Cell cycle control, cell division, chromosome partitioning	M-phase inducer phosphatase;; Rhodanese-like domain	M-phase inducer phosphatase 1 OS=Bos taurus OX=9913 GN=CDC25A PE=2 SV=1	D	Cell cycle control, cell division, chromosome partitioning	PREDICTED: M-phase inducer phosphatase 1 isoform X1 [Bos taurus]	molecular function: catalytic activity (GO:0003824);; biological process: metabolic process (GO:0008152);; biological process: cellular process (GO:0009987);; cellular component: cell (GO:0005623);; cellular component: organelle (GO:0043226);; cellular component: cell part (GO:0044464);; biological process: single-organism process (GO:0044699);; biological process: cellular component organization…
bta-miR-2431-3p	gene-CDC37	CACCCCCACUUGCAUGACCCUGA	23	5.6697	2.57381	12.9019	2.49938	0.571557	0.521517	0.6423	1.74784	0.00371848	-2.4015	down	--	--	Molecular Function: ATP binding (GO:0005524);; Cellular Component: cytosol (GO:0005829);; Biological Process: protein folding (GO:0006457);; Biological Process: posttranscriptional regulation of gene expression (GO:0010608);; Molecular Function: protein kinase regulator activity (GO:0019887);; Molecular Function: protein kinase binding (GO:0019901);; Biological Process: regulation of protein kina…	K09554|0|bta:520883|K09554 cell division cycle protein 37 | (RefSeq) CDC37; cell division cycle 37	PI3K-Akt signaling pathway (ko04151)	[D]	Cell cycle control, cell division, chromosome partitioning	Cdc37 Hsp90 binding domain;; Cdc37 C terminal domain;; Cdc37 N terminal kinase binding	Hsp90 co-chaperone Cdc37 OS=Bos taurus OX=9913 GN=CDC37 PE=2 SV=1	S	Function unknown	hsp90 co-chaperone Cdc37 [Bos taurus]	molecular function: binding (GO:0005488);; cellular component: cell (GO:0005623);; cellular component: cell part (GO:0044464);; biological process: metabolic process (GO:0008152);; biological process: cellular process (GO:0009987);; biological process: biological regulation (GO:0065007);; molecular function: enzyme regulator activity (GO:0030234);; cellular component: extracellular region (GO:000…
bta-miR-2431-3p	gene-CDIP1	CACCCCCACUUGCAUGACCCUGA	23	5.6697	2.57381	12.9019	2.49938	0.571557	0.521517	0.6423	1.74784	0.00371848	-2.4015	down	--	--	Cellular Component: nucleus (GO:0005634);; Biological Process: tumor necrosis factor-mediated signaling pathway (GO:0033209);; Biological Process: intrinsic apoptotic signaling pathway in response to DNA damage by p53 class mediator (GO:0042771);;	--	--	--	--	LITAF-like zinc ribbon domain	Cell death-inducing p53-target protein 1 OS=Bos taurus OX=9913 GN=CDIP1 PE=2 SV=1	S	Function unknown	PREDICTED: cell death-inducing p53-target protein 1 isoform X1 [Orcinus orca]	cellular component: cell (GO:0005623);; cellular component: organelle (GO:0043226);; cellular component: cell part (GO:0044464);; biological process: cellular process (GO:0009987);; biological process: signaling (GO:0023052);; biological process: single-organism process (GO:0044699);; biological process: response to stimulus (GO:0050896);; biological process: biological regulation (GO:0065007)
bta-miR-2431-3p	gene-CDON	CACCCCCACUUGCAUGACCCUGA	23	5.6697	2.57381	12.9019	2.49938	0.571557	0.521517	0.6423	1.74784	0.00371848	-2.4015	down	[X]	Mobilome: prophages, transposons	Biological Process: cell fate specification (GO:0001708);; Biological Process: lens development in camera-type eye (GO:0002088);; Cellular Component: integral component of plasma membrane (GO:0005887);; Biological Process: smoothened signaling pathway (GO:0007224);; Biological Process: myoblast fusion (GO:0007520);; Biological Process: anterior/posterior pattern specification (GO:0009952);; Biolo…	K20033|0|bta:536011|K20033 cell adhesion molecule-related/down-regulated by oncogenes | (RefSeq) CDON; cell adhesion associated, oncogene regulated	Hedgehog signaling pathway (ko04340)	--	--	Immunoglobulin domain;; Immunoglobulin I-set domain;; Immunoglobulin domain;; Immunoglobulin domain;; Fibronectin type III domain;; Immunoglobulin V-set domain;; Ig-like domain on T-cell surface glycoprotein CD3 epsilon chain;; CD80-like C2-set immunoglobulin domain;; Purple acid Phosphatase, N-terminal domain	Contactin-1 OS=Bos taurus OX=9913 GN=CNTN1 PE=2 SV=1	U	Intracellular trafficking, secretion, and vesicular transport	cell adhesion molecule-related/down-regulated by oncogenes precursor [Bos taurus]	biological process: cellular process (GO:0009987);; biological process: developmental process (GO:0032502);; biological process: single-organism process (GO:0044699);; cellular component: cell (GO:0005623);; cellular component: membrane (GO:0016020);; cellular component: membrane part (GO:0044425);; cellular component: cell part (GO:0044464);; biological process: signaling (GO:0023052);; biologic…
bta-miR-2431-3p	gene-CDPF1	CACCCCCACUUGCAUGACCCUGA	23	5.6697	2.57381	12.9019	2.49938	0.571557	0.521517	0.6423	1.74784	0.00371848	-2.4015	down	--	--	--	--	--	[S]	Function unknown	Cysteine-rich domain	Cysteine-rich DPF motif domain-containing protein 1 OS=Bos taurus OX=9913 GN=CDPF1 PE=2 SV=1	S	Function unknown	PREDICTED: cysteine-rich DPF motif domain-containing protein 1 isoform X1 [Bos indicus]	--
bta-miR-2431-3p	gene-CDRT4	CACCCCCACUUGCAUGACCCUGA	23	5.6697	2.57381	12.9019	2.49938	0.571557	0.521517	0.6423	1.74784	0.00371848	-2.4015	down	--	--	--	--	--	--	--	CMT1A duplicated region transcript 4 protein	CMT1A duplicated region transcript 4 protein homolog OS=Bos taurus OX=9913 GN=CDRT4 PE=2 SV=1	U	Intracellular trafficking, secretion, and vesicular transport	PREDICTED: CMT1A duplicated region transcript 4 protein isoform X1 [Bison bison bison]	--
bta-miR-2431-3p	gene-CELF1	CACCCCCACUUGCAUGACCCUGA	23	5.6697	2.57381	12.9019	2.49938	0.571557	0.521517	0.6423	1.74784	0.00371848	-2.4015	down	[J]	Translation, ribosomal structure and biogenesis	Molecular Function: nucleotide binding (GO:0000166);; Molecular Function: mRNA binding (GO:0003729);; Cellular Component: nucleoplasm (GO:0005654);; Cellular Component: cytoplasm (GO:0005737);; Biological Process: mRNA splice site selection (GO:0006376);; Biological Process: spermatid development (GO:0007286);; Cellular Component: membrane (GO:0016020);; Molecular Function: translation initiation…	K13207|0|ecb:100051608|K13207 CUG-BP- and ETR3-like factor | (RefSeq) CELF1, CUGBP1; CUGBP, Elav-like family member 1	--	[A]	RNA processing and modification	RNA recognition motif. (a.k.a. RRM, RBD, or RNP domain);; RNA binding domain;; RNA recognition motif	CUGBP Elav-like family member 1 OS=Pongo abelii OX=9601 GN=CELF1 PE=2 SV=1	S	Function unknown	PREDICTED: CUGBP Elav-like family member 1 isoform X6 [Bubalus bubalis]	molecular function: binding (GO:0005488);; cellular component: cell (GO:0005623);; cellular component: organelle (GO:0043226);; cellular component: organelle part (GO:0044422);; cellular component: cell part (GO:0044464);; biological process: cellular component organization or biogenesis (GO:0071840);; biological process: reproduction (GO:0000003);; biological process: cellular process (GO:000998…
bta-miR-2431-3p	gene-CELF3	CACCCCCACUUGCAUGACCCUGA	23	5.6697	2.57381	12.9019	2.49938	0.571557	0.521517	0.6423	1.74784	0.00371848	-2.4015	down	[J]	Translation, ribosomal structure and biogenesis	Molecular Function: nucleotide binding (GO:0000166);; Biological Process: regulation of alternative mRNA splicing, via spliceosome (GO:0000381);; Molecular Function: RNA binding (GO:0003723);; Cellular Component: nucleus (GO:0005634);; Cellular Component: cytoplasm (GO:0005737);; Biological Process: spermatogenesis (GO:0007283);; Biological Process: flagellated sperm motility (GO:0030317);; Biolo…	K13207|0|cfa:100856524|K13207 CUG-BP- and ETR3-like factor | (RefSeq) CELF3, TNRC4; CUGBP, Elav-like family member 3	--	[A]	RNA processing and modification	RNA recognition motif. (a.k.a. RRM, RBD, or RNP domain);; RNA recognition motif	CUGBP Elav-like family member 3 OS=Bos taurus OX=9913 GN=CELF3 PE=2 SV=1	S	Function unknown	CUGBP Elav-like family member 3 isoform X5 [Canis lupus familiaris]	molecular function: binding (GO:0005488);; biological process: biological regulation (GO:0065007);; cellular component: cell (GO:0005623);; cellular component: organelle (GO:0043226);; cellular component: cell part (GO:0044464);; biological process: reproduction (GO:0000003);; biological process: reproductive process (GO:0022414);; biological process: multicellular organismal process (GO:0032501)…
bta-miR-2431-3p	gene-CELF5	CACCCCCACUUGCAUGACCCUGA	23	5.6697	2.57381	12.9019	2.49938	0.571557	0.521517	0.6423	1.74784	0.00371848	-2.4015	down	[J]	Translation, ribosomal structure and biogenesis	Molecular Function: nucleotide binding (GO:0000166);; Molecular Function: nucleic acid binding (GO:0003676);;	K13207|0|bta:532293|K13207 CUG-BP- and ETR3-like factor | (RefSeq) CELF5, BRUNOL5; CUGBP, Elav-like family member 5	--	[A]	RNA processing and modification	RNA recognition motif. (a.k.a. RRM, RBD, or RNP domain)	CUGBP Elav-like family member 3 OS=Bos taurus OX=9913 GN=CELF3 PE=2 SV=1	S	Function unknown	PREDICTED: CUGBP Elav-like family member 5 [Ceratotherium simum simum]	molecular function: binding (GO:0005488)
bta-miR-2431-3p	gene-CELSR1	CACCCCCACUUGCAUGACCCUGA	23	5.6697	2.57381	12.9019	2.49938	0.571557	0.521517	0.6423	1.74784	0.00371848	-2.4015	down	[U]	Intracellular trafficking, secretion, and vesicular transport	--	K04600|0|lve:103085146|K04600 cadherin EGF LAG seven-pass G-type receptor 1 | (RefSeq) CELSR1; cadherin EGF LAG seven-pass G-type receptor 1	--	[T]	Signal transduction mechanisms	Cadherin domain;; GPCR-Autoproteolysis INducing (GAIN) domain;; 7 transmembrane receptor (Secretin family);; Laminin G domain;; Laminin G domain;; Cadherin-like;; GPCR proteolysis site, GPS, motif;; Laminin EGF domain;; EGF-like domain;; Human growth factor-like EGF;; Cadherin prodomain like;; Slime mold cyclic AMP receptor	Protocadherin-11 X-linked OS=Pan paniscus OX=9597 GN=PCDH11X PE=3 SV=1	S	Function unknown	PREDICTED: LOW QUALITY PROTEIN: cadherin EGF LAG seven-pass G-type receptor 1 [Capra hircus]	--
bta-miR-2431-3p	gene-CEP170B	CACCCCCACUUGCAUGACCCUGA	23	5.6697	2.57381	12.9019	2.49938	0.571557	0.521517	0.6423	1.74784	0.00371848	-2.4015	down	[T]	Signal transduction mechanisms	--	K16463|0|bta:100336437|K16463 centrosomal protein CEP170 | (RefSeq) CEP170B; centrosomal protein 170B	--	--	--	CEP170 C-terminus;; FHA domain;; Inner membrane component of T3SS, cytoplasmic domain	--	T	Signal transduction mechanisms	PREDICTED: centrosomal protein of 170 kDa protein B isoform X1 [Bos taurus]	--
bta-miR-2431-3p	gene-CFAP46	CACCCCCACUUGCAUGACCCUGA	23	5.6697	2.57381	12.9019	2.49938	0.571557	0.521517	0.6423	1.74784	0.00371848	-2.4015	down	--	--	Cellular Component: axoneme (GO:0005930);; Biological Process: cilium movement involved in cell motility (GO:0060294);;	--	--	--	--	--	--	S	Function unknown	PREDICTED: LOW QUALITY PROTEIN: cilia- and flagella-associated protein 46 [Bos mutus]	cellular component: cell (GO:0005623);; cellular component: organelle (GO:0043226);; cellular component: organelle part (GO:0044422);; cellular component: cell part (GO:0044464);; biological process: cellular process (GO:0009987);; biological process: single-organism process (GO:0044699)
bta-miR-2431-3p	gene-CHAF1A	CACCCCCACUUGCAUGACCCUGA	23	5.6697	2.57381	12.9019	2.49938	0.571557	0.521517	0.6423	1.74784	0.00371848	-2.4015	down	--	--	Cellular Component: nuclear chromatin (GO:0000790);; Cellular Component: nucleolus (GO:0005730);; Biological Process: DNA replication (GO:0006260);; Biological Process: DNA repair (GO:0006281);; Biological Process: DNA replication-dependent nucleosome assembly (GO:0006335);; Biological Process: cell cycle (GO:0007049);; Cellular Component: CAF-1 complex (GO:0033186);; Molecular Function: identica…	K10750|0|bta:504535|K10750 chromatin assembly factor 1 subunit A | (RefSeq) CHAF1A; chromatin assembly factor 1 subunit A	--	[B]	Chromatin structure and dynamics	CAF1 complex subunit p150, region binding to CAF1-p60 at C-term;; CAF1 complex subunit p150, region binding to PCNA;; Chromatin assembly factor 1 complex p150 subunit, N-terminal;; Chromatin assembly factor 1 subunit A	Chromatin assembly factor 1 subunit A OS=Bos taurus OX=9913 GN=CHAF1A PE=2 SV=1	K	Transcription	PREDICTED: chromatin assembly factor 1 subunit A isoform X2 [Bos taurus]	cellular component: cell (GO:0005623);; cellular component: membrane-enclosed lumen (GO:0031974);; cellular component: macromolecular complex (GO:0032991);; cellular component: organelle (GO:0043226);; cellular component: organelle part (GO:0044422);; cellular component: cell part (GO:0044464);; biological process: metabolic process (GO:0008152);; biological process: cellular process (GO:0009987)…
bta-miR-2431-3p	gene-CHD4	CACCCCCACUUGCAUGACCCUGA	23	5.6697	2.57381	12.9019	2.49938	0.571557	0.521517	0.6423	1.74784	0.00371848	-2.4015	down	[S]	Function unknown	Cellular Component: nuclear chromatin (GO:0000790);; Molecular Function: RNA polymerase II core promoter proximal region sequence-specific DNA binding (GO:0000978);; Molecular Function: RNA polymerase II distal enhancer sequence-specific DNA binding (GO:0000980);; Molecular Function: RNA polymerase II repressing transcription factor binding (GO:0001103);; Molecular Function: ATP binding (GO:00055…	K11643|0|ptg:102959414|K11643 chromodomain-helicase-DNA-binding protein 4 [EC:3.6.4.12] | (RefSeq) CHD4; chromodomain helicase DNA binding protein 4	Viral carcinogenesis (ko05203)	[R]	General function prediction only	CHDCT2 (NUC038) domain;; Domain of Unknown Function (DUF1086);; SNF2 family N-terminal domain;; Domain of Unknown Function (DUF1087);; CHDNT (NUC034) domain;; Helicase conserved C-terminal domain;; PHD-finger;; Chromo (CHRromatin Organisation MOdifier) domain;; Type III restriction enzyme, res subunit;; Class II histone deacetylase complex subunits 2 and 3	Chromodomain-helicase-DNA-binding protein 1-like OS=Bos taurus OX=9913 GN=CHD1L PE=2 SV=1	L	Replication, recombination and repair	PREDICTED: chromodomain-helicase-DNA-binding protein 4 isoform X1 [Panthera tigris altaica]	cellular component: cell (GO:0005623);; cellular component: membrane-enclosed lumen (GO:0031974);; cellular component: macromolecular complex (GO:0032991);; cellular component: organelle (GO:0043226);; cellular component: organelle part (GO:0044422);; cellular component: cell part (GO:0044464);; molecular function: binding (GO:0005488);; biological process: biological regulation (GO:0065007);; mo…
bta-miR-2431-3p	gene-CHST1	CACCCCCACUUGCAUGACCCUGA	23	5.6697	2.57381	12.9019	2.49938	0.571557	0.521517	0.6423	1.74784	0.00371848	-2.4015	down	--	--	Cellular Component: Golgi membrane (GO:0000139);; Molecular Function: N-acetylglucosamine 6-O-sulfotransferase activity (GO:0001517);; Biological Process: galactose metabolic process (GO:0006012);; Cellular Component: integral component of membrane (GO:0016021);; Biological Process: keratan sulfate metabolic process (GO:0042339);; Molecular Function: keratan sulfotransferase activity (GO:0045130)…	K01022|0|bta:506932|K01022 keratan sulfate 6-sulfotransferase 1 [EC:2.8.2.21] | (RefSeq) CHST1; carbohydrate sulfotransferase 1	Glycosaminoglycan biosynthesis - keratan sulfate (ko00533)	--	--	Sulfotransferase domain;; Sulfotransferase family	--	S	Function unknown	carbohydrate sulfotransferase 1 precursor [Bos taurus]	cellular component: cell (GO:0005623);; cellular component: membrane (GO:0016020);; cellular component: organelle (GO:0043226);; cellular component: organelle part (GO:0044422);; cellular component: cell part (GO:0044464);; molecular function: catalytic activity (GO:0003824);; biological process: metabolic process (GO:0008152);; biological process: single-organism process (GO:0044699);; cellular …
bta-miR-2431-3p	gene-CHST11	CACCCCCACUUGCAUGACCCUGA	23	5.6697	2.57381	12.9019	2.49938	0.571557	0.521517	0.6423	1.74784	0.00371848	-2.4015	down	--	--	Molecular Function: N-acetylgalactosamine 4-O-sulfotransferase activity (GO:0001537);; Biological Process: chondrocyte development (GO:0002063);; Biological Process: respiratory gaseous exchange (GO:0007585);; Biological Process: post-embryonic development (GO:0009791);; Cellular Component: integral component of membrane (GO:0016021);; Biological Process: carbohydrate biosynthetic process (GO:001…	K01017|0|bta:528860|K01017 chondroitin 4-sulfotransferase 11 [EC:2.8.2.5] | (RefSeq) CHST11; carbohydrate sulfotransferase 11	Glycosaminoglycan biosynthesis - chondroitin sulfate / dermatan sulfate (ko00532)	[MW]	--	Sulfotransferase family	Carbohydrate sulfotransferase 10 OS=Pongo abelii OX=9601 GN=CHST10 PE=2 SV=1	S	Function unknown	PREDICTED: carbohydrate sulfotransferase 11 isoform X1 [Bos taurus]	molecular function: catalytic activity (GO:0003824);; biological process: metabolic process (GO:0008152);; biological process: cellular process (GO:0009987);; biological process: developmental process (GO:0032502);; biological process: single-organism process (GO:0044699);; biological process: multicellular organismal process (GO:0032501);; cellular component: membrane (GO:0016020);; cellular com…
bta-miR-2431-3p	gene-CIAO1	CACCCCCACUUGCAUGACCCUGA	23	5.6697	2.57381	12.9019	2.49938	0.571557	0.521517	0.6423	1.74784	0.00371848	-2.4015	down	[R]	General function prediction only	Biological Process: chromosome segregation (GO:0007059);; Biological Process: iron-sulfur cluster assembly (GO:0016226);; Cellular Component: MMXD complex (GO:0071817);; Cellular Component: CIA complex (GO:0097361);;	--	--	[R]	General function prediction only	WD domain, G-beta repeat;; Anaphase-promoting complex subunit 4 WD40 domain;; Eukaryotic translation initiation factor eIF2A	Probable cytosolic iron-sulfur protein assembly protein CIAO1 OS=Bos taurus OX=9913 GN=CIAO1 PE=2 SV=1	S	Function unknown	probable cytosolic iron-sulfur protein assembly protein CIAO1 [Bos taurus]	biological process: cellular process (GO:0009987);; biological process: single-organism process (GO:0044699);; biological process: metabolic process (GO:0008152);; biological process: cellular component organization or biogenesis (GO:0071840);; cellular component: cell (GO:0005623);; cellular component: macromolecular complex (GO:0032991);; cellular component: organelle (GO:0043226);; cellular co…
bta-miR-2431-3p	gene-CIDEA	CACCCCCACUUGCAUGACCCUGA	23	5.6697	2.57381	12.9019	2.49938	0.571557	0.521517	0.6423	1.74784	0.00371848	-2.4015	down	--	--	Biological Process: temperature homeostasis (GO:0001659);; Cellular Component: nucleus (GO:0005634);; Cellular Component: mitochondrial envelope (GO:0005740);; Cellular Component: lipid droplet (GO:0005811);; Biological Process: positive regulation of sequestering of triglyceride (GO:0010890);; Biological Process: negative regulation of transforming growth factor beta receptor signaling pathway (…	--	--	--	--	CIDE-N domain	Cell death activator CIDE-B OS=Bos taurus OX=9913 GN=CIDEB PE=2 SV=1	S	Function unknown	PREDICTED: cell death activator CIDE-A isoform X1 [Bos indicus]	biological process: multicellular organismal process (GO:0032501);; biological process: single-organism process (GO:0044699);; biological process: biological regulation (GO:0065007);; cellular component: cell (GO:0005623);; cellular component: organelle (GO:0043226);; cellular component: cell part (GO:0044464);; cellular component: organelle part (GO:0044422);; biological process: response to sti…
bta-miR-2431-3p	gene-CISH	CACCCCCACUUGCAUGACCCUGA	23	5.6697	2.57381	12.9019	2.49938	0.571557	0.521517	0.6423	1.74784	0.00371848	-2.4015	down	--	--	Molecular Function: protein kinase inhibitor activity (GO:0004860);; Cellular Component: cytoplasm (GO:0005737);; Cellular Component: plasma membrane (GO:0005886);; Biological Process: negative regulation of protein kinase activity (GO:0006469);; Biological Process: protein kinase C-activating G-protein coupled receptor signaling pathway (GO:0007205);; Biological Process: protein ubiquitination (…	K04701|9.81678e-170|bta:616753|K04701 cytokine inducible SH2-containing protein | (RefSeq) CISH; cytokine inducible SH2 containing protein	Prolactin signaling pathway (ko04917)	[T]	Signal transduction mechanisms	SH2 domain;; SOCS box	Cytokine-inducible SH2-containing protein OS=Bos taurus OX=9913 GN=CISH PE=2 SV=1	O	Posttranslational modification, protein turnover, chaperones	cytokine-inducible SH2-containing protein [Bos taurus]	molecular function: enzyme regulator activity (GO:0030234);; biological process: biological regulation (GO:0065007);; cellular component: cell (GO:0005623);; cellular component: cell part (GO:0044464);; cellular component: membrane (GO:0016020);; biological process: cellular process (GO:0009987);; biological process: signaling (GO:0023052);; biological process: single-organism process (GO:0044699…
bta-miR-2431-3p	gene-CLCN4	CACCCCCACUUGCAUGACCCUGA	23	5.6697	2.57381	12.9019	2.49938	0.571557	0.521517	0.6423	1.74784	0.00371848	-2.4015	down	[T]	Signal transduction mechanisms	Molecular Function: voltage-gated chloride channel activity (GO:0005247);; Cellular Component: integral component of membrane (GO:0016021);; Biological Process: chloride transmembrane transport (GO:1902476);; Biological Process: regulation of anion transmembrane transport (GO:1903959);;	K05012|0|bta:511699|K05012 chloride channel 3/4/5 | (RefSeq) CLCN4; chloride voltage-gated channel 4	--	[P]	Inorganic ion transport and metabolism	Voltage gated chloride channel;; CBS domain	H(+)/Cl(-) exchange transporter 3 OS=Oryctolagus cuniculus OX=9986 GN=CLCN3 PE=2 SV=3	P	Inorganic ion transport and metabolism	H(+)/Cl(-) exchange transporter 4, partial [Bos mutus]	molecular function: transporter activity (GO:0005215);; biological process: cellular process (GO:0009987);; biological process: single-organism process (GO:0044699);; biological process: localization (GO:0051179);; biological process: biological regulation (GO:0065007);; cellular component: membrane (GO:0016020);; cellular component: membrane part (GO:0044425)
bta-miR-2431-3p	gene-CLDN19	CACCCCCACUUGCAUGACCCUGA	23	5.6697	2.57381	12.9019	2.49938	0.571557	0.521517	0.6423	1.74784	0.00371848	-2.4015	down	--	--	Molecular Function: structural molecule activity (GO:0005198);; Cellular Component: nucleus (GO:0005634);; Cellular Component: cytoplasm (GO:0005737);; Cellular Component: bicellular tight junction (GO:0005923);; Cellular Component: integral component of membrane (GO:0016021);; Cellular Component: basolateral plasma membrane (GO:0016323);; Biological Process: neuronal action potential propagation…	K06087|6.98875e-119|phd:102331901|K06087 claudin | (RefSeq) CLDN19; claudin 19	Hepatitis C (ko05160)	--	--	PMP-22/EMP/MP20/Claudin family;; PMP-22/EMP/MP20/Claudin tight junction	Claudin-1 OS=Bos taurus OX=9913 GN=CLDN1 PE=2 SV=1	U	Intracellular trafficking, secretion, and vesicular transport	PREDICTED: claudin-19 isoform X1 [Bos taurus]	molecular function: structural molecule activity (GO:0005198);; cellular component: cell (GO:0005623);; cellular component: organelle (GO:0043226);; cellular component: cell part (GO:0044464);; cellular component: cell junction (GO:0030054);; cellular component: membrane (GO:0016020);; cellular component: membrane part (GO:0044425);; biological process: multicellular organismal process (GO:003250…
bta-miR-2431-3p	gene-CLDN2	CACCCCCACUUGCAUGACCCUGA	23	5.6697	2.57381	12.9019	2.49938	0.571557	0.521517	0.6423	1.74784	0.00371848	-2.4015	down	--	--	Molecular Function: structural molecule activity (GO:0005198);; Cellular Component: plasma membrane (GO:0005886);; Cellular Component: bicellular tight junction (GO:0005923);; Cellular Component: integral component of membrane (GO:0016021);; Biological Process: calcium-independent cell-cell adhesion via plasma membrane cell-adhesion molecules (GO:0016338);; Molecular Function: identical protein b…	K06087|9.32197e-129|bta:404089|K06087 claudin | (RefSeq) CLDN2; claudin 2	Hepatitis C (ko05160)	--	--	PMP-22/EMP/MP20/Claudin family	Claudin-2 OS=Bos taurus OX=9913 GN=CLDN2 PE=2 SV=1	U	Intracellular trafficking, secretion, and vesicular transport	claudin-2 [Bos taurus]	molecular function: structural molecule activity (GO:0005198);; cellular component: cell (GO:0005623);; cellular component: membrane (GO:0016020);; cellular component: cell part (GO:0044464);; cellular component: cell junction (GO:0030054);; cellular component: membrane part (GO:0044425);; biological process: biological adhesion (GO:0022610);; molecular function: binding (GO:0005488);; cellular c…
bta-miR-2431-3p	gene-CLDND2	CACCCCCACUUGCAUGACCCUGA	23	5.6697	2.57381	12.9019	2.49938	0.571557	0.521517	0.6423	1.74784	0.00371848	-2.4015	down	--	--	Cellular Component: integral component of membrane (GO:0016021);;	--	--	--	--	PMP-22/EMP/MP20/Claudin family	Lens fiber membrane intrinsic protein OS=Bos taurus OX=9913 GN=LIM2 PE=1 SV=2	S	Function unknown	PREDICTED: claudin domain-containing protein 2 isoform X1 [Ovis aries musimon]	cellular component: membrane (GO:0016020);; cellular component: membrane part (GO:0044425)
bta-miR-2431-3p	gene-CLEC16A	CACCCCCACUUGCAUGACCCUGA	23	5.6697	2.57381	12.9019	2.49938	0.571557	0.521517	0.6423	1.74784	0.00371848	-2.4015	down	--	--	--	K19513|0|bta:615054|K19513 protein CLEC16A | (RefSeq) CLEC16A; C-type lectin domain family 16 member A	--	[S]	Function unknown	Uncharacterised conserved protein	--	S	Function unknown	Protein CLEC16A, partial [Bos mutus]	--
bta-miR-2431-3p	gene-CLEC2L	CACCCCCACUUGCAUGACCCUGA	23	5.6697	2.57381	12.9019	2.49938	0.571557	0.521517	0.6423	1.74784	0.00371848	-2.4015	down	--	--	Cellular Component: integral component of membrane (GO:0016021);; Molecular Function: carbohydrate binding (GO:0030246);;	--	--	[TV]	--	Lectin C-type domain	Killer cell lectin-like receptor subfamily F member 1 OS=Macaca fascicularis OX=9541 GN=KLRF1 PE=2 SV=1	S	Function unknown	PREDICTED: C-type lectin domain family 2 member L [Bos indicus]	cellular component: membrane (GO:0016020);; cellular component: membrane part (GO:0044425);; molecular function: binding (GO:0005488)
bta-miR-2431-3p	gene-CLMN	CACCCCCACUUGCAUGACCCUGA	23	5.6697	2.57381	12.9019	2.49938	0.571557	0.521517	0.6423	1.74784	0.00371848	-2.4015	down	--	--	Molecular Function: actin binding (GO:0003779);; Cellular Component: cytoplasm (GO:0005737);; Biological Process: negative regulation of cell proliferation (GO:0008285);; Cellular Component: integral component of membrane (GO:0016021);; Biological Process: neuron projection development (GO:0031175);;	--	--	[Z]	Cytoskeleton	Calponin homology (CH) domain;; CAMSAP CH domain	Dystrophin OS=Sus scrofa OX=9823 GN=DMD PE=1 SV=1	Z	Cytoskeleton	PREDICTED: calmin isoform X4 [Ovis aries musimon]	molecular function: binding (GO:0005488);; cellular component: cell (GO:0005623);; cellular component: cell part (GO:0044464);; biological process: biological regulation (GO:0065007);; cellular component: membrane (GO:0016020);; cellular component: membrane part (GO:0044425);; biological process: cellular process (GO:0009987);; biological process: single-organism process (GO:0044699);; biological…
bta-miR-2431-3p	gene-CLN6	CACCCCCACUUGCAUGACCCUGA	23	5.6697	2.57381	12.9019	2.49938	0.571557	0.521517	0.6423	1.74784	0.00371848	-2.4015	down	--	--	Biological Process: ganglioside metabolic process (GO:0001573);; Cellular Component: endoplasmic reticulum lumen (GO:0005788);; Biological Process: lysosomal lumen acidification (GO:0007042);; Biological Process: visual perception (GO:0007601);; Biological Process: cholesterol metabolic process (GO:0008203);; Cellular Component: integral component of membrane (GO:0016021);; Biological Process: gl…	K12359|4.22478e-169|chx:102170521|K12359 ceroid-lipofuscinosis neuronal protein 6 | (RefSeq) CLN6; ceroid-lipofuscinosis, neuronal 6, late infantile, variant	--	--	--	Ceroid-lipofuscinosis neuronal protein 6	Ceroid-lipofuscinosis neuronal protein 6 homolog OS=Canis lupus familiaris OX=9615 GN=CLN6 PE=2 SV=1	U	Intracellular trafficking, secretion, and vesicular transport	PREDICTED: ceroid-lipofuscinosis neuronal protein 6 isoform X2 [Bison bison bison]	biological process: metabolic process (GO:0008152);; biological process: cellular process (GO:0009987);; biological process: single-organism process (GO:0044699);; cellular component: cell (GO:0005623);; cellular component: membrane-enclosed lumen (GO:0031974);; cellular component: organelle (GO:0043226);; cellular component: organelle part (GO:0044422);; cellular component: cell part (GO:0044464…
bta-miR-2431-3p	gene-CMTM4	CACCCCCACUUGCAUGACCCUGA	23	5.6697	2.57381	12.9019	2.49938	0.571557	0.521517	0.6423	1.74784	0.00371848	-2.4015	down	--	--	Cellular Component: integral component of membrane (GO:0016021);;	--	--	[V]	Defense mechanisms	Membrane-associating domain	CKLF-like MARVEL transmembrane domain-containing protein 6 OS=Pongo abelii OX=9601 GN=CMTM6 PE=2 SV=1	S	Function unknown	CKLF-like MARVEL transmembrane domain-containing protein 4 [Bos taurus]	cellular component: membrane (GO:0016020);; cellular component: membrane part (GO:0044425)
bta-miR-2431-3p	gene-COL4A4	CACCCCCACUUGCAUGACCCUGA	23	5.6697	2.57381	12.9019	2.49938	0.571557	0.521517	0.6423	1.74784	0.00371848	-2.4015	down	--	--	Molecular Function: extracellular matrix structural constituent (GO:0005201);; Cellular Component: collagen type IV trimer (GO:0005587);; Cellular Component: basal lamina (GO:0005605);; Biological Process: cell adhesion (GO:0007155);; Biological Process: glomerular basement membrane development (GO:0032836);;	K06237|0|bom:102265778|K06237 collagen, type IV, alpha | (RefSeq) COL4A4; collagen type IV alpha 4 chain	Small cell lung cancer (ko05222)	[W]	Extracellular structures	Collagen triple helix repeat (20 copies);; C-terminal tandem repeated domain in type 4 procollagen	Collagen alpha-4(IV) chain (Fragment) OS=Bos taurus OX=9913 GN=COL4A4 PE=1 SV=1	U	Intracellular trafficking, secretion, and vesicular transport	PREDICTED: collagen alpha-4(IV) chain [Bos mutus]	molecular function: structural molecule activity (GO:0005198);; cellular component: extracellular region (GO:0005576);; cellular component: collagen trimer (GO:0005581);; cellular component: extracellular matrix (GO:0031012);; cellular component: macromolecular complex (GO:0032991);; cellular component: extracellular matrix part (GO:0044420);; cellular component: extracellular region part (GO:004…
bta-miR-2431-3p	gene-COMMD5	CACCCCCACUUGCAUGACCCUGA	23	5.6697	2.57381	12.9019	2.49938	0.571557	0.521517	0.6423	1.74784	0.00371848	-2.4015	down	--	--	Cellular Component: nucleus (GO:0005634);; Cellular Component: cytoplasm (GO:0005737);; Biological Process: regulation of transcription, DNA-templated (GO:0006355);;	--	--	--	--	COMM domain	COMM domain-containing protein 5 OS=Bos taurus OX=9913 GN=COMMD5 PE=2 SV=1	S	Function unknown	COMM domain-containing protein 5 isoform X1 [Delphinapterus leucas]	cellular component: cell (GO:0005623);; cellular component: organelle (GO:0043226);; cellular component: cell part (GO:0044464);; biological process: biological regulation (GO:0065007)
bta-miR-2431-3p	gene-CPLX1	CACCCCCACUUGCAUGACCCUGA	23	5.6697	2.57381	12.9019	2.49938	0.571557	0.521517	0.6423	1.74784	0.00371848	-2.4015	down	--	--	Molecular Function: neurotransmitter transporter activity (GO:0005326);; Cellular Component: cytosol (GO:0005829);; Biological Process: synaptic vesicle exocytosis (GO:0016079);; Molecular Function: syntaxin binding (GO:0019905);; Biological Process: insulin secretion (GO:0030073);; Cellular Component: SNARE complex (GO:0031201);; Cellular Component: presynapse (GO:0098793);;	K15294|1.50362e-54|aml:100481365|K15294 complexin-1/2 | (RefSeq) CPLX1; complexin 1	Synaptic vesicle cycle (ko04721)	--	--	Synaphin protein	Complexin-1 OS=Bos taurus OX=9913 GN=CPLX1 PE=2 SV=1	Z	Cytoskeleton	complexin-1 [Bos taurus]	molecular function: transporter activity (GO:0005215);; biological process: localization (GO:0051179);; cellular component: cell (GO:0005623);; cellular component: cell part (GO:0044464);; biological process: cellular process (GO:0009987);; biological process: signaling (GO:0023052);; biological process: single-organism process (GO:0044699);; molecular function: binding (GO:0005488);; biological …
bta-miR-2431-3p	gene-CPSF2	CACCCCCACUUGCAUGACCCUGA	23	5.6697	2.57381	12.9019	2.49938	0.571557	0.521517	0.6423	1.74784	0.00371848	-2.4015	down	[R]	General function prediction only	Molecular Function: RNA binding (GO:0003723);; Cellular Component: mRNA cleavage and polyadenylation specificity factor complex (GO:0005847);; Biological Process: mRNA polyadenylation (GO:0006378);; Biological Process: mRNA cleavage (GO:0006379);; Biological Process: mRNA 3'-end processing by stem-loop binding and cleavage (GO:0006398);; Cellular Component: membrane (GO:0016020);;	K14402|0|phd:102331011|K14402 cleavage and polyadenylation specificity factor subunit 2 | (RefSeq) CPSF2; cleavage and polyadenylation specific factor 2	mRNA surveillance pathway (ko03015)	[A]	RNA processing and modification	Metallo-beta-lactamase superfamily domain;; Cleavage and polyadenylation factor 2 C-terminal;; Beta-Casp domain;; Zn-dependent metallo-hydrolase RNA specificity domain;; Metallo-beta-lactamase superfamily	Cleavage and polyadenylation specificity factor subunit 2 OS=Bos taurus OX=9913 GN=CPSF2 PE=1 SV=1	J	Translation, ribosomal structure and biogenesis	cleavage and polyadenylation specificity factor subunit 2 [Bos taurus]	molecular function: binding (GO:0005488);; cellular component: cell (GO:0005623);; cellular component: membrane-enclosed lumen (GO:0031974);; cellular component: macromolecular complex (GO:0032991);; cellular component: organelle (GO:0043226);; cellular component: organelle part (GO:0044422);; cellular component: cell part (GO:0044464);; biological process: metabolic process (GO:0008152);; biolog…
bta-miR-2431-3p	gene-CRACR2A	CACCCCCACUUGCAUGACCCUGA	23	5.6697	2.57381	12.9019	2.49938	0.571557	0.521517	0.6423	1.74784	0.00371848	-2.4015	down	[R]	General function prediction only	Biological Process: store-operated calcium entry (GO:0002115);; Molecular Function: calcium ion binding (GO:0005509);; Molecular Function: GTP binding (GO:0005525);; Cellular Component: nucleolus (GO:0005730);; Cellular Component: Golgi apparatus (GO:0005794);; Biological Process: small GTPase mediated signal transduction (GO:0007264);; Cellular Component: membrane (GO:0016020);; Biological Proce…	K17199|0|bta:525377|K17199 Ras and EF-hand domain-containing protein | (RefSeq) CRACR2A, EFCAB4B; calcium release activated channel regulator 2A	--	--	--	Ras family;; Ras of Complex, Roc, domain of DAPkinase;; ADP-ribosylation factor family;; EF-hand domain pair;; 50S ribosome-binding GTPase;; EF-hand domain;; EF hand	Ras-related protein Rab-30 OS=Bos taurus OX=9913 GN=RAB30 PE=2 SV=1	S	Function unknown	PREDICTED: EF-hand calcium-binding domain-containing protein 4B isoform X1 [Bos taurus]	biological process: single-organism process (GO:0044699);; biological process: localization (GO:0051179);; molecular function: binding (GO:0005488);; cellular component: cell (GO:0005623);; cellular component: organelle (GO:0043226);; cellular component: organelle part (GO:0044422);; cellular component: cell part (GO:0044464);; biological process: cellular process (GO:0009987);; biological proces…
bta-miR-2431-3p	gene-CRACR2B	CACCCCCACUUGCAUGACCCUGA	23	5.6697	2.57381	12.9019	2.49938	0.571557	0.521517	0.6423	1.74784	0.00371848	-2.4015	down	--	--	Molecular Function: calcium ion binding (GO:0005509);; Cellular Component: cytoplasm (GO:0005737);; Biological Process: cellular protein localization (GO:0034613);; Biological Process: regulation of store-operated calcium entry (GO:2001256);;	K17199|2.63427e-104|bom:102274565|K17199 Ras and EF-hand domain-containing protein | (RefSeq) CRACR2B, EFCAB4A; calcium release activated channel regulator 2B	--	--	--	EF-hand domain	--	S	Function unknown	PREDICTED: EF-hand calcium-binding domain-containing protein 4A [Bison bison bison]	molecular function: binding (GO:0005488);; cellular component: cell (GO:0005623);; cellular component: cell part (GO:0044464);; biological process: localization (GO:0051179);; biological process: biological regulation (GO:0065007)
bta-miR-2431-3p	gene-CRB2	CACCCCCACUUGCAUGACCCUGA	23	5.6697	2.57381	12.9019	2.49938	0.571557	0.521517	0.6423	1.74784	0.00371848	-2.4015	down	--	--	Biological Process: mesoderm formation (GO:0001707);; Biological Process: somitogenesis (GO:0001756);; Molecular Function: calcium ion binding (GO:0005509);; Biological Process: positive regulation of epithelial to mesenchymal transition (GO:0010718);; Biological Process: negative regulation of endopeptidase activity (GO:0010951);; Biological Process: notochord formation (GO:0014028);; Cellular C…	K16681|0|bta:786516|K16681 protein crumbs | (RefSeq) CRB2; crumbs 2, cell polarity complex component	Hippo signaling pathway (ko04390)	[T]	Signal transduction mechanisms	EGF-like domain;; Human growth factor-like EGF;; Laminin G domain;; Calcium-binding EGF domain;; Laminin G domain;; EGF-like domain	Cubilin OS=Canis lupus familiaris OX=9615 GN=CUBN PE=1 SV=1	S	Function unknown	PREDICTED: protein crumbs homolog 2 isoform X1 [Bos taurus]	biological process: multicellular organismal process (GO:0032501);; biological process: developmental process (GO:0032502);; biological process: single-organism process (GO:0044699);; molecular function: binding (GO:0005488);; biological process: biological regulation (GO:0065007);; cellular component: membrane (GO:0016020);; cellular component: membrane part (GO:0044425);; molecular function: en…
bta-miR-2431-3p	gene-CSPG4	CACCCCCACUUGCAUGACCCUGA	23	5.6697	2.57381	12.9019	2.49938	0.571557	0.521517	0.6423	1.74784	0.00371848	-2.4015	down	[S]	Function unknown	Biological Process: activation of MAPK activity (GO:0000187);; Cellular Component: intracellular (GO:0005622);; Cellular Component: integral component of plasma membrane (GO:0005887);; Cellular Component: focal adhesion (GO:0005925);; Biological Process: transmembrane receptor protein tyrosine kinase signaling pathway (GO:0007169);; Biological Process: cell proliferation (GO:0008283);; Biological…	K08115|0|bta:533653|K08115 chondroitin sulfate proteoglycan 4 | (RefSeq) CSPG4; chondroitin sulfate proteoglycan 4	--	[R]	General function prediction only	Cadherin-like;; Laminin G domain;; Laminin G domain	--	S	Function unknown	chondroitin sulfate proteoglycan 4 precursor [Bos taurus]	biological process: biological regulation (GO:0065007);; cellular component: cell (GO:0005623);; cellular component: cell part (GO:0044464);; cellular component: membrane (GO:0016020);; cellular component: membrane part (GO:0044425);; cellular component: cell junction (GO:0030054);; biological process: cellular process (GO:0009987);; biological process: signaling (GO:0023052);; biological process…
bta-miR-2431-3p	gene-CSRP1	CACCCCCACUUGCAUGACCCUGA	23	5.6697	2.57381	12.9019	2.49938	0.571557	0.521517	0.6423	1.74784	0.00371848	-2.4015	down	--	--	Cellular Component: nucleus (GO:0005634);; Cellular Component: focal adhesion (GO:0005925);; Molecular Function: zinc ion binding (GO:0008270);; Molecular Function: RNA binding (GO:0044822);; Cellular Component: extracellular exosome (GO:0070062);; Biological Process: platelet aggregation (GO:0070527);;	K09377|1.14974e-62|bta:615329|K09377 cysteine and glycine-rich protein | (RefSeq) CSRP1; cysteine and glycine rich protein 1	--	[TZ]	--	LIM domain;; LIM domain	Cysteine and glycine-rich protein 1 OS=Bos taurus OX=9913 GN=CSRP1 PE=2 SV=3	O	Posttranslational modification, protein turnover, chaperones	cysteine and glycine-rich protein 1 [Bos taurus]	cellular component: cell (GO:0005623);; cellular component: organelle (GO:0043226);; cellular component: cell part (GO:0044464);; cellular component: cell junction (GO:0030054);; molecular function: binding (GO:0005488);; cellular component: extracellular region (GO:0005576);; cellular component: extracellular region part (GO:0044421);; biological process: biological adhesion (GO:0022610);; biolo…
bta-miR-2431-3p	gene-CXHXorf38	CACCCCCACUUGCAUGACCCUGA	23	5.6697	2.57381	12.9019	2.49938	0.571557	0.521517	0.6423	1.74784	0.00371848	-2.4015	down	--	--	--	--	--	--	--	Domain of unknown function (DUF4559)	--	S	Function unknown	PREDICTED: uncharacterized protein CXorf38 homolog isoform X2 [Ovis aries musimon]	--
bta-miR-2431-3p	gene-CYBA	CACCCCCACUUGCAUGACCCUGA	23	5.6697	2.57381	12.9019	2.49938	0.571557	0.521517	0.6423	1.74784	0.00371848	-2.4015	down	--	--	--	K08009|6.2349e-126|chx:102188617|K08009 cytochrome b-245, alpha polypeptide | (RefSeq) cytochrome b-245 light chain	Leishmaniasis (ko05140)	--	--	Cytochrome Cytochrome b558 alpha-subunit	Cytochrome b-245 light chain OS=Bison bison OX=9901 GN=CYBA PE=2 SV=3	O	Posttranslational modification, protein turnover, chaperones	PREDICTED: cytochrome b-245 light chain [Bison bison bison]	--
bta-miR-2431-3p	gene-CYP4F2	CACCCCCACUUGCAUGACCCUGA	23	5.6697	2.57381	12.9019	2.49938	0.571557	0.521517	0.6423	1.74784	0.00371848	-2.4015	down	[QV]	Secondary metabolites biosynthesis, transport and catabolism ;; Defense mechanisms	--	K17726|0|bta:507615|K17726 leukotriene-B4 20-monooxygenase / phylloquinone omega-hydroxylase [EC:1.14.13.30 1.14.13.194] | (RefSeq) CYP4F2; cytochrome P450, family 4, subfamily F, polypeptide 2	Arachidonic acid metabolism (ko00590)	[QI]	--	Cytochrome P450	Cytochrome P450 4A4 OS=Oryctolagus cuniculus OX=9986 GN=CYP4A4 PE=1 SV=3	Q	Secondary metabolites biosynthesis, transport and catabolism	hypothetical protein M91_00972, partial [Bos mutus]	--
bta-miR-2431-3p	gene-D2HGDH	CACCCCCACUUGCAUGACCCUGA	23	5.6697	2.57381	12.9019	2.49938	0.571557	0.521517	0.6423	1.74784	0.00371848	-2.4015	down	[C]	Energy production and conversion	--	--	--	[C]	Energy production and conversion	FAD linked oxidases, C-terminal domain;; FAD binding domain	D-2-hydroxyglutarate dehydrogenase, mitochondrial OS=Bos taurus OX=9913 GN=D2HGDH PE=2 SV=2	C	Energy production and conversion	PREDICTED: D-2-hydroxyglutarate dehydrogenase, mitochondrial [Bison bison bison]	--
bta-miR-2431-3p	gene-DCAF8	CACCCCCACUUGCAUGACCCUGA	23	5.6697	2.57381	12.9019	2.49938	0.571557	0.521517	0.6423	1.74784	0.00371848	-2.4015	down	[R]	General function prediction only	--	K11804|0|ocu:100345000|K11804 WD repeat-containing protein 42A | (RefSeq) DCAF8; DDB1 and CUL4 associated factor 8	--	[R]	General function prediction only	WD domain, G-beta repeat;; Anaphase-promoting complex subunit 4 WD40 domain;; Reverse transcriptase (RNA-dependent DNA polymerase)	DDB1- and CUL4-associated factor 8 OS=Pongo abelii OX=9601 GN=DCAF8 PE=2 SV=1	S	Function unknown	PREDICTED: DDB1- and CUL4-associated factor 8 isoform X1 [Oryctolagus cuniculus]	--
bta-miR-2431-3p	gene-DCX	CACCCCCACUUGCAUGACCCUGA	23	5.6697	2.57381	12.9019	2.49938	0.571557	0.521517	0.6423	1.74784	0.00371848	-2.4015	down	--	--	--	K16579|0|rro:104678167|K16579 neuronal migration protein doublecortin | (RefSeq) DCX; doublecortin	--	[DZ]	--	Doublecortin	Serine/threonine-protein kinase DCLK2 OS=Ailuropoda melanoleuca OX=9646 GN=DCLK2 PE=3 SV=1	S	Function unknown	TPA: doublecortin-like [Bos taurus]	--
bta-miR-2431-3p	gene-DEF8	CACCCCCACUUGCAUGACCCUGA	23	5.6697	2.57381	12.9019	2.49938	0.571557	0.521517	0.6423	1.74784	0.00371848	-2.4015	down	--	--	--	--	--	[T]	Signal transduction mechanisms	Putative zinc-RING and/or ribbon;; Phorbol esters/diacylglycerol binding domain (C1 domain)	Differentially expressed in FDCP 8 homolog OS=Bos taurus OX=9913 GN=DEF8 PE=2 SV=1	S	Function unknown	PREDICTED: differentially expressed in FDCP 8 homolog isoform X1 [Bos indicus]	--
bta-miR-2431-3p	gene-DEPDC5	CACCCCCACUUGCAUGACCCUGA	23	5.6697	2.57381	12.9019	2.49938	0.571557	0.521517	0.6423	1.74784	0.00371848	-2.4015	down	--	--	--	K20404|0|bta:521542|K20404 DEP domain-containing protein 5 | (RefSeq) DEPDC5; DEP domain containing 5	mTOR signaling pathway (ko04150)	[T]	Signal transduction mechanisms	Vacuolar membrane-associated protein Iml1;; Domain found in Dishevelled, Egl-10, and Pleckstrin (DEP)	--	S	Function unknown	PREDICTED: DEP domain-containing protein 5 isoform X1 [Bos taurus]	--
bta-miR-2431-3p	gene-DGKZ	CACCCCCACUUGCAUGACCCUGA	23	5.6697	2.57381	12.9019	2.49938	0.571557	0.521517	0.6423	1.74784	0.00371848	-2.4015	down	[IR]	Lipid transport and metabolism ;; General function prediction only	Molecular Function: lipid kinase activity (GO:0001727);; Molecular Function: diacylglycerol kinase activity (GO:0004143);; Molecular Function: ATP binding (GO:0005524);; Cellular Component: nucleoplasm (GO:0005654);; Biological Process: protein kinase C-activating G-protein coupled receptor signaling pathway (GO:0007205);; Molecular Function: protein C-terminus binding (GO:0008022);; Cellular Com…	K00901|0|bacu:103007970|K00901 diacylglycerol kinase (ATP) [EC:2.7.1.107] | (RefSeq) DGKZ; diacylglycerol kinase zeta	Choline metabolism in cancer (ko05231)	[T]	Signal transduction mechanisms	Diacylglycerol kinase accessory domain;; Diacylglycerol kinase catalytic domain;; Ankyrin repeats (3 copies);; Phorbol esters/diacylglycerol binding domain (C1 domain);; Ankyrin repeats (many copies);; Ankyrin repeat;; Ankyrin repeats (many copies);; Ankyrin repeat	Diacylglycerol kinase alpha OS=Bos taurus OX=9913 GN=DGKA PE=2 SV=1	I	Lipid transport and metabolism	PREDICTED: diacylglycerol kinase zeta isoform X1 [Capra hircus]	molecular function: catalytic activity (GO:0003824);; biological process: metabolic process (GO:0008152);; biological process: cellular process (GO:0009987);; molecular function: binding (GO:0005488);; cellular component: cell (GO:0005623);; cellular component: organelle (GO:0043226);; cellular component: organelle part (GO:0044422);; cellular component: cell part (GO:0044464);; biological proces…
bta-miR-2431-3p	gene-DHRS11	CACCCCCACUUGCAUGACCCUGA	23	5.6697	2.57381	12.9019	2.49938	0.571557	0.521517	0.6423	1.74784	0.00371848	-2.4015	down	[C]	Energy production and conversion	Cellular Component: extracellular region (GO:0005576);; Molecular Function: oxidoreductase activity (GO:0016491);; Biological Process: oxidation-reduction process (GO:0055114);;	--	--	[Q]	Secondary metabolites biosynthesis, transport and catabolism	short chain dehydrogenase;; Enoyl-(Acyl carrier protein) reductase;; KR domain;; NAD dependent epimerase/dehydratase family	Dehydrogenase/reductase SDR family member 11 OS=Bos taurus OX=9913 GN=DHRS11 PE=2 SV=1	S	Function unknown	PREDICTED: dehydrogenase/reductase SDR family member 11 [Bos indicus]	cellular component: extracellular region (GO:0005576);; molecular function: catalytic activity (GO:0003824);; biological process: metabolic process (GO:0008152);; biological process: single-organism process (GO:0044699)
bta-miR-2431-3p	gene-DISC1	CACCCCCACUUGCAUGACCCUGA	23	5.6697	2.57381	12.9019	2.49938	0.571557	0.521517	0.6423	1.74784	0.00371848	-2.4015	down	--	--	Biological Process: microtubule cytoskeleton organization (GO:0000226);; Biological Process: neuron migration (GO:0001764);; Biological Process: positive regulation of neuroblast proliferation (GO:0002052);; Cellular Component: mitochondrion (GO:0005739);; Cellular Component: centrosome (GO:0005813);; Cellular Component: synaptic vesicle (GO:0008021);; Biological Process: regulation of neuron pro…	K16534|0|bom:102276349|K16534 disrupted in schizophrenia 1 protein | (RefSeq) DISC1; disrupted in schizophrenia 1	--	--	--	--	--	Z	Cytoskeleton	PREDICTED: disrupted in schizophrenia 1 protein [Bos mutus]	biological process: cellular process (GO:0009987);; biological process: single-organism process (GO:0044699);; biological process: cellular component organization or biogenesis (GO:0071840);; biological process: locomotion (GO:0040011);; biological process: localization (GO:0051179);; biological process: multicellular organismal process (GO:0032501);; biological process: developmental process (GO…
bta-miR-2431-3p	gene-DLG2	CACCCCCACUUGCAUGACCCUGA	23	5.6697	2.57381	12.9019	2.49938	0.571557	0.521517	0.6423	1.74784	0.00371848	-2.4015	down	[F]	Nucleotide transport and metabolism	Molecular Function: guanylate kinase activity (GO:0004385);; Biological Process: chemical synaptic transmission (GO:0007268);; Biological Process: nervous system development (GO:0007399);; Cellular Component: ionotropic glutamate receptor complex (GO:0008328);; Biological Process: negative regulation of phosphatase activity (GO:0010923);; Cellular Component: postsynaptic density of dendrite (GO:0…	K12075|0|mcc:704826|K12075 discs large protein 2 | (RefSeq) DLG2; discs large MAGUK scaffold protein 2	Hippo signaling pathway (ko04390)	[F]	Nucleotide transport and metabolism	Guanylate kinase;; PDZ domain (Also known as DHR or GLGF);; Polyubiquitination (PEST) N-terminal domain of MAGUK;; L27_1;; PDZ-associated domain of NMDA receptors;; PDZ domain;; Variant SH3 domain;; SH3 domain	MAGUK p55 subfamily member 5 OS=Pongo abelii OX=9601 GN=MPP5 PE=2 SV=1	F	Nucleotide transport and metabolism	PREDICTED: disks large homolog 2 isoform X18 [Ovis aries]	molecular function: catalytic activity (GO:0003824);; biological process: metabolic process (GO:0008152);; biological process: cellular process (GO:0009987);; biological process: single-organism process (GO:0044699);; biological process: signaling (GO:0023052);; biological process: multicellular organismal process (GO:0032501);; biological process: developmental process (GO:0032502);; cellular co…
bta-miR-2431-3p	gene-DLGAP4	CACCCCCACUUGCAUGACCCUGA	23	5.6697	2.57381	12.9019	2.49938	0.571557	0.521517	0.6423	1.74784	0.00371848	-2.4015	down	--	--	Biological Process: signaling (GO:0023052);; Cellular Component: synapse (GO:0045202);;	--	--	[T]	Signal transduction mechanisms	Guanylate-kinase-associated protein (GKAP) protein	--	S	Function unknown	PREDICTED: disks large-associated protein 4 isoform X2 [Panthera tigris altaica]	biological process: signaling (GO:0023052);; cellular component: synapse (GO:0045202)
bta-miR-2431-3p	gene-DMBT1	CACCCCCACUUGCAUGACCCUGA	23	5.6697	2.57381	12.9019	2.49938	0.571557	0.521517	0.6423	1.74784	0.00371848	-2.4015	down	--	--	Molecular Function: scavenger receptor activity (GO:0005044);; Cellular Component: extracellular space (GO:0005615);; Biological Process: receptor-mediated endocytosis (GO:0006898);; Cellular Component: integral component of membrane (GO:0016021);; Cellular Component: phagocytic vesicle membrane (GO:0030670);; Cellular Component: extracellular exosome (GO:0070062);;	K13912|0|hsa:1755|K13912 deleted in malignant brain tumors 1 protein | (RefSeq) DMBT1, GP340, SAG, SALSA, muclin; deleted in malignant brain tumors 1	Salivary secretion (ko04970)	--	--	Scavenger receptor cysteine-rich domain;; CUB domain;; Scavenger receptor cysteine-rich domain;; Zona pellucida-like domain;; CUB-like domain	Deleted in malignant brain tumors 1 protein OS=Oryctolagus cuniculus OX=9986 GN=Dmbt1 PE=1 SV=2	S	Function unknown	PREDICTED: LOW QUALITY PROTEIN: deleted in malignant brain tumors 1 protein [Odobenus rosmarus divergens]	molecular function: receptor activity (GO:0004872);; biological process: localization (GO:0051179);; cellular component: extracellular region (GO:0005576);; cellular component: extracellular region part (GO:0044421);; cellular component: membrane (GO:0016020);; cellular component: membrane part (GO:0044425);; cellular component: cell (GO:0005623);; cellular component: organelle (GO:0043226);; cel…
bta-miR-2431-3p	gene-DMGDH	CACCCCCACUUGCAUGACCCUGA	23	5.6697	2.57381	12.9019	2.49938	0.571557	0.521517	0.6423	1.74784	0.00371848	-2.4015	down	[E]	Amino acid transport and metabolism	Cellular Component: mitochondrion (GO:0005739);; Biological Process: glycine metabolic process (GO:0006544);; Cellular Component: integral component of membrane (GO:0016021);; Molecular Function: RNA binding (GO:0044822);; Molecular Function: dimethylglycine dehydrogenase activity (GO:0047865);; Biological Process: oxidation-reduction process (GO:0055114);;	K00315|0|bta:504453|K00315 dimethylglycine dehydrogenase [EC:1.5.8.4] | (RefSeq) DMGDH; dimethylglycine dehydrogenase	Glycine, serine and threonine metabolism (ko00260)	[E]	Amino acid transport and metabolism	Aminomethyltransferase folate-binding domain;; FAD dependent oxidoreductase;; Glycine cleavage T-protein C-terminal barrel domain;; FAD dependent oxidoreductase central domain;; Pyridine nucleotide-disulphide oxidoreductase;; Sarcosine oxidase, gamma subunit family;; NAD(P)-binding Rossmann-like domain	Pyruvate dehydrogenase phosphatase regulatory subunit, mitochondrial OS=Bos taurus OX=9913 GN=PDPR PE=1 SV=1	E	Amino acid transport and metabolism	dimethylglycine dehydrogenase, mitochondrial [Bos taurus]	cellular component: cell (GO:0005623);; cellular component: organelle (GO:0043226);; cellular component: cell part (GO:0044464);; biological process: metabolic process (GO:0008152);; biological process: cellular process (GO:0009987);; biological process: single-organism process (GO:0044699);; cellular component: membrane (GO:0016020);; cellular component: membrane part (GO:0044425);; molecular fu…
bta-miR-2431-3p	gene-DMXL1	CACCCCCACUUGCAUGACCCUGA	23	5.6697	2.57381	12.9019	2.49938	0.571557	0.521517	0.6423	1.74784	0.00371848	-2.4015	down	[R]	General function prediction only	--	--	--	[R]	General function prediction only	RAVE protein 1 C terminal;; WD domain, G-beta repeat;; Anaphase-promoting complex subunit 4 WD40 domain	--	S	Function unknown	PREDICTED: dmX-like protein 1 isoform X5 [Bos taurus]	--
bta-miR-2431-3p	gene-DNAJB12	CACCCCCACUUGCAUGACCCUGA	23	5.6697	2.57381	12.9019	2.49938	0.571557	0.521517	0.6423	1.74784	0.00371848	-2.4015	down	[O]	Posttranslational modification, protein turnover, chaperones	Cellular Component: integral component of membrane (GO:0016021);;	K09518|0|bta:533603|K09518 DnaJ homolog subfamily B member 12 | (RefSeq) DNAJB12; DnaJ heat shock protein family (Hsp40) member B12	Protein processing in endoplasmic reticulum (ko04141)	[O]	Posttranslational modification, protein turnover, chaperones	DnaJ domain;; Domain of unknown function (DUF1977)	DnaJ homolog subfamily B member 12 OS=Bos taurus OX=9913 GN=DNAJB12 PE=2 SV=1	O	Posttranslational modification, protein turnover, chaperones	dnaJ homolog subfamily B member 12 [Bos taurus]	cellular component: membrane (GO:0016020);; cellular component: membrane part (GO:0044425)
bta-miR-2431-3p	gene-DNAJC5	CACCCCCACUUGCAUGACCCUGA	23	5.6697	2.57381	12.9019	2.49938	0.571557	0.521517	0.6423	1.74784	0.00371848	-2.4015	down	[O]	Posttranslational modification, protein turnover, chaperones	Cellular Component: mitochondrion (GO:0005739);; Cellular Component: lysosomal membrane (GO:0005765);; Cellular Component: plasma membrane (GO:0005886);; Cellular Component: synaptic vesicle (GO:0008021);; Cellular Component: integral component of membrane (GO:0016021);; Cellular Component: melanosome (GO:0042470);; Biological Process: negative regulation of neuron apoptotic process (GO:0043524);…	K09525|4.98479e-110|bacu:103012333|K09525 DnaJ homolog subfamily C member 5 | (RefSeq) DNAJC5; DnaJ heat shock protein family (Hsp40) member C5	Protein processing in endoplasmic reticulum (ko04141)	[O]	Posttranslational modification, protein turnover, chaperones	DnaJ domain	DnaJ homolog subfamily C member 5 OS=Bos taurus OX=9913 GN=DNAJC5 PE=1 SV=1	O	Posttranslational modification, protein turnover, chaperones	PREDICTED: LOW QUALITY PROTEIN: dnaJ homolog subfamily C member 5 [Balaenoptera acutorostrata scammoni]	cellular component: cell (GO:0005623);; cellular component: organelle (GO:0043226);; cellular component: cell part (GO:0044464);; cellular component: membrane (GO:0016020);; cellular component: organelle part (GO:0044422);; cellular component: synapse part (GO:0044456);; cellular component: synapse (GO:0045202);; cellular component: membrane part (GO:0044425);; biological process: biological regu…
bta-miR-2431-3p	gene-DNM3	CACCCCCACUUGCAUGACCCUGA	23	5.6697	2.57381	12.9019	2.49938	0.571557	0.521517	0.6423	1.74784	0.00371848	-2.4015	down	--	--	Cellular Component: photoreceptor inner segment (GO:0001917);; Molecular Function: GTPase activity (GO:0003924);; Molecular Function: GTP binding (GO:0005525);; Cellular Component: mitochondrion (GO:0005739);; Cellular Component: extracellular exosome (GO:0070062);;	K01528|0|bom:102279295|K01528 dynamin GTPase [EC:3.6.5.5] | (RefSeq) DNM3, Dynamin-3; dynamin 3	Bacterial invasion of epithelial cells (ko05100)	[UR]	--	Dynamin central region;; Dynamin family;; Dynamin GTPase effector domain;; PH domain	Dynamin-2 OS=Bos taurus OX=9913 GN=DNM2 PE=2 SV=1	S	Function unknown	PREDICTED: dynamin-3 isoform X6 [Bos taurus]	cellular component: cell (GO:0005623);; cellular component: cell part (GO:0044464);; molecular function: catalytic activity (GO:0003824);; biological process: metabolic process (GO:0008152);; molecular function: binding (GO:0005488);; cellular component: organelle (GO:0043226);; cellular component: extracellular region (GO:0005576);; cellular component: extracellular region part (GO:0044421)
bta-miR-2431-3p	gene-DOCK10	CACCCCCACUUGCAUGACCCUGA	23	5.6697	2.57381	12.9019	2.49938	0.571557	0.521517	0.6423	1.74784	0.00371848	-2.4015	down	--	--	Molecular Function: guanyl-nucleotide exchange factor activity (GO:0005085);; Cellular Component: intracellular (GO:0005622);; Biological Process: small GTPase mediated signal transduction (GO:0007264);; Cellular Component: membrane (GO:0016020);; Biological Process: regulation of cell migration (GO:0030334);; Biological Process: positive regulation of GTPase activity (GO:0043547);; Cellular Comp…	--	--	[T]	Signal transduction mechanisms	Dock homology region 2;; C2 domain in Dock180 and Zizimin proteins;; Domain of unknown function (DUF3398);; PH domain	--	S	Function unknown	PREDICTED: dedicator of cytokinesis protein 10 isoform X5 [Bos taurus]	molecular function: guanyl-nucleotide exchange factor activity (GO:0005085);; cellular component: cell (GO:0005623);; cellular component: cell part (GO:0044464);; biological process: cellular process (GO:0009987);; biological process: signaling (GO:0023052);; biological process: single-organism process (GO:0044699);; biological process: response to stimulus (GO:0050896);; biological process: biol…
bta-miR-2431-3p	gene-DPYSL3	CACCCCCACUUGCAUGACCCUGA	23	5.6697	2.57381	12.9019	2.49938	0.571557	0.521517	0.6423	1.74784	0.00371848	-2.4015	down	[F]	Nucleotide transport and metabolism	Cellular Component: extracellular space (GO:0005615);; Cellular Component: cytosol (GO:0005829);; Biological Process: positive regulation of neuron projection development (GO:0010976);; Biological Process: negative regulation of neuron projection development (GO:0010977);; Molecular Function: hydrolase activity, acting on carbon-nitrogen (but not peptide) bonds (GO:0016810);; Molecular Function: …	--	--	[F]	Nucleotide transport and metabolism	Amidohydrolase family;; Amidohydrolase family	Dihydropyrimidinase-related protein 2 OS=Bos taurus OX=9913 GN=DPYSL2 PE=1 SV=1	F	Nucleotide transport and metabolism	PREDICTED: dihydropyrimidinase-related protein 3 isoform X1 [Bos taurus]	cellular component: extracellular region (GO:0005576);; cellular component: extracellular region part (GO:0044421);; cellular component: cell (GO:0005623);; cellular component: cell part (GO:0044464);; biological process: cellular process (GO:0009987);; biological process: multicellular organismal process (GO:0032501);; biological process: developmental process (GO:0032502);; biological process: …
bta-miR-2431-3p	gene-DRD2	CACCCCCACUUGCAUGACCCUGA	23	5.6697	2.57381	12.9019	2.49938	0.571557	0.521517	0.6423	1.74784	0.00371848	-2.4015	down	--	--	--	K04145|0|oas:101113525|K04145 dopamine receptor D2 | (RefSeq) DRD2; dopamine receptor D2	Alcoholism (ko05034)	[R]	General function prediction only	7 transmembrane receptor (rhodopsin family);; Serpentine type 7TM GPCR chemoreceptor Srsx;; Serpentine type 7TM GPCR chemoreceptor Srv	D(2) dopamine receptor OS=Bos taurus OX=9913 GN=DRD2 PE=2 SV=1	U	Intracellular trafficking, secretion, and vesicular transport	PREDICTED: D(2) dopamine receptor isoform X2 [Bison bison bison]	--
bta-miR-2431-3p	gene-DSC1	CACCCCCACUUGCAUGACCCUGA	23	5.6697	2.57381	12.9019	2.49938	0.571557	0.521517	0.6423	1.74784	0.00371848	-2.4015	down	[S]	Function unknown	--	K07600|0|bom:102266480|K07600 desmocollin 1 | (RefSeq) DSC1; desmocollin 1	--	[S]	Function unknown	Cadherin domain;; Cadherin prodomain like;; Cadherin cytoplasmic region;; Cadherin-like	Desmocollin-1 OS=Bos taurus OX=9913 GN=DSC1 PE=1 SV=1	U	Intracellular trafficking, secretion, and vesicular transport	PREDICTED: desmocollin-1 isoform X1 [Bos taurus]	--
bta-miR-2431-3p	gene-DTX4	CACCCCCACUUGCAUGACCCUGA	23	5.6697	2.57381	12.9019	2.49938	0.571557	0.521517	0.6423	1.74784	0.00371848	-2.4015	down	--	--	--	K06058|0|fpg:101915058|K06058 deltex [EC:2.3.2.27] | (RefSeq) DTX4; deltex E3 ubiquitin ligase 4	Notch signaling pathway (ko04330)	--	--	WWE domain;; Zinc finger, C3HC4 type (RING finger);; RING-type zinc-finger	Probable E3 ubiquitin-protein ligase DTX3 OS=Pongo abelii OX=9601 GN=DTX3 PE=2 SV=1	O	Posttranslational modification, protein turnover, chaperones	PREDICTED: E3 ubiquitin-protein ligase DTX4 isoform X2 [Capra hircus]	--
bta-miR-2431-3p	gene-DUS1L	CACCCCCACUUGCAUGACCCUGA	23	5.6697	2.57381	12.9019	2.49938	0.571557	0.521517	0.6423	1.74784	0.00371848	-2.4015	down	[J]	Translation, ribosomal structure and biogenesis	--	K05542|1.03552e-174|bta:617998|K05542 tRNA-dihydrouridine synthase 1 [EC:1.3.1.88] | (RefSeq) DUS1L; dihydrouridine synthase 1 like	--	[J]	Translation, ribosomal structure and biogenesis	Dihydrouridine synthase (Dus)	--	J	Translation, ribosomal structure and biogenesis	tRNA-dihydrouridine(16/17) synthase [NAD(P)(+)]-like [Bos taurus]	--
bta-miR-2431-3p	gene-DUSP3	CACCCCCACUUGCAUGACCCUGA	23	5.6697	2.57381	12.9019	2.49938	0.571557	0.521517	0.6423	1.74784	0.00371848	-2.4015	down	--	--	--	K17614|3.26725e-104|phd:102338759|K17614 dual specificity phosphatase 3 [EC:3.1.3.16 3.1.3.48] | (RefSeq) DUSP3; dual specificity phosphatase 3	MAPK signaling pathway (ko04010)	[V]	Defense mechanisms	Dual specificity phosphatase, catalytic domain;; Protein-tyrosine phosphatase	Dual specificity protein phosphatase 3 OS=Pongo abelii OX=9601 GN=DUSP3 PE=2 SV=1	T	Signal transduction mechanisms	PREDICTED: dual specificity protein phosphatase 3 [Pantholops hodgsonii]	--
bta-miR-2431-3p	gene-DUSP8	CACCCCCACUUGCAUGACCCUGA	23	5.6697	2.57381	12.9019	2.49938	0.571557	0.521517	0.6423	1.74784	0.00371848	-2.4015	down	[T]	Signal transduction mechanisms	--	K04459|0|cfa:483660|K04459 dual specificity MAP kinase phosphatase [EC:3.1.3.16 3.1.3.48] | (RefSeq) DUSP8; dual specificity phosphatase 8	MAPK signaling pathway (ko04010)	[V]	Defense mechanisms	Dual specificity phosphatase, catalytic domain;; Rhodanese-like domain	Dual specificity protein phosphatase 10 OS=Bos taurus OX=9913 GN=DUSP10 PE=2 SV=1	T	Signal transduction mechanisms	PREDICTED: LOW QUALITY PROTEIN: dual specificity protein phosphatase 8 [Bison bison bison]	--
bta-miR-2431-3p	gene-DYNLL2	CACCCCCACUUGCAUGACCCUGA	23	5.6697	2.57381	12.9019	2.49938	0.571557	0.521517	0.6423	1.74784	0.00371848	-2.4015	down	--	--	--	K10418|4.69111e-57|umr:103667356|K10418 dynein light chain LC8-type | (RefSeq) DYNLL2; dynein light chain LC8-type 2	Vasopressin-regulated water reabsorption (ko04962)	[Z]	Cytoskeleton	Dynein light chain type 1	Dynein light chain 2, cytoplasmic OS=Bos taurus OX=9913 GN=DYNLL2 PE=3 SV=1	S	Function unknown	PREDICTED: dynein light chain 2, cytoplasmic [Ursus maritimus]	--
bta-miR-2431-3p	gene-DZIP1L	CACCCCCACUUGCAUGACCCUGA	23	5.6697	2.57381	12.9019	2.49938	0.571557	0.521517	0.6423	1.74784	0.00371848	-2.4015	down	--	--	--	K16470|0|bom:102278860|K16470 zinc finger protein DZIP1 | (RefSeq) DZIP1L; DAZ interacting zinc finger protein 1 like	--	--	--	Iguana/Dzip1-like DAZ-interacting protein N-terminal	--	S	Function unknown	PREDICTED: zinc finger protein DZIP1L isoform X2 [Bison bison bison]	--
bta-miR-2431-3p	gene-EDC3	CACCCCCACUUGCAUGACCCUGA	23	5.6697	2.57381	12.9019	2.49938	0.571557	0.521517	0.6423	1.74784	0.00371848	-2.4015	down	[F]	Nucleotide transport and metabolism	--	K12615|0|oas:101109486|K12615 enhancer of mRNA-decapping protein 3 | (RefSeq) EDC3; enhancer of mRNA decapping 3	RNA degradation (ko03018)	[S]	Function unknown	Linker region of enhancer of mRNA-decapping protein 3;; YjeF-related protein N-terminus;; FDF domain;; Scd6-like Sm domain	Enhancer of mRNA-decapping protein 3 OS=Pongo abelii OX=9601 GN=EDC3 PE=2 SV=1	G	Carbohydrate transport and metabolism	PREDICTED: enhancer of mRNA-decapping protein 3 isoform X1 [Bos taurus]	--
bta-miR-2431-3p	gene-EFHC2	CACCCCCACUUGCAUGACCCUGA	23	5.6697	2.57381	12.9019	2.49938	0.571557	0.521517	0.6423	1.74784	0.00371848	-2.4015	down	--	--	--	--	--	[S]	Function unknown	DUF1126 PH-like domain	--	S	Function unknown	PREDICTED: EF-hand domain-containing family member C2, partial [Bos taurus]	--
bta-miR-2431-3p	gene-EHMT2	CACCCCCACUUGCAUGACCCUGA	23	5.6697	2.57381	12.9019	2.49938	0.571557	0.521517	0.6423	1.74784	0.00371848	-2.4015	down	[R]	General function prediction only	Biological Process: negative regulation of transcription from RNA polymerase II promoter (GO:0000122);; Molecular Function: RNA polymerase II regulatory region sequence-specific DNA binding (GO:0000977);; Cellular Component: nucleoplasm (GO:0005654);; Cellular Component: chromosome (GO:0005694);; Biological Process: regulation of DNA replication (GO:0006275);; Biological Process: synaptonemal com…	K11420|0|ecb:100059118|K11420 euchromatic histone-lysine N-methyltransferase [EC:2.1.1.43] | (RefSeq) EHMT2; euchromatic histone lysine methyltransferase 2	Longevity regulating pathway (ko04211)	[BK]	--	Ankyrin repeats (3 copies);; Ankyrin repeat;; Ankyrin repeats (many copies);; Ankyrin repeats (many copies);; Ankyrin repeat;; SET domain;; Pre-SET motif	Histone-lysine N-methyltransferase SUV39H2 OS=Macaca fascicularis OX=9541 GN=SUV39H2 PE=2 SV=2	S	Function unknown	PREDICTED: histone-lysine N-methyltransferase EHMT2 isoform X1 [Bos indicus]	biological process: biological regulation (GO:0065007);; molecular function: binding (GO:0005488);; cellular component: cell (GO:0005623);; cellular component: organelle (GO:0043226);; cellular component: organelle part (GO:0044422);; cellular component: cell part (GO:0044464);; biological process: reproduction (GO:0000003);; biological process: cellular process (GO:0009987);; biological process:…
bta-miR-2431-3p	gene-ELFN2	CACCCCCACUUGCAUGACCCUGA	23	5.6697	2.57381	12.9019	2.49938	0.571557	0.521517	0.6423	1.74784	0.00371848	-2.4015	down	--	--	Cellular Component: extracellular space (GO:0005615);; Biological Process: negative regulation of phosphatase activity (GO:0010923);; Cellular Component: integral component of membrane (GO:0016021);; Molecular Function: phosphatase binding (GO:0019902);;	K17568|0|bta:528562|K17568 protein phosphatase 1 regulatory subunit 29 | (RefSeq) ELFN2; extracellular leucine rich repeat and fibronectin type III domain containing 2	--	--	--	Leucine rich repeat;; Leucine Rich repeats (2 copies)	Immunoglobulin superfamily containing leucine-rich repeat protein OS=Bos taurus OX=9913 GN=ISLR PE=2 SV=1	S	Function unknown	PREDICTED: protein phosphatase 1 regulatory subunit 29 [Bos taurus]	cellular component: extracellular region (GO:0005576);; cellular component: extracellular region part (GO:0044421);; biological process: biological regulation (GO:0065007);; cellular component: membrane (GO:0016020);; cellular component: membrane part (GO:0044425);; molecular function: binding (GO:0005488)
bta-miR-2431-3p	gene-ELMSAN1	CACCCCCACUUGCAUGACCCUGA	23	5.6697	2.57381	12.9019	2.49938	0.571557	0.521517	0.6423	1.74784	0.00371848	-2.4015	down	--	--	Cellular Component: histone deacetylase complex (GO:0000118);; Molecular Function: transcription factor activity, sequence-specific DNA binding (GO:0003700);; Cellular Component: transcription factor complex (GO:0005667);; Biological Process: regulation of transcription from RNA polymerase II promoter (GO:0006357);; Molecular Function: transcription factor binding (GO:0008134);; Molecular Functio…	--	--	--	--	ELM2 domain	Zinc finger protein 541 (Fragment) OS=Macaca fascicularis OX=9541 GN=ZNF541 PE=2 SV=2	K	Transcription	PREDICTED: ELM2 and SANT domain-containing protein 1 isoform X1 [Bos indicus]	cellular component: cell (GO:0005623);; cellular component: membrane-enclosed lumen (GO:0031974);; cellular component: macromolecular complex (GO:0032991);; cellular component: organelle (GO:0043226);; cellular component: organelle part (GO:0044422);; cellular component: cell part (GO:0044464);; molecular function: nucleic acid binding transcription factor activity (GO:0001071);; biological proce…
bta-miR-2431-3p	gene-ELOVL1	CACCCCCACUUGCAUGACCCUGA	23	5.6697	2.57381	12.9019	2.49938	0.571557	0.521517	0.6423	1.74784	0.00371848	-2.4015	down	--	--	Molecular Function: RNA polymerase II transcription cofactor activity (GO:0001104);; Biological Process: regulation of transcription from RNA polymerase II promoter (GO:0006357);; Cellular Component: mediator complex (GO:0016592);;	K15129|8.86899e-155|phd:102341987|K15129 mediator of RNA polymerase II transcription subunit 8 | (RefSeq) MED8; mediator complex subunit 8	Herpes simplex infection (ko05168)	[S]	Function unknown	Mediator of RNA polymerase II transcription complex subunit 8	--	K	Transcription	PREDICTED: mediator of RNA polymerase II transcription subunit 8 isoform X1 [Capra hircus]	molecular function: protein binding transcription factor activity (GO:0000988);; biological process: metabolic process (GO:0008152);; biological process: cellular process (GO:0009987);; biological process: biological regulation (GO:0065007);; cellular component: cell (GO:0005623);; cellular component: membrane-enclosed lumen (GO:0031974);; cellular component: macromolecular complex (GO:0032991);;…
bta-miR-2431-3p	gene-EMC10	CACCCCCACUUGCAUGACCCUGA	23	5.6697	2.57381	12.9019	2.49938	0.571557	0.521517	0.6423	1.74784	0.00371848	-2.4015	down	--	--	Cellular Component: ER membrane protein complex (GO:0072546);;	--	--	[S]	Function unknown	--	ER membrane protein complex subunit 10 OS=Bos taurus OX=9913 GN=EMC10 PE=2 SV=1	S	Function unknown	PREDICTED: ER membrane protein complex subunit 10 isoform X1 [Bos taurus]	cellular component: cell (GO:0005623);; cellular component: membrane (GO:0016020);; cellular component: macromolecular complex (GO:0032991);; cellular component: organelle (GO:0043226);; cellular component: organelle part (GO:0044422);; cellular component: membrane part (GO:0044425);; cellular component: cell part (GO:0044464)
bta-miR-2431-3p	gene-EMID1	CACCCCCACUUGCAUGACCCUGA	23	5.6697	2.57381	12.9019	2.49938	0.571557	0.521517	0.6423	1.74784	0.00371848	-2.4015	down	--	--	Cellular Component: proteinaceous extracellular matrix (GO:0005578);; Cellular Component: endoplasmic reticulum (GO:0005783);; Cellular Component: Golgi apparatus (GO:0005794);;	--	--	--	--	Collagen triple helix repeat (20 copies);; EMI domain	--	S	Function unknown	PREDICTED: EMI domain-containing protein 1 isoform X3 [Bison bison bison]	cellular component: extracellular region (GO:0005576);; cellular component: extracellular matrix (GO:0031012);; cellular component: extracellular region part (GO:0044421);; cellular component: cell (GO:0005623);; cellular component: organelle (GO:0043226);; cellular component: cell part (GO:0044464)
bta-miR-2431-3p	gene-EML2	CACCCCCACUUGCAUGACCCUGA	23	5.6697	2.57381	12.9019	2.49938	0.571557	0.521517	0.6423	1.74784	0.00371848	-2.4015	down	[R]	General function prediction only	Molecular Function: catalytic activity (GO:0003824);; Molecular Function: microtubule binding (GO:0008017);; Biological Process: regulation of microtubule nucleation (GO:0010968);; Cellular Component: integral component of membrane (GO:0016021);; Biological Process: negative regulation of microtubule polymerization (GO:0031115);; Cellular Component: mitotic spindle (GO:0072686);;	K18595|0|bta:512380|K18595 echinoderm microtubule-associated protein-like 1/2 | (RefSeq) EML2; echinoderm microtubule associated protein like 2	--	[S]	Function unknown	HELP motif;; WD domain, G-beta repeat;; Anaphase-promoting complex subunit 4 WD40 domain	F-box-like/WD repeat-containing protein TBL1X OS=Macaca fascicularis OX=9541 GN=TBL1X PE=2 SV=1	S	Function unknown	PREDICTED: echinoderm microtubule-associated protein-like 2 isoform X1 [Bos taurus]	molecular function: catalytic activity (GO:0003824);; molecular function: binding (GO:0005488);; biological process: biological regulation (GO:0065007);; cellular component: membrane (GO:0016020);; cellular component: membrane part (GO:0044425);; cellular component: cell (GO:0005623);; cellular component: organelle (GO:0043226);; cellular component: organelle part (GO:0044422);; cellular componen…
bta-miR-2431-3p	gene-EPB41L1	CACCCCCACUUGCAUGACCCUGA	23	5.6697	2.57381	12.9019	2.49938	0.571557	0.521517	0.6423	1.74784	0.00371848	-2.4015	down	--	--	Molecular Function: actin binding (GO:0003779);; Molecular Function: structural molecule activity (GO:0005198);; Cellular Component: cytoplasm (GO:0005737);; Cellular Component: cytoskeleton (GO:0005856);; Cellular Component: extrinsic component of membrane (GO:0019898);; Biological Process: cortical actin cytoskeleton organization (GO:0030866);;	K06107|0|bom:102287445|K06107 erythrocyte membrane protein band 4.1 | (RefSeq) EPB41L1; erythrocyte membrane protein band 4.1 like 1	Tight junction (ko04530)	[R]	General function prediction only	4.1 protein C-terminal domain (CTD);; FERM C-terminal PH-like domain;; SAB domain;; FERM central domain;; FERM N-terminal domain;; FERM adjacent (FA)	Protein 4.1 OS=Canis lupus familiaris OX=9615 GN=EPB41 PE=2 SV=1	S	Function unknown	PREDICTED: band 4.1-like protein 1 isoform X9 [Bos taurus]	molecular function: binding (GO:0005488);; molecular function: structural molecule activity (GO:0005198);; cellular component: cell (GO:0005623);; cellular component: cell part (GO:0044464);; cellular component: organelle (GO:0043226);; cellular component: membrane (GO:0016020);; cellular component: membrane part (GO:0044425);; biological process: cellular process (GO:0009987);; biological proces…
bta-miR-2431-3p	gene-EPHA8	CACCCCCACUUGCAUGACCCUGA	23	5.6697	2.57381	12.9019	2.49938	0.571557	0.521517	0.6423	1.74784	0.00371848	-2.4015	down	--	;;	Molecular Function: nucleic acid binding (GO:0003676);; Molecular Function: GPI-linked ephrin receptor activity (GO:0005004);; Molecular Function: ATP binding (GO:0005524);; Cellular Component: integral component of plasma membrane (GO:0005887);; Biological Process: substrate-dependent cell migration (GO:0006929);; Biological Process: axon guidance (GO:0007411);; Biological Process: neuron remode…	K05109|0|bom:102269583|K05109 Eph receptor A8 [EC:2.7.10.1] | (RefSeq) EPHA8; EPH receptor A8	Axon guidance (ko04360)	[T]	Signal transduction mechanisms	Protein tyrosine kinase;; Ephrin receptor ligand binding domain;; Protein kinase domain;; Fibronectin type III domain;; SAM domain (Sterile alpha motif);; SAM domain (Sterile alpha motif);; Ephrin type-A receptor 2 transmembrane domain;; Fibronectin type III domain	Ephrin type-A receptor 2 OS=Macaca fascicularis OX=9541 GN=EPHA2 PE=2 SV=1	T	Signal transduction mechanisms	PREDICTED: ephrin type-A receptor 8 [Bison bison bison]	molecular function: binding (GO:0005488);; molecular function: catalytic activity (GO:0003824);; molecular function: receptor activity (GO:0004872);; molecular function: molecular transducer activity (GO:0060089);; biological process: metabolic process (GO:0008152);; biological process: cellular process (GO:0009987);; biological process: signaling (GO:0023052);; biological process: single-organis…
bta-miR-2431-3p	gene-EPN2	CACCCCCACUUGCAUGACCCUGA	23	5.6697	2.57381	12.9019	2.49938	0.571557	0.521517	0.6423	1.74784	0.00371848	-2.4015	down	--	--	Cellular Component: nucleoplasm (GO:0005654);; Cellular Component: Golgi apparatus (GO:0005794);; Biological Process: endocytosis (GO:0006897);; Cellular Component: clathrin coat of endocytic vesicle (GO:0030128);;	K12471|0|oas:101119060|K12471 epsin | (RefSeq) EPN2; epsin 2	Endocytosis (ko04144)	[F]	Nucleotide transport and metabolism	ENTH domain;; ANTH domain	Clathrin interactor 1 OS=Bos taurus OX=9913 GN=CLINT1 PE=2 SV=1	U	Intracellular trafficking, secretion, and vesicular transport	PREDICTED: epsin-2 isoform X7 [Bos taurus]	cellular component: cell (GO:0005623);; cellular component: organelle (GO:0043226);; cellular component: organelle part (GO:0044422);; cellular component: cell part (GO:0044464);; biological process: localization (GO:0051179);; cellular component: membrane (GO:0016020);; cellular component: macromolecular complex (GO:0032991);; cellular component: membrane part (GO:0044425)
bta-miR-2431-3p	gene-ERC1	CACCCCCACUUGCAUGACCCUGA	23	5.6697	2.57381	12.9019	2.49938	0.571557	0.521517	0.6423	1.74784	0.00371848	-2.4015	down	--	--	Biological Process: I-kappaB phosphorylation (GO:0007252);; Cellular Component: IkappaB kinase complex (GO:0008385);; Cellular Component: presynaptic active zone (GO:0048786);;	K16072|0|chx:102185543|K16072 ELKS/RAB6-interacting/CAST family member 1 | (RefSeq) ERC1; ELKS/RAB6-interacting/CAST family member 1	NF-kappa B signaling pathway (ko04064)	[U]	Intracellular trafficking, secretion, and vesicular transport	RIM-binding protein of the cytomatrix active zone;; FIP domain	--	S	Function unknown	PREDICTED: ELKS/Rab6-interacting/CAST family member 1 isoform X1 [Bos taurus]	biological process: metabolic process (GO:0008152);; biological process: cellular process (GO:0009987);; cellular component: cell (GO:0005623);; cellular component: macromolecular complex (GO:0032991);; cellular component: cell part (GO:0044464);; cellular component: synapse part (GO:0044456);; cellular component: synapse (GO:0045202)
bta-miR-2431-3p	gene-ERGIC1	CACCCCCACUUGCAUGACCCUGA	23	5.6697	2.57381	12.9019	2.49938	0.571557	0.521517	0.6423	1.74784	0.00371848	-2.4015	down	--	--	Cellular Component: endoplasmic reticulum-Golgi intermediate compartment (GO:0005793);; Biological Process: ER to Golgi vesicle-mediated transport (GO:0006888);; Cellular Component: integral component of membrane (GO:0016021);;	K20365|0|lve:103080441|K20365 endoplasmic reticulum-Golgi intermediate compartment protein 1 | (RefSeq) ERGIC1; endoplasmic reticulum-golgi intermediate compartment 1	--	[U]	Intracellular trafficking, secretion, and vesicular transport	Endoplasmic Reticulum-Golgi Intermediate Compartment (ERGIC);; Endoplasmic reticulum vesicle transporter	Endoplasmic reticulum-Golgi intermediate compartment protein 3 OS=Macaca fascicularis OX=9541 GN=ERGIC3 PE=2 SV=1	U	Intracellular trafficking, secretion, and vesicular transport	PREDICTED: endoplasmic reticulum-Golgi intermediate compartment protein 1 [Rhinolophus sinicus]	cellular component: cell (GO:0005623);; cellular component: organelle (GO:0043226);; cellular component: cell part (GO:0044464);; biological process: single-organism process (GO:0044699);; biological process: localization (GO:0051179);; cellular component: membrane (GO:0016020);; cellular component: membrane part (GO:0044425)
bta-miR-2431-3p	gene-ESPNL	CACCCCCACUUGCAUGACCCUGA	23	5.6697	2.57381	12.9019	2.49938	0.571557	0.521517	0.6423	1.74784	0.00371848	-2.4015	down	[T]	Signal transduction mechanisms	--	--	--	--	--	Ankyrin repeats (3 copies);; Ankyrin repeats (many copies);; Ankyrin repeats (many copies);; Ankyrin repeat;; Ankyrin repeat	Inversin OS=Canis lupus familiaris OX=9615 GN=INVS PE=1 SV=1	S	Function unknown	PREDICTED: espin-like protein isoform X1 [Bos indicus]	--
bta-miR-2431-3p	gene-ESRP2	CACCCCCACUUGCAUGACCCUGA	23	5.6697	2.57381	12.9019	2.49938	0.571557	0.521517	0.6423	1.74784	0.00371848	-2.4015	down	--	--	Molecular Function: nucleotide binding (GO:0000166);; Molecular Function: mRNA binding (GO:0003729);; Cellular Component: nucleoplasm (GO:0005654);; Biological Process: regulation of RNA splicing (GO:0043484);;	K14947|0|bta:510878|K14947 epithelial splicing regulatory protein 1/2 | (RefSeq) ESRP2, RBM35B; epithelial splicing regulatory protein 2	--	[AR]	--	RNA recognition motif. (a.k.a. RRM, RBD, or RNP domain)	Heterogeneous nuclear ribonucleoprotein H2 OS=Pongo abelii OX=9601 GN=HNRNPH2 PE=2 SV=1	S	Function unknown	PREDICTED: epithelial splicing regulatory protein 2 isoform X3 [Bubalus bubalis]	molecular function: binding (GO:0005488);; cellular component: cell (GO:0005623);; cellular component: organelle (GO:0043226);; cellular component: organelle part (GO:0044422);; cellular component: cell part (GO:0044464);; biological process: biological regulation (GO:0065007)
bta-miR-2431-3p	gene-ESRRA	CACCCCCACUUGCAUGACCCUGA	23	5.6697	2.57381	12.9019	2.49938	0.571557	0.521517	0.6423	1.74784	0.00371848	-2.4015	down	--	--	Biological Process: negative regulation of transcription from RNA polymerase II promoter (GO:0000122);; Molecular Function: RNA polymerase II core promoter proximal region sequence-specific DNA binding (GO:0000978);; Molecular Function: transcriptional activator activity, RNA polymerase II core promoter proximal region sequence-specific binding (GO:0001077);; Molecular Function: transcriptional r…	K08552|0|tup:102500691|K08552 estrogen-related receptor alpha | (RefSeq) ESRRA; estrogen related receptor alpha	--	[T]	Signal transduction mechanisms	Zinc finger, C4 type (two domains);; Ligand-binding domain of nuclear hormone receptor	Steroid hormone receptor ERR1 OS=Canis lupus familiaris OX=9615 GN=ESRRA PE=2 SV=1	K	Transcription	Steroid hormone receptor ERR1, partial [Bos mutus]	biological process: biological regulation (GO:0065007);; molecular function: binding (GO:0005488);; molecular function: nucleic acid binding transcription factor activity (GO:0001071);; biological process: metabolic process (GO:0008152);; biological process: cellular process (GO:0009987);; molecular function: receptor activity (GO:0004872);; molecular function: molecular transducer activity (GO:0…
bta-miR-2431-3p	gene-FAAP100	CACCCCCACUUGCAUGACCCUGA	23	5.6697	2.57381	12.9019	2.49938	0.571557	0.521517	0.6423	1.74784	0.00371848	-2.4015	down	--	--	Cellular Component: cytoplasm (GO:0005737);; Biological Process: DNA repair (GO:0006281);; Cellular Component: Fanconi anaemia nuclear complex (GO:0043240);; Cellular Component: intermediate filament cytoskeleton (GO:0045111);;	K10993|0|bta:783611|K10993 fanconi anemia core complex 100 kDa subunit | (RefSeq) FAAP100, C19H17orf70; Fanconi anemia core complex associated protein 100	Fanconi anemia pathway (ko03460)	--	--	Fanconi anemia-associated	--	S	Function unknown	PREDICTED: Fanconi anemia core complex-associated protein 100 [Bos taurus]	cellular component: cell (GO:0005623);; cellular component: cell part (GO:0044464);; biological process: metabolic process (GO:0008152);; biological process: cellular process (GO:0009987);; biological process: single-organism process (GO:0044699);; biological process: response to stimulus (GO:0050896);; cellular component: membrane-enclosed lumen (GO:0031974);; cellular component: macromolecular …
bta-miR-2431-3p	gene-FADS1	CACCCCCACUUGCAUGACCCUGA	23	5.6697	2.57381	12.9019	2.49938	0.571557	0.521517	0.6423	1.74784	0.00371848	-2.4015	down	[I]	Lipid transport and metabolism	Biological Process: lipid metabolic process (GO:0006629);; Cellular Component: integral component of membrane (GO:0016021);; Molecular Function: oxidoreductase activity (GO:0016491);; Molecular Function: heme binding (GO:0020037);; Molecular Function: metal ion binding (GO:0046872);; Biological Process: oxidation-reduction process (GO:0055114);;	K10224|0|bta:533107|K10224 acyl-CoA (8-3)-desaturase (Delta-5 desaturase) [EC:1.14.19.44] | (RefSeq) FADS1; fatty acid desaturase 1	Fatty acid metabolism (ko01212)	[I]	Lipid transport and metabolism	Fatty acid desaturase	Fatty acid desaturase 1 OS=Papio anubis OX=9555 GN=FADS1 PE=1 SV=1	I	Lipid transport and metabolism	PREDICTED: fatty acid desaturase 1 isoform X1 [Bos taurus]	biological process: metabolic process (GO:0008152);; biological process: single-organism process (GO:0044699);; cellular component: membrane (GO:0016020);; cellular component: membrane part (GO:0044425);; molecular function: catalytic activity (GO:0003824);; molecular function: binding (GO:0005488)
bta-miR-2431-3p	gene-FADS2	CACCCCCACUUGCAUGACCCUGA	23	5.6697	2.57381	12.9019	2.49938	0.571557	0.521517	0.6423	1.74784	0.00371848	-2.4015	down	[I]	Lipid transport and metabolism	Molecular Function: stearoyl-CoA 9-desaturase activity (GO:0004768);; Cellular Component: endoplasmic reticulum membrane (GO:0005789);; Biological Process: unsaturated fatty acid biosynthetic process (GO:0006636);; Cellular Component: integral component of membrane (GO:0016021);; Biological Process: oxidation-reduction process (GO:0055114);;	K10226|0|bta:521822|K10226 acyl-CoA 6-desaturase (Delta-6 desaturase) [EC:1.14.19.3] | (RefSeq) FADS2; fatty acid desaturase 2	PPAR signaling pathway (ko03320)	[I]	Lipid transport and metabolism	Fatty acid desaturase	Fatty acid desaturase 2 OS=Bos taurus OX=9913 GN=FADS2 PE=2 SV=1	I	Lipid transport and metabolism	fatty acid desaturase 2 [Bos taurus]	molecular function: catalytic activity (GO:0003824);; biological process: metabolic process (GO:0008152);; biological process: single-organism process (GO:0044699);; cellular component: cell (GO:0005623);; cellular component: membrane (GO:0016020);; cellular component: organelle (GO:0043226);; cellular component: organelle part (GO:0044422);; cellular component: membrane part (GO:0044425);; cellu…
bta-miR-2431-3p	gene-FAM117A	CACCCCCACUUGCAUGACCCUGA	23	5.6697	2.57381	12.9019	2.49938	0.571557	0.521517	0.6423	1.74784	0.00371848	-2.4015	down	--	--	--	--	--	--	--	Protein Family FAM117	--	S	Function unknown	protein FAM117A [Bos taurus]	--
bta-miR-2431-3p	gene-FAM160A2	CACCCCCACUUGCAUGACCCUGA	23	5.6697	2.57381	12.9019	2.49938	0.571557	0.521517	0.6423	1.74784	0.00371848	-2.4015	down	--	--	Cellular Component: cytosol (GO:0005829);; Biological Process: endosome organization (GO:0007032);; Biological Process: lysosome organization (GO:0007040);; Biological Process: endosome to lysosome transport (GO:0008333);; Biological Process: protein transport (GO:0015031);; Biological Process: early endosome to late endosome transport (GO:0045022);; Cellular Component: FHF complex (GO:0070695);;	--	--	[S]	Function unknown	Retinoic acid induced 16-like protein;; Domain of unknown function (DUF4663)	FTS and Hook-interacting protein OS=Bos taurus OX=9913 GN=FAM160A2 PE=2 SV=1	S	Function unknown	PREDICTED: FTS and Hook-interacting protein isoform X1 [Bubalus bubalis]	cellular component: cell (GO:0005623);; cellular component: cell part (GO:0044464);; biological process: cellular process (GO:0009987);; biological process: cellular component organization or biogenesis (GO:0071840);; biological process: single-organism process (GO:0044699);; biological process: localization (GO:0051179);; cellular component: macromolecular complex (GO:0032991)
bta-miR-2431-3p	gene-FAM163B	CACCCCCACUUGCAUGACCCUGA	23	5.6697	2.57381	12.9019	2.49938	0.571557	0.521517	0.6423	1.74784	0.00371848	-2.4015	down	--	--	Cellular Component: integral component of membrane (GO:0016021);;	--	--	--	--	FAM163 family	--	S	Function unknown	protein FAM163B [Odocoileus virginianus texanus]	cellular component: membrane (GO:0016020);; cellular component: membrane part (GO:0044425)
bta-miR-2431-3p	gene-FAM196A	CACCCCCACUUGCAUGACCCUGA	23	5.6697	2.57381	12.9019	2.49938	0.571557	0.521517	0.6423	1.74784	0.00371848	-2.4015	down	--	--	--	--	--	--	--	FAM196 family	--	S	Function unknown	PREDICTED: protein FAM196A [Bos taurus]	--
bta-miR-2431-3p	gene-FAM198B	CACCCCCACUUGCAUGACCCUGA	23	5.6697	2.57381	12.9019	2.49938	0.571557	0.521517	0.6423	1.74784	0.00371848	-2.4015	down	--	--	Cellular Component: Golgi apparatus (GO:0005794);;	--	--	--	--	FAM198 protein	--	U	Intracellular trafficking, secretion, and vesicular transport	protein FAM198B [Bos taurus]	cellular component: cell (GO:0005623);; cellular component: organelle (GO:0043226);; cellular component: cell part (GO:0044464)
bta-miR-2431-3p	gene-FAM19A3	CACCCCCACUUGCAUGACCCUGA	23	5.6697	2.57381	12.9019	2.49938	0.571557	0.521517	0.6423	1.74784	0.00371848	-2.4015	down	--	--	--	--	--	--	--	TAFA family	Protein FAM19A4 OS=Macaca fascicularis OX=9541 GN=FAM19A4 PE=2 SV=1	S	Function unknown	protein FAM19A3 isoform X2 [Equus caballus]	--
bta-miR-2431-3p	gene-FAM207A	CACCCCCACUUGCAUGACCCUGA	23	5.6697	2.57381	12.9019	2.49938	0.571557	0.521517	0.6423	1.74784	0.00371848	-2.4015	down	--	--	--	--	--	--	--	Ribosome biogenesis protein SLX9	--	S	Function unknown	PREDICTED: protein FAM207A isoform X4 [Bos taurus]	--
bta-miR-2431-3p	gene-FAM43B	CACCCCCACUUGCAUGACCCUGA	23	5.6697	2.57381	12.9019	2.49938	0.571557	0.521517	0.6423	1.74784	0.00371848	-2.4015	down	--	--	--	--	--	[S]	Function unknown	Phosphotyrosine interaction domain (PTB/PID)	--	S	Function unknown	PREDICTED: protein FAM43B [Bos taurus]	--
bta-miR-2431-3p	gene-FAM49A	CACCCCCACUUGCAUGACCCUGA	23	5.6697	2.57381	12.9019	2.49938	0.571557	0.521517	0.6423	1.74784	0.00371848	-2.4015	down	--	--	Cellular Component: intracellular (GO:0005622);;	--	--	[S]	Function unknown	Protein of unknown function (DUF1394)	Protein FAM49A OS=Pongo abelii OX=9601 GN=FAM49A PE=2 SV=1	S	Function unknown	PREDICTED: protein FAM49A isoform X1 [Bos taurus]	cellular component: cell (GO:0005623);; cellular component: cell part (GO:0044464)
bta-miR-2431-3p	gene-FAM53C	CACCCCCACUUGCAUGACCCUGA	23	5.6697	2.57381	12.9019	2.49938	0.571557	0.521517	0.6423	1.74784	0.00371848	-2.4015	down	--	--	--	--	--	--	--	Family of FAM53	Protein FAM53C OS=Bos taurus OX=9913 GN=FAM53C PE=2 SV=1	O	Posttranslational modification, protein turnover, chaperones	protein FAM53C [Bos taurus]	--
bta-miR-2431-3p	gene-FAM71E2	CACCCCCACUUGCAUGACCCUGA	23	5.6697	2.57381	12.9019	2.49938	0.571557	0.521517	0.6423	1.74784	0.00371848	-2.4015	down	--	--	--	--	--	--	--	Protein of unknown function (DUF3699)	Protein FAM71D OS=Bos taurus OX=9913 GN=FAM71D PE=2 SV=1	S	Function unknown	TPA: hypothetical protein BOS_18080 [Bos taurus]	--
bta-miR-2431-3p	gene-FANCA	CACCCCCACUUGCAUGACCCUGA	23	5.6697	2.57381	12.9019	2.49938	0.571557	0.521517	0.6423	1.74784	0.00371848	-2.4015	down	--	--	Biological Process: male meiotic nuclear division (GO:0007140);; Biological Process: male gonad development (GO:0008584);; Biological Process: female gonad development (GO:0008585);; Biological Process: regulation of cell proliferation (GO:0042127);; Cellular Component: Fanconi anaemia nuclear complex (GO:0043240);;	K10888|0|bta:618375|K10888 fanconi anemia group A protein | (RefSeq) FANCA; Fanconi anemia complementation group A	Fanconi anemia pathway (ko03460)	--	--	Fanconi anaemia group A protein N terminus;; Fanconi anaemia group A protein;; Zinc finger, C2H2 type;; Zinc finger, C2H2 type	Zinc finger protein 692 OS=Bos taurus OX=9913 GN=ZNF692 PE=2 SV=1	S	Function unknown	PREDICTED: LOW QUALITY PROTEIN: Fanconi anemia group A protein [Bison bison bison]	biological process: reproduction (GO:0000003);; biological process: cellular process (GO:0009987);; biological process: single-organism process (GO:0044699);; biological process: cellular component organization or biogenesis (GO:0071840);; biological process: reproductive process (GO:0022414);; biological process: multicellular organismal process (GO:0032501);; biological process: developmental p…
bta-miR-2431-3p	gene-FASLG	CACCCCCACUUGCAUGACCCUGA	23	5.6697	2.57381	12.9019	2.49938	0.571557	0.521517	0.6423	1.74784	0.00371848	-2.4015	down	--	--	Biological Process: negative regulation of transcription from RNA polymerase II promoter (GO:0000122);; Molecular Function: cytokine activity (GO:0005125);; Molecular Function: tumor necrosis factor receptor binding (GO:0005164);; Cellular Component: extracellular space (GO:0005615);; Cellular Component: nucleus (GO:0005634);; Biological Process: activation of cysteine-type endopeptidase activity…	K04389|2.86544e-120|bta:407111|K04389 tumor necrosis factor ligand superfamily member 6 | (RefSeq) FASLG; Fas ligand	Graft-versus-host disease (ko05332)	--	--	TNF(Tumour Necrosis Factor) family	Tumor necrosis factor ligand superfamily member 6 OS=Felis catus OX=9685 GN=FASLG PE=2 SV=1	T	Signal transduction mechanisms	tumor necrosis factor ligand superfamily member 6 [Bos taurus]	biological process: biological regulation (GO:0065007);; molecular function: binding (GO:0005488);; cellular component: extracellular region (GO:0005576);; cellular component: extracellular region part (GO:0044421);; cellular component: cell (GO:0005623);; cellular component: organelle (GO:0043226);; cellular component: cell part (GO:0044464);; biological process: metabolic process (GO:0008152);;…
bta-miR-2431-3p	gene-FBH1	CACCCCCACUUGCAUGACCCUGA	23	5.6697	2.57381	12.9019	2.49938	0.571557	0.521517	0.6423	1.74784	0.00371848	-2.4015	down	[L]	Replication, recombination and repair	Biological Process: DNA catabolic process, endonucleolytic (GO:0000737);; Cellular Component: chromatin (GO:0000785);; Biological Process: positive regulation of protein phosphorylation (GO:0001934);; Molecular Function: double-stranded DNA binding (GO:0003690);; Molecular Function: single-stranded DNA binding (GO:0003697);; Molecular Function: ATP-dependent DNA helicase activity (GO:0004003);; M…	K10300|0|bta:534383|K10300 F-box protein, helicase, 18 [EC:3.6.4.12] | (RefSeq) FBXO18; F-box protein, helicase, 18	--	[L]	Replication, recombination and repair	UvrD-like helicase C-terminal domain;; AAA domain;; UvrD/REP helicase N-terminal domain;; UvrD-like helicase C-terminal domain;; F-box-like;; F-box domain;; Viral (Superfamily 1) RNA helicase	--	L	Replication, recombination and repair	TPA: F-box only protein, helicase, 18 [Bos taurus]	biological process: metabolic process (GO:0008152);; biological process: cellular process (GO:0009987);; cellular component: cell (GO:0005623);; cellular component: macromolecular complex (GO:0032991);; cellular component: organelle (GO:0043226);; cellular component: organelle part (GO:0044422);; cellular component: cell part (GO:0044464);; biological process: biological regulation (GO:0065007);;…
bta-miR-2431-3p	gene-FBRS	CACCCCCACUUGCAUGACCCUGA	23	5.6697	2.57381	12.9019	2.49938	0.571557	0.521517	0.6423	1.74784	0.00371848	-2.4015	down	--	--	--	--	--	--	--	Autism susceptibility gene 2 protein	--	S	Function unknown	PREDICTED: probable fibrosin-1 [Bos taurus]	--
bta-miR-2431-3p	gene-FBXL19	CACCCCCACUUGCAUGACCCUGA	23	5.6697	2.57381	12.9019	2.49938	0.571557	0.521517	0.6423	1.74784	0.00371848	-2.4015	down	--	--	Molecular Function: DNA binding (GO:0003677);; Molecular Function: zinc ion binding (GO:0008270);; Cellular Component: SCF ubiquitin ligase complex (GO:0019005);; Biological Process: proteasome-mediated ubiquitin-dependent protein catabolic process (GO:0043161);;	K10285|0|fca:101091581|K10285 F-box and leucine-rich repeat protein 19 | (RefSeq) FBXL19; F-box and leucine rich repeat protein 19	--	[R]	General function prediction only	PHD-finger;; CXXC zinc finger domain;; F-box domain;; F-box-like	CXXC-type zinc finger protein 1 OS=Bos taurus OX=9913 GN=CXXC1 PE=2 SV=1	S	Function unknown	PREDICTED: F-box/LRR-repeat protein 19 isoform X3 [Capra hircus]	molecular function: binding (GO:0005488);; cellular component: cell (GO:0005623);; cellular component: macromolecular complex (GO:0032991);; cellular component: cell part (GO:0044464);; biological process: metabolic process (GO:0008152);; biological process: cellular process (GO:0009987)
bta-miR-2431-3p	gene-FCGBP	CACCCCCACUUGCAUGACCCUGA	23	5.6697	2.57381	12.9019	2.49938	0.571557	0.521517	0.6423	1.74784	0.00371848	-2.4015	down	--	--	--	--	--	[WV]	--	von Willebrand factor type D domain;; C8 domain;; IgGFc binding protein;; Trypsin Inhibitor like cysteine rich domain;; TILa domain	Zonadhesin OS=Sus scrofa OX=9823 GN=ZAN PE=1 SV=1	S	Function unknown	PREDICTED: IgGFc-binding protein isoform X1 [Bos taurus]	--
bta-miR-2431-3p	gene-FER1L5	CACCCCCACUUGCAUGACCCUGA	23	5.6697	2.57381	12.9019	2.49938	0.571557	0.521517	0.6423	1.74784	0.00371848	-2.4015	down	--	--	Biological Process: myoblast fusion (GO:0007520);; Cellular Component: integral component of membrane (GO:0016021);;	--	--	[M]	Cell wall/membrane/envelope biogenesis	C2 domain;; FerB (NUC096) domain;; Ferlin C-terminus;; FerA (NUC095) domain	Dysferlin OS=Bos taurus OX=9913 GN=DYSF PE=2 SV=1	S	Function unknown	PREDICTED: fer-1-like protein 5 [Bos taurus]	biological process: cellular process (GO:0009987);; biological process: developmental process (GO:0032502);; biological process: single-organism process (GO:0044699);; cellular component: membrane (GO:0016020);; cellular component: membrane part (GO:0044425)
bta-miR-2431-3p	gene-FGF11	CACCCCCACUUGCAUGACCCUGA	23	5.6697	2.57381	12.9019	2.49938	0.571557	0.521517	0.6423	1.74784	0.00371848	-2.4015	down	--	--	Cellular Component: extracellular region (GO:0005576);; Molecular Function: growth factor activity (GO:0008083);;	K04358|2.99054e-113|phd:102338068|K04358 fibroblast growth factor | (RefSeq) FGF11; fibroblast growth factor 11	Melanoma (ko05218)	[T]	Signal transduction mechanisms	Fibroblast growth factor	Fibroblast growth factor 13 OS=Pongo abelii OX=9601 GN=FGF13 PE=2 SV=1	T	Signal transduction mechanisms	PREDICTED: fibroblast growth factor 11 isoform X1 [Bos taurus]	cellular component: extracellular region (GO:0005576);; molecular function: binding (GO:0005488)
bta-miR-2431-3p	gene-FGGY	CACCCCCACUUGCAUGACCCUGA	23	5.6697	2.57381	12.9019	2.49938	0.571557	0.521517	0.6423	1.74784	0.00371848	-2.4015	down	[G]	Carbohydrate transport and metabolism	Cellular Component: cytoplasm (GO:0005737);; Biological Process: carbohydrate metabolic process (GO:0005975);; Biological Process: phosphorylation (GO:0016310);; Molecular Function: phosphotransferase activity, alcohol group as acceptor (GO:0016773);; Biological Process: neuron cellular homeostasis (GO:0070050);;	--	--	[G]	Carbohydrate transport and metabolism	FGGY family of carbohydrate kinases, C-terminal domain;; FGGY family of carbohydrate kinases, N-terminal domain	Glycerol kinase OS=Bos taurus OX=9913 GN=GK PE=2 SV=1	G	Carbohydrate transport and metabolism	FGGY carbohydrate kinase domain-containing protein [Bos taurus]	cellular component: cell (GO:0005623);; cellular component: cell part (GO:0044464);; biological process: metabolic process (GO:0008152);; biological process: cellular process (GO:0009987);; molecular function: catalytic activity (GO:0003824);; biological process: single-organism process (GO:0044699);; biological process: biological regulation (GO:0065007)
bta-miR-2431-3p	gene-FIBCD1	CACCCCCACUUGCAUGACCCUGA	23	5.6697	2.57381	12.9019	2.49938	0.571557	0.521517	0.6423	1.74784	0.00371848	-2.4015	down	--	--	Molecular Function: chitin binding (GO:0008061);; Cellular Component: integral component of membrane (GO:0016021);;	--	--	[R]	General function prediction only	Fibrinogen beta and gamma chains, C-terminal globular domain	Fibrinogen C domain-containing protein 1 OS=Macaca fascicularis OX=9541 GN=FIBCD1 PE=2 SV=1	S	Function unknown	PREDICTED: fibrinogen C domain-containing protein 1 [Bubalus bubalis]	molecular function: binding (GO:0005488);; cellular component: membrane (GO:0016020);; cellular component: membrane part (GO:0044425)
bta-miR-2431-3p	gene-FIGNL2	CACCCCCACUUGCAUGACCCUGA	23	5.6697	2.57381	12.9019	2.49938	0.571557	0.521517	0.6423	1.74784	0.00371848	-2.4015	down	--	--	Molecular Function: ATP binding (GO:0005524);; Cellular Component: nucleus (GO:0005634);; Molecular Function: microtubule-severing ATPase activity (GO:0008568);; Biological Process: regulation of double-strand break repair via homologous recombination (GO:0010569);; Biological Process: cytoplasmic microtubule organization (GO:0031122);;	--	--	[O]	Posttranslational modification, protein turnover, chaperones	ATPase family associated with various cellular activities (AAA)	Spastin OS=Bos taurus OX=9913 GN=SPAST PE=1 SV=1	O	Posttranslational modification, protein turnover, chaperones	putative fidgetin-like protein 2 [Bos taurus]	molecular function: binding (GO:0005488);; cellular component: cell (GO:0005623);; cellular component: organelle (GO:0043226);; cellular component: cell part (GO:0044464);; molecular function: catalytic activity (GO:0003824);; biological process: metabolic process (GO:0008152);; biological process: cellular process (GO:0009987);; biological process: single-organism process (GO:0044699);; biologic…
bta-miR-2431-3p	gene-FKBP2	CACCCCCACUUGCAUGACCCUGA	23	5.6697	2.57381	12.9019	2.49938	0.571557	0.521517	0.6423	1.74784	0.00371848	-2.4015	down	[O]	Posttranslational modification, protein turnover, chaperones	Biological Process: protein peptidyl-prolyl isomerization (GO:0000413);; Molecular Function: peptidyl-prolyl cis-trans isomerase activity (GO:0003755);; Molecular Function: FK506 binding (GO:0005528);; Cellular Component: endoplasmic reticulum membrane (GO:0005789);; Cellular Component: integral component of membrane (GO:0016021);; Biological Process: chaperone-mediated protein folding (GO:006107…	K09569|9.51718e-92|chx:100861116|K09569 FK506-binding protein 2 [EC:5.2.1.8] | (RefSeq) FKBP2; FK506 binding protein 2	--	[O]	Posttranslational modification, protein turnover, chaperones	FKBP-type peptidyl-prolyl cis-trans isomerase	Peptidyl-prolyl cis-trans isomerase FKBP2 OS=Bos taurus OX=9913 GN=FKBP2 PE=2 SV=1	O	Posttranslational modification, protein turnover, chaperones	peptidyl-prolyl cis-trans isomerase FKBP2 isoform 1 [Bos taurus]	biological process: metabolic process (GO:0008152);; biological process: cellular process (GO:0009987);; biological process: single-organism process (GO:0044699);; molecular function: catalytic activity (GO:0003824);; molecular function: binding (GO:0005488);; cellular component: cell (GO:0005623);; cellular component: membrane (GO:0016020);; cellular component: organelle (GO:0043226);; cellular …
bta-miR-2431-3p	gene-FLRT2	CACCCCCACUUGCAUGACCCUGA	23	5.6697	2.57381	12.9019	2.49938	0.571557	0.521517	0.6423	1.74784	0.00371848	-2.4015	down	[K]	Transcription	Molecular Function: protein kinase inhibitor activity (GO:0004860);; Molecular Function: fibroblast growth factor receptor binding (GO:0005104);; Cellular Component: extracellular space (GO:0005615);; Cellular Component: cytoplasm (GO:0005737);; Cellular Component: integral component of plasma membrane (GO:0005887);; Cellular Component: cell-cell junction (GO:0005911);; Cellular Component: focal …	K16362|0|bta:539905|K16362 leucine-rich repeat transmembrane protein FLRT | (RefSeq) FLRT2; fibronectin leucine rich transmembrane protein 2	--	--	--	Leucine rich repeat;; Leucine Rich repeats (2 copies);; Leucine rich repeats (6 copies);; Leucine rich repeat C-terminal domain	Leucine-rich repeat transmembrane protein FLRT3 OS=Pongo abelii OX=9601 GN=FLRT3 PE=2 SV=1	S	Function unknown	PREDICTED: leucine-rich repeat transmembrane protein FLRT2 [Bos taurus]	molecular function: enzyme regulator activity (GO:0030234);; biological process: biological regulation (GO:0065007);; molecular function: binding (GO:0005488);; cellular component: extracellular region (GO:0005576);; cellular component: extracellular region part (GO:0044421);; cellular component: cell (GO:0005623);; cellular component: cell part (GO:0044464);; cellular component: membrane (GO:001…
bta-miR-2431-3p	gene-FOSL2	CACCCCCACUUGCAUGACCCUGA	23	5.6697	2.57381	12.9019	2.49938	0.571557	0.521517	0.6423	1.74784	0.00371848	-2.4015	down	--	--	Molecular Function: RNA polymerase II core promoter proximal region sequence-specific DNA binding (GO:0000978);; Molecular Function: transcription factor activity, RNA polymerase II core promoter proximal region sequence-specific binding (GO:0000982);; Biological Process: keratinocyte development (GO:0003334);; Molecular Function: chromatin binding (GO:0003682);; Cellular Component: nucleoplasm (…	K09030|3.44661e-112|phd:102322830|K09030 fos-like antigen 2 | (RefSeq) FOSL2; FOS like 2, AP-1 transcription factor subunit	Osteoclast differentiation (ko04380)	[K]	Transcription	bZIP transcription factor;; Basic region leucine zipper;; bZIP Maf transcription factor	Proto-oncogene c-Fos OS=Felis catus OX=9685 GN=FOS PE=2 SV=1	K	Transcription	fos-related antigen 2 isoform X1 [Odocoileus virginianus texanus]	molecular function: binding (GO:0005488);; molecular function: nucleic acid binding transcription factor activity (GO:0001071);; biological process: metabolic process (GO:0008152);; biological process: cellular process (GO:0009987);; biological process: biological regulation (GO:0065007);; biological process: developmental process (GO:0032502);; biological process: single-organism process (GO:004…
bta-miR-2431-3p	gene-FOXD2	CACCCCCACUUGCAUGACCCUGA	23	5.6697	2.57381	12.9019	2.49938	0.571557	0.521517	0.6423	1.74784	0.00371848	-2.4015	down	--	--	Molecular Function: RNA polymerase II core promoter proximal region sequence-specific DNA binding (GO:0000978);; Molecular Function: transcriptional activator activity, RNA polymerase II core promoter proximal region sequence-specific binding (GO:0001077);; Cellular Component: nucleus (GO:0005634);; Biological Process: axon guidance (GO:0007411);; Molecular Function: DNA binding, bending (GO:0008…	--	--	[K]	Transcription	Forkhead domain	Hepatocyte nuclear factor 3-gamma OS=Bos taurus OX=9913 GN=FOXA3 PE=2 SV=1	K	Transcription	PREDICTED: forkhead box protein D2-like [Panthera pardus]	molecular function: binding (GO:0005488);; molecular function: nucleic acid binding transcription factor activity (GO:0001071);; biological process: metabolic process (GO:0008152);; biological process: cellular process (GO:0009987);; biological process: biological regulation (GO:0065007);; cellular component: cell (GO:0005623);; cellular component: organelle (GO:0043226);; cellular component: cel…
bta-miR-2431-3p	gene-FOXJ1	CACCCCCACUUGCAUGACCCUGA	23	5.6697	2.57381	12.9019	2.49938	0.571557	0.521517	0.6423	1.74784	0.00371848	-2.4015	down	--	--	Biological Process: negative regulation of transcription from RNA polymerase II promoter (GO:0000122);; Molecular Function: RNA polymerase II core promoter proximal region sequence-specific DNA binding (GO:0000978);; Molecular Function: transcriptional activator activity, RNA polymerase II core promoter proximal region sequence-specific binding (GO:0001077);; Biological Process: negative regulati…	K09402|0|bta:505891|K09402 forkhead box protein J1 | (RefSeq) FOXJ1; forkhead box J1	--	[K]	Transcription	Forkhead domain	Forkhead box protein I3 OS=Canis lupus familiaris OX=9615 GN=FOXI3 PE=4 SV=1	K	Transcription	forkhead box protein J1 [Bos taurus]	biological process: biological regulation (GO:0065007);; molecular function: binding (GO:0005488);; molecular function: nucleic acid binding transcription factor activity (GO:0001071);; biological process: metabolic process (GO:0008152);; biological process: cellular process (GO:0009987);; cellular component: cell (GO:0005623);; cellular component: organelle (GO:0043226);; cellular component: cel…
bta-miR-2431-3p	gene-FOXJ2	CACCCCCACUUGCAUGACCCUGA	23	5.6697	2.57381	12.9019	2.49938	0.571557	0.521517	0.6423	1.74784	0.00371848	-2.4015	down	--	--	Molecular Function: RNA polymerase II core promoter proximal region sequence-specific DNA binding (GO:0000978);; Molecular Function: transcriptional activator activity, RNA polymerase II core promoter proximal region sequence-specific binding (GO:0001077);; Cellular Component: nucleolus (GO:0005730);; Molecular Function: identical protein binding (GO:0042802);; Biological Process: positive regula…	K09403|0|bta:540703|K09403 forkhead box protein J2/3 | (RefSeq) FOXJ2; forkhead box J2	--	[K]	Transcription	Forkhead domain	Forkhead box protein I3 OS=Canis lupus familiaris OX=9615 GN=FOXI3 PE=4 SV=1	K	Transcription	Forkhead box protein J2 [Myotis brandtii]	molecular function: binding (GO:0005488);; molecular function: nucleic acid binding transcription factor activity (GO:0001071);; biological process: metabolic process (GO:0008152);; biological process: cellular process (GO:0009987);; biological process: biological regulation (GO:0065007);; cellular component: cell (GO:0005623);; cellular component: organelle (GO:0043226);; cellular component: org…
bta-miR-2431-3p	gene-FOXM1	CACCCCCACUUGCAUGACCCUGA	23	5.6697	2.57381	12.9019	2.49938	0.571557	0.521517	0.6423	1.74784	0.00371848	-2.4015	down	--	--	Biological Process: G2/M transition of mitotic cell cycle (GO:0000086);; Biological Process: negative regulation of transcription from RNA polymerase II promoter (GO:0000122);; Molecular Function: RNA polymerase II transcription factor activity, sequence-specific DNA binding (GO:0000981);; Cellular Component: nucleoplasm (GO:0005654);; Cellular Component: cytoplasm (GO:0005737);; Biological Proce…	K09406|0|bta:513643|K09406 forkhead box protein M | (RefSeq) FOXM1; forkhead box M1	--	[K]	Transcription	Forkhead domain	Hepatocyte nuclear factor 3-gamma OS=Bos taurus OX=9913 GN=FOXA3 PE=2 SV=1	K	Transcription	PREDICTED: forkhead box protein M1 isoform X3 [Bos taurus]	biological process: cellular process (GO:0009987);; biological process: single-organism process (GO:0044699);; biological process: biological regulation (GO:0065007);; molecular function: nucleic acid binding transcription factor activity (GO:0001071);; cellular component: cell (GO:0005623);; cellular component: organelle (GO:0043226);; cellular component: organelle part (GO:0044422);; cellular c…
bta-miR-2431-3p	gene-FOXO4	CACCCCCACUUGCAUGACCCUGA	23	5.6697	2.57381	12.9019	2.49938	0.571557	0.521517	0.6423	1.74784	0.00371848	-2.4015	down	--	--	Molecular Function: RNA polymerase II transcription factor activity, sequence-specific DNA binding (GO:0000981);; Cellular Component: nucleoplasm (GO:0005654);; Cellular Component: cytosol (GO:0005829);; Biological Process: mitotic G2 DNA damage checkpoint (GO:0007095);; Molecular Function: beta-catenin binding (GO:0008013);; Molecular Function: transcription factor binding (GO:0008134);; Biologi…	K12358|0|bta:618793|K12358 forkhead box protein O4 | (RefSeq) FOXO4; forkhead box O4	FoxO signaling pathway (ko04068)	[K]	Transcription	Forkhead domain;; Transactivation domain of FOXO protein family;; KIX-binding domain of forkhead box O, CR2	Forkhead box protein O1 OS=Bos taurus OX=9913 GN=FOXO1 PE=3 SV=2	K	Transcription	forkhead box protein O4 [Bos taurus]	molecular function: nucleic acid binding transcription factor activity (GO:0001071);; biological process: biological regulation (GO:0065007);; cellular component: cell (GO:0005623);; cellular component: organelle (GO:0043226);; cellular component: organelle part (GO:0044422);; cellular component: cell part (GO:0044464);; biological process: cellular process (GO:0009987);; biological process: sing…
bta-miR-2431-3p	gene-FRS3	CACCCCCACUUGCAUGACCCUGA	23	5.6697	2.57381	12.9019	2.49938	0.571557	0.521517	0.6423	1.74784	0.00371848	-2.4015	down	--	--	Molecular Function: fibroblast growth factor receptor binding (GO:0005104);; Molecular Function: insulin receptor binding (GO:0005158);; Biological Process: ubiquitin-dependent protein catabolic process (GO:0006511);; Biological Process: fibroblast growth factor receptor signaling pathway (GO:0008543);; Biological Process: protein deubiquitination (GO:0016579);; Molecular Function: thiol-dependen…	--	--	[T]	Signal transduction mechanisms	PTB domain (IRS-1 type)	Docking protein 1 OS=Bos taurus OX=9913 GN=DOK1 PE=2 SV=1	U	Intracellular trafficking, secretion, and vesicular transport	fibroblast growth factor receptor substrate 3 [Bos taurus]	molecular function: binding (GO:0005488);; biological process: metabolic process (GO:0008152);; biological process: cellular process (GO:0009987);; biological process: signaling (GO:0023052);; biological process: single-organism process (GO:0044699);; biological process: response to stimulus (GO:0050896);; biological process: biological regulation (GO:0065007);; molecular function: catalytic acti…
bta-miR-2431-3p	gene-FSCN2	CACCCCCACUUGCAUGACCCUGA	23	5.6697	2.57381	12.9019	2.49938	0.571557	0.521517	0.6423	1.74784	0.00371848	-2.4015	down	--	--	Cellular Component: cytoplasm (GO:0005737);; Biological Process: actin filament organization (GO:0007015);; Cellular Component: actin cytoskeleton (GO:0015629);; Molecular Function: protein binding, bridging (GO:0030674);; Cellular Component: stereocilium (GO:0032420);; Biological Process: eye photoreceptor cell development (GO:0042462);; Molecular Function: actin filament binding (GO:0051015);;	K17455|0|bta:337926|K17455 fascin 1/2 | (RefSeq) FSCN2; fascin actin-bundling protein 2, retinal	--	--	--	Fascin domain;; FRG1-like domain;; Fibroblast growth factor	Fascin-2 OS=Bos taurus OX=9913 GN=FSCN2 PE=2 SV=1	O	Posttranslational modification, protein turnover, chaperones	PREDICTED: fascin-2 isoform X1 [Bubalus bubalis]	cellular component: cell (GO:0005623);; cellular component: cell part (GO:0044464);; biological process: cellular component organization or biogenesis (GO:0071840);; cellular component: organelle (GO:0043226);; molecular function: binding (GO:0005488);; cellular component: organelle part (GO:0044422);; biological process: cellular process (GO:0009987);; biological process: multicellular organisma…
bta-miR-2431-3p	gene-FSTL3	CACCCCCACUUGCAUGACCCUGA	23	5.6697	2.57381	12.9019	2.49938	0.571557	0.521517	0.6423	1.74784	0.00371848	-2.4015	down	--	--	Biological Process: ossification (GO:0001503);; Molecular Function: fibronectin binding (GO:0001968);; Biological Process: hematopoietic progenitor cell differentiation (GO:0002244);; Cellular Component: extracellular space (GO:0005615);; Cellular Component: nucleoplasm (GO:0005654);; Biological Process: positive regulation of cell-cell adhesion (GO:0022409);; Biological Process: negative regulat…	--	--	[R]	General function prediction only	Kazal-type serine protease inhibitor domain;; Kazal-type serine protease inhibitor domain;; Follistatin/Osteonectin-like EGF domain	Follistatin-related protein 3 OS=Bos taurus OX=9913 GN=FSTL3 PE=2 SV=1	O	Posttranslational modification, protein turnover, chaperones	follistatin-related protein 3 precursor [Bos taurus]	biological process: multicellular organismal process (GO:0032501);; biological process: single-organism process (GO:0044699);; molecular function: binding (GO:0005488);; biological process: cellular process (GO:0009987);; biological process: developmental process (GO:0032502);; cellular component: extracellular region (GO:0005576);; cellular component: extracellular region part (GO:0044421);; cel…
bta-miR-2431-3p	gene-FTCD	CACCCCCACUUGCAUGACCCUGA	23	5.6697	2.57381	12.9019	2.49938	0.571557	0.521517	0.6423	1.74784	0.00371848	-2.4015	down	[E]	Amino acid transport and metabolism	Cellular Component: Golgi membrane (GO:0000139);; Molecular Function: folic acid binding (GO:0005542);; Cellular Component: cytosol (GO:0005829);; Molecular Function: microtubule binding (GO:0008017);; Molecular Function: transferase activity (GO:0016740);; Molecular Function: formimidoyltetrahydrofolate cyclodeaminase activity (GO:0030412);; Cellular Component: smooth endoplasmic reticulum membr…	K13990|0|bta:535816|K13990 glutamate formiminotransferase / formiminotetrahydrofolate cyclodeaminase [EC:2.1.2.5 4.3.1.4] | (RefSeq) FTCD; formimidoyltransferase cyclodeaminase	One carbon pool by folate (ko00670)	--	--	Formiminotransferase domain;; Formiminotransferase-cyclodeaminase;; Formiminotransferase domain, N-terminal subdomain	Formimidoyltransferase-cyclodeaminase OS=Sus scrofa OX=9823 GN=FTCD PE=1 SV=1	E	Amino acid transport and metabolism	PREDICTED: formimidoyltransferase-cyclodeaminase isoform X2 [Bison bison bison]	cellular component: cell (GO:0005623);; cellular component: membrane (GO:0016020);; cellular component: organelle (GO:0043226);; cellular component: organelle part (GO:0044422);; cellular component: cell part (GO:0044464);; molecular function: binding (GO:0005488);; molecular function: catalytic activity (GO:0003824);; biological process: metabolic process (GO:0008152);; cellular component: membr…
bta-miR-2431-3p	gene-FUT10	CACCCCCACUUGCAUGACCCUGA	23	5.6697	2.57381	12.9019	2.49938	0.571557	0.521517	0.6423	1.74784	0.00371848	-2.4015	down	[R]	General function prediction only	Biological Process: protein glycosylation (GO:0006486);; Cellular Component: integral component of membrane (GO:0016021);; Biological Process: cerebral cortex radially oriented cell migration (GO:0021799);; Cellular Component: Golgi cisterna membrane (GO:0032580);; Biological Process: fucosylation (GO:0036065);; Molecular Function: alpha-(1->3)-fucosyltransferase activity (GO:0046920);; Biologica…	K09669|0|bta:360195|K09669 alpha-1,3-fucosyltransferase 10 [EC:2.4.1.-] | (RefSeq) FUT10; fucosyltransferase 10	--	[GE]	--	Glycosyltransferase family 10 (fucosyltransferase) C-term;; Fucosyltransferase, N-terminal	Alpha-(1,3)-fucosyltransferase 10 OS=Bos taurus OX=9913 GN=FUT10 PE=2 SV=1	S	Function unknown	alpha-(1,3)-fucosyltransferase 10 [Bos taurus]	biological process: metabolic process (GO:0008152);; biological process: cellular process (GO:0009987);; biological process: single-organism process (GO:0044699);; cellular component: membrane (GO:0016020);; cellular component: membrane part (GO:0044425);; biological process: multicellular organismal process (GO:0032501);; biological process: developmental process (GO:0032502);; biological proces…
bta-miR-2431-3p	gene-FUT11	CACCCCCACUUGCAUGACCCUGA	23	5.6697	2.57381	12.9019	2.49938	0.571557	0.521517	0.6423	1.74784	0.00371848	-2.4015	down	--	--	Biological Process: protein glycosylation (GO:0006486);; Cellular Component: integral component of membrane (GO:0016021);; Cellular Component: Golgi cisterna membrane (GO:0032580);; Biological Process: fucosylation (GO:0036065);; Molecular Function: alpha-(1->3)-fucosyltransferase activity (GO:0046920);; Cellular Component: extracellular exosome (GO:0070062);;	K11257|0|bta:539329|K11257 galactoside 3-L-fucosyltransferase 11 [EC:2.4.1.-] | (RefSeq) FUT11; fucosyltransferase 11	--	[GE]	--	Glycosyltransferase family 10 (fucosyltransferase) C-term;; Fucosyltransferase, N-terminal	Alpha-(1,3)-fucosyltransferase 10 OS=Bos taurus OX=9913 GN=FUT10 PE=2 SV=1	S	Function unknown	PREDICTED: alpha-(1,3)-fucosyltransferase 11 [Bos taurus]	biological process: metabolic process (GO:0008152);; biological process: cellular process (GO:0009987);; biological process: single-organism process (GO:0044699);; cellular component: membrane (GO:0016020);; cellular component: membrane part (GO:0044425);; cellular component: cell (GO:0005623);; cellular component: organelle (GO:0043226);; cellular component: organelle part (GO:0044422);; cellula…
bta-miR-2431-3p	gene-GAB3	CACCCCCACUUGCAUGACCCUGA	23	5.6697	2.57381	12.9019	2.49938	0.571557	0.521517	0.6423	1.74784	0.00371848	-2.4015	down	--	--	Biological Process: macrophage differentiation (GO:0030225);;	--	--	--	--	--	GRB2-associated-binding protein 1 OS=Bos taurus OX=9913 GN=GAB1 PE=2 SV=1	S	Function unknown	GRB2-associated-binding protein 3 [Bos taurus]	biological process: immune system process (GO:0002376);; biological process: cellular process (GO:0009987);; biological process: multicellular organismal process (GO:0032501);; biological process: developmental process (GO:0032502);; biological process: single-organism process (GO:0044699)
bta-miR-2431-3p	gene-GAK	CACCCCCACUUGCAUGACCCUGA	23	5.6697	2.57381	12.9019	2.49938	0.571557	0.521517	0.6423	1.74784	0.00371848	-2.4015	down	[E]	Amino acid transport and metabolism	Molecular Function: protein kinase activity (GO:0004672);; Molecular Function: ATP binding (GO:0005524);; Cellular Component: Golgi apparatus (GO:0005794);; Biological Process: protein phosphorylation (GO:0006468);; Biological Process: Golgi organization (GO:0007030);; Biological Process: negative regulation of neuron projection development (GO:0010977);; Cellular Component: membrane (GO:0016020)…	K08855|0|bta:511296|K08855 cyclin G-associated kinase [EC:2.7.11.1] | (RefSeq) GAK; cyclin G associated kinase	--	[TR]	--	Protein kinase domain;; C2 domain of PTEN tumour-suppressor protein;; Protein tyrosine kinase	Putative tyrosine-protein phosphatase auxilin OS=Bos taurus OX=9913 GN=DNAJC6 PE=1 SV=1	T	Signal transduction mechanisms	cyclin-G-associated kinase [Bos taurus]	molecular function: catalytic activity (GO:0003824);; biological process: metabolic process (GO:0008152);; biological process: cellular process (GO:0009987);; molecular function: binding (GO:0005488);; cellular component: cell (GO:0005623);; cellular component: organelle (GO:0043226);; cellular component: cell part (GO:0044464);; biological process: cellular component organization or biogenesis (…
bta-miR-2431-3p	gene-GALNS	CACCCCCACUUGCAUGACCCUGA	23	5.6697	2.57381	12.9019	2.49938	0.571557	0.521517	0.6423	1.74784	0.00371848	-2.4015	down	[P]	Inorganic ion transport and metabolism	Cellular Component: lysosome (GO:0005764);; Biological Process: metabolic process (GO:0008152);; Molecular Function: N-acetylgalactosamine-6-sulfatase activity (GO:0043890);; Molecular Function: metal ion binding (GO:0046872);; Cellular Component: extracellular exosome (GO:0070062);;	K01132|0|bta:515809|K01132 N-acetylgalactosamine-6-sulfatase [EC:3.1.6.4] | (RefSeq) GALNS; galactosamine (N-acetyl)-6-sulfatase	Lysosome (ko04142)	[R]	General function prediction only	Sulfatase;; C-terminal region of aryl-sulfatase;; Type I phosphodiesterase / nucleotide pyrophosphatase	N-acetylgalactosamine-6-sulfatase OS=Sus scrofa OX=9823 GN=GALNS PE=2 SV=1	P	Inorganic ion transport and metabolism	PREDICTED: N-acetylgalactosamine-6-sulfatase isoform X1 [Bos indicus]	cellular component: cell (GO:0005623);; cellular component: organelle (GO:0043226);; cellular component: cell part (GO:0044464);; biological process: metabolic process (GO:0008152);; molecular function: catalytic activity (GO:0003824);; molecular function: binding (GO:0005488);; cellular component: extracellular region (GO:0005576);; cellular component: extracellular region part (GO:0044421)
bta-miR-2431-3p	gene-GALR3	CACCCCCACUUGCAUGACCCUGA	23	5.6697	2.57381	12.9019	2.49938	0.571557	0.521517	0.6423	1.74784	0.00371848	-2.4015	down	--	--	Molecular Function: galanin receptor activity (GO:0004966);; Cellular Component: integral component of plasma membrane (GO:0005887);; Biological Process: adenylate cyclase-modulating G-protein coupled receptor signaling pathway (GO:0007188);; Biological Process: negative regulation of adenylate cyclase activity (GO:0007194);; Biological Process: phospholipase C-activating G-protein coupled recept…	K04232|3.75721e-171|oas:101119389|K04232 galanin receptor 3 | (RefSeq) GALR3; galanin receptor 3	Neuroactive ligand-receptor interaction (ko04080)	[R]	General function prediction only	7 transmembrane receptor (rhodopsin family);; Olfactory receptor	Mu-type opioid receptor OS=Macaca fascicularis OX=9541 GN=OPRM1 PE=2 SV=1	U	Intracellular trafficking, secretion, and vesicular transport	PREDICTED: galanin receptor type 3 [Ovis aries musimon]	molecular function: receptor activity (GO:0004872);; molecular function: molecular transducer activity (GO:0060089);; biological process: cellular process (GO:0009987);; biological process: signaling (GO:0023052);; biological process: single-organism process (GO:0044699);; biological process: response to stimulus (GO:0050896);; biological process: biological regulation (GO:0065007);; cellular com…
bta-miR-2431-3p	gene-GANAB	CACCCCCACUUGCAUGACCCUGA	23	5.6697	2.57381	12.9019	2.49938	0.571557	0.521517	0.6423	1.74784	0.00371848	-2.4015	down	[G]	Carbohydrate transport and metabolism	Molecular Function: hydrolase activity, hydrolyzing O-glycosyl compounds (GO:0004553);; Biological Process: carbohydrate metabolic process (GO:0005975);; Cellular Component: membrane (GO:0016020);; Cellular Component: glucosidase II complex (GO:0017177);; Molecular Function: carbohydrate binding (GO:0030246);; Molecular Function: RNA binding (GO:0044822);; Cellular Component: extracellular exosom…	K05546|0|bta:540155|K05546 alpha 1,3-glucosidase [EC:3.2.1.84] | (RefSeq) GANAB; glucosidase II alpha subunit	Protein processing in endoplasmic reticulum (ko04141)	[GMO]	--	Glycosyl hydrolases family 31;; Galactose mutarotase-like	Neutral alpha-glucosidase AB OS=Sus scrofa OX=9823 GN=GANAB PE=1 SV=1	G	Carbohydrate transport and metabolism	neutral alpha-glucosidase AB [Bos taurus]	molecular function: catalytic activity (GO:0003824);; biological process: metabolic process (GO:0008152);; cellular component: membrane (GO:0016020);; cellular component: cell (GO:0005623);; cellular component: macromolecular complex (GO:0032991);; cellular component: organelle (GO:0043226);; cellular component: organelle part (GO:0044422);; cellular component: cell part (GO:0044464);; molecular …
bta-miR-2431-3p	gene-GCN1	CACCCCCACUUGCAUGACCCUGA	23	5.6697	2.57381	12.9019	2.49938	0.571557	0.521517	0.6423	1.74784	0.00371848	-2.4015	down	--	--	Cellular Component: cytoplasm (GO:0005737);; Cellular Component: polysome (GO:0005844);; Biological Process: regulation of translation (GO:0006417);; Cellular Component: membrane (GO:0016020);; Molecular Function: protein kinase regulator activity (GO:0019887);; Molecular Function: protein kinase binding (GO:0019901);; Biological Process: positive regulation of kinase activity (GO:0033674);; Biol…	--	--	[J]	Translation, ribosomal structure and biogenesis	HEAT repeat;; HEAT repeats;; HEAT-like repeat;; non-SMC mitotic condensation complex subunit 1;; CLASP N terminal;; Vacuolar 14 Fab1-binding region;; RNAPII transcription regulator C-terminal;; UME (NUC010) domain;; Adaptin N terminal region;; Domain of unknown function (DUF3385);; Parkin co-regulated protein	--	U	Intracellular trafficking, secretion, and vesicular transport	PREDICTED: translational activator GCN1 [Bos taurus]	cellular component: cell (GO:0005623);; cellular component: cell part (GO:0044464);; cellular component: macromolecular complex (GO:0032991);; biological process: biological regulation (GO:0065007);; cellular component: membrane (GO:0016020);; molecular function: enzyme regulator activity (GO:0030234);; molecular function: binding (GO:0005488);; biological process: cellular process (GO:0009987);;…
bta-miR-2431-3p	gene-GDNF	CACCCCCACUUGCAUGACCCUGA	23	5.6697	2.57381	12.9019	2.49938	0.571557	0.521517	0.6423	1.74784	0.00371848	-2.4015	down	--	--	Biological Process: neural crest cell migration (GO:0001755);; Biological Process: organ induction (GO:0001759);; Biological Process: postsynaptic membrane organization (GO:0001941);; Cellular Component: extracellular region (GO:0005576);; Molecular Function: growth factor activity (GO:0008083);; Biological Process: positive regulation of cell proliferation (GO:0008284);; Biological Process: post…	K05452|1.3675e-118|bta:386587|K05452 glial cell derived neurotrophic factor | (RefSeq) GDNF; glial cell derived neurotrophic factor	--	--	--	Transforming growth factor beta like domain	--	S	Function unknown	Glial cell line-derived neurotrophic factor, partial [Bos mutus]	biological process: cellular process (GO:0009987);; biological process: locomotion (GO:0040011);; biological process: single-organism process (GO:0044699);; biological process: localization (GO:0051179);; biological process: signaling (GO:0023052);; biological process: developmental process (GO:0032502);; biological process: biological regulation (GO:0065007);; biological process: cellular compon…
bta-miR-2431-3p	gene-GDPGP1	CACCCCCACUUGCAUGACCCUGA	23	5.6697	2.57381	12.9019	2.49938	0.571557	0.521517	0.6423	1.74784	0.00371848	-2.4015	down	[F]	Nucleotide transport and metabolism	Molecular Function: nucleotide binding (GO:0000166);; Molecular Function: guanyl-nucleotide exchange factor activity (GO:0005085);; Cellular Component: cytoplasm (GO:0005737);; Biological Process: glucose metabolic process (GO:0006006);; Molecular Function: nucleotidyltransferase activity (GO:0016779);; Molecular Function: hydrolase activity (GO:0016787);; Biological Process: positive regulation …	K15630|0|bta:522909|K15630 GDP-D-glucose phosphorylase [EC:2.7.7.78] | (RefSeq) GDPGP1, C21H15orf58; GDP-D-glucose phosphorylase 1	--	[R]	General function prediction only	--	GDP-D-glucose phosphorylase 1 OS=Bos taurus OX=9913 GN=GDPGP1 PE=2 SV=1	S	Function unknown	GDP-D-glucose phosphorylase 1 [Bos taurus]	molecular function: binding (GO:0005488);; molecular function: guanyl-nucleotide exchange factor activity (GO:0005085);; cellular component: cell (GO:0005623);; cellular component: cell part (GO:0044464);; biological process: metabolic process (GO:0008152);; biological process: single-organism process (GO:0044699);; molecular function: catalytic activity (GO:0003824);; biological process: biologi…
bta-miR-2431-3p	gene-GFY	CACCCCCACUUGCAUGACCCUGA	23	5.6697	2.57381	12.9019	2.49938	0.571557	0.521517	0.6423	1.74784	0.00371848	-2.4015	down	--	--	Biological Process: sensory perception of smell (GO:0007608);; Cellular Component: integral component of Golgi membrane (GO:0030173);; Biological Process: cilium assembly (GO:0060271);; Biological Process: protein localization to non-motile cilium (GO:0097499);;	--	--	--	--	--	--	S	Function unknown	hypothetical protein M91_17538 [Bos mutus]	biological process: multicellular organismal process (GO:0032501);; biological process: single-organism process (GO:0044699);; cellular component: cell (GO:0005623);; cellular component: membrane (GO:0016020);; cellular component: organelle (GO:0043226);; cellular component: organelle part (GO:0044422);; cellular component: membrane part (GO:0044425);; cellular component: cell part (GO:0044464);;…
bta-miR-2431-3p	gene-GIPC1	CACCCCCACUUGCAUGACCCUGA	23	5.6697	2.57381	12.9019	2.49938	0.571557	0.521517	0.6423	1.74784	0.00371848	-2.4015	down	--	--	Molecular Function: actin binding (GO:0003779);; Molecular Function: receptor binding (GO:0005102);; Cellular Component: cytosol (GO:0005829);; Cellular Component: cell cortex (GO:0005938);; Biological Process: protein targeting (GO:0006605);; Cellular Component: synaptic vesicle (GO:0008021);; Cellular Component: vesicle membrane (GO:0012506);; Biological Process: glutamate secretion (GO:0014047…	K20056|7.90648e-171|oas:101122352|K20056 PDZ domain-containing protein GIPC | (RefSeq) GIPC1; GIPC PDZ domain containing family member 1	--	[TU]	--	PDZ domain (Also known as DHR or GLGF)	PDZ domain-containing protein GIPC2 OS=Bos taurus OX=9913 GN=GIPC2 PE=2 SV=1	O	Posttranslational modification, protein turnover, chaperones	PREDICTED: PDZ domain-containing protein GIPC1 isoform X1 [Bos taurus]	molecular function: binding (GO:0005488);; cellular component: cell (GO:0005623);; cellular component: cell part (GO:0044464);; biological process: single-organism process (GO:0044699);; biological process: localization (GO:0051179);; cellular component: organelle (GO:0043226);; cellular component: synapse part (GO:0044456);; cellular component: synapse (GO:0045202);; cellular component: membrane…
bta-miR-2431-3p	gene-GIPR	CACCCCCACUUGCAUGACCCUGA	23	5.6697	2.57381	12.9019	2.49938	0.571557	0.521517	0.6423	1.74784	0.00371848	-2.4015	down	--	--	Biological Process: cell surface receptor signaling pathway (GO:0007166);; Cellular Component: integral component of membrane (GO:0016021);; Molecular Function: gastric inhibitory peptide receptor activity (GO:0016519);; Biological Process: endocrine pancreas development (GO:0031018);; Biological Process: gastric inhibitory peptide signaling pathway (GO:0038192);;	K04580|0|bta:617879|K04580 gastric inhibitory polypeptide receptor | (RefSeq) GIPR; gastric inhibitory polypeptide receptor	Neuroactive ligand-receptor interaction (ko04080)	[T]	Signal transduction mechanisms	7 transmembrane receptor (Secretin family);; Hormone receptor domain	Secretin receptor OS=Oryctolagus cuniculus OX=9986 GN=SCTR PE=2 SV=1	U	Intracellular trafficking, secretion, and vesicular transport	PREDICTED: gastric inhibitory polypeptide receptor isoform X1 [Bos taurus]	biological process: cellular process (GO:0009987);; biological process: signaling (GO:0023052);; biological process: single-organism process (GO:0044699);; biological process: response to stimulus (GO:0050896);; biological process: biological regulation (GO:0065007);; cellular component: membrane (GO:0016020);; cellular component: membrane part (GO:0044425);; molecular function: receptor activity…
bta-miR-2431-3p	gene-GJB1	CACCCCCACUUGCAUGACCCUGA	23	5.6697	2.57381	12.9019	2.49938	0.571557	0.521517	0.6423	1.74784	0.00371848	-2.4015	down	--	--	Molecular Function: gap junction channel activity (GO:0005243);; Cellular Component: cytoplasm (GO:0005737);; Cellular Component: connexin complex (GO:0005922);; Biological Process: cell communication (GO:0007154);; Biological Process: purine ribonucleotide transport (GO:0015868);; Cellular Component: integral component of membrane (GO:0016021);; Molecular Function: protein homodimerization activ…	K07620|0|phd:102317292|K07620 gap junction protein, beta 1 | (RefSeq) GJB1; gap junction protein beta 1	--	--	--	Connexin	Gap junction beta-1 protein OS=Bos taurus OX=9913 GN=GJB1 PE=2 SV=1	U	Intracellular trafficking, secretion, and vesicular transport	gap junction beta-1 protein [Bos taurus]	molecular function: transporter activity (GO:0005215);; biological process: cellular process (GO:0009987);; biological process: single-organism process (GO:0044699);; biological process: localization (GO:0051179);; cellular component: cell (GO:0005623);; cellular component: cell part (GO:0044464);; cellular component: membrane (GO:0016020);; cellular component: macromolecular complex (GO:0032991)…
bta-miR-2431-3p	gene-GLI1	CACCCCCACUUGCAUGACCCUGA	23	5.6697	2.57381	12.9019	2.49938	0.571557	0.521517	0.6423	1.74784	0.00371848	-2.4015	down	[R]	General function prediction only	Molecular Function: RNA polymerase II core promoter proximal region sequence-specific DNA binding (GO:0000978);; Molecular Function: chromatin binding (GO:0003682);; Molecular Function: transcription factor activity, RNA polymerase II distal enhancer sequence-specific binding (GO:0003705);; Cellular Component: nucleoplasm (GO:0005654);; Cellular Component: cytosol (GO:0005829);; Cellular Componen…	K16797|0|bta:517588|K16797 zinc finger protein GLI1 | (RefSeq) GLI1, GLI; GLI family zinc finger 1	Basal cell carcinoma (ko05217)	[R]	General function prediction only	Zinc finger, C2H2 type;; Zinc-finger double domain;; FOXP coiled-coil domain;; C2H2-type zinc finger	Transcriptional activator GLI3 OS=Pan troglodytes OX=9598 GN=GLI3 PE=2 SV=1	S	Function unknown	zinc finger protein GLI1 [Bos taurus]	molecular function: binding (GO:0005488);; molecular function: nucleic acid binding transcription factor activity (GO:0001071);; biological process: metabolic process (GO:0008152);; biological process: cellular process (GO:0009987);; biological process: biological regulation (GO:0065007);; cellular component: cell (GO:0005623);; cellular component: organelle (GO:0043226);; cellular component: org…
bta-miR-2431-3p	gene-GLP1R	CACCCCCACUUGCAUGACCCUGA	23	5.6697	2.57381	12.9019	2.49938	0.571557	0.521517	0.6423	1.74784	0.00371848	-2.4015	down	--	--	Molecular Function: glucagon receptor activity (GO:0004967);; Cellular Component: cytosol (GO:0005829);; Biological Process: response to stress (GO:0006950);; Biological Process: cell surface receptor signaling pathway (GO:0007166);; Biological Process: G-protein coupled receptor signaling pathway (GO:0007186);; Biological Process: positive regulation of cytosolic calcium ion concentration (GO:00…	K04581|0|bta:517420|K04581 glucagon-like peptide 1 receptor | (RefSeq) GLP1R; glucagon like peptide 1 receptor	Insulin secretion (ko04911)	[T]	Signal transduction mechanisms	7 transmembrane receptor (Secretin family);; Hormone receptor domain	Secretin receptor OS=Oryctolagus cuniculus OX=9986 GN=SCTR PE=2 SV=1	U	Intracellular trafficking, secretion, and vesicular transport	PREDICTED: glucagon-like peptide 1 receptor, partial [Bos taurus]	molecular function: receptor activity (GO:0004872);; molecular function: molecular transducer activity (GO:0060089);; biological process: cellular process (GO:0009987);; biological process: signaling (GO:0023052);; biological process: single-organism process (GO:0044699);; biological process: response to stimulus (GO:0050896);; biological process: biological regulation (GO:0065007);; cellular com…
bta-miR-2431-3p	gene-GLUL	CACCCCCACUUGCAUGACCCUGA	23	5.6697	2.57381	12.9019	2.49938	0.571557	0.521517	0.6423	1.74784	0.00371848	-2.4015	down	[E]	Amino acid transport and metabolism	Molecular Function: glutamate decarboxylase activity (GO:0004351);; Molecular Function: glutamate-ammonia ligase activity (GO:0004356);; Molecular Function: ATP binding (GO:0005524);; Cellular Component: nucleus (GO:0005634);; Cellular Component: mitochondrion (GO:0005739);; Biological Process: glutamine biosynthetic process (GO:0006542);; Biological Process: cell proliferation (GO:0008283);; Bio…	K01915|0|chx:102191069|K01915 glutamine synthetase [EC:6.3.1.2] | (RefSeq) GLUL; glutamate-ammonia ligase	GABAergic synapse (ko04727)	[E]	Amino acid transport and metabolism	Glutamine synthetase, catalytic domain;; Glutamine synthetase, beta-Grasp domain	Glutamine synthetase OS=Bos taurus OX=9913 GN=GLUL PE=2 SV=4	E	Amino acid transport and metabolism	Glutamine synthetase, partial [Bos mutus]	molecular function: catalytic activity (GO:0003824);; biological process: metabolic process (GO:0008152);; molecular function: binding (GO:0005488);; cellular component: cell (GO:0005623);; cellular component: organelle (GO:0043226);; cellular component: cell part (GO:0044464);; biological process: cellular process (GO:0009987);; biological process: single-organism process (GO:0044699);; biologic…
bta-miR-2431-3p	gene-GLYR1	CACCCCCACUUGCAUGACCCUGA	23	5.6697	2.57381	12.9019	2.49938	0.571557	0.521517	0.6423	1.74784	0.00371848	-2.4015	down	[I]	Lipid transport and metabolism	Molecular Function: DNA binding (GO:0003677);; Molecular Function: phosphogluconate dehydrogenase (decarboxylating) activity (GO:0004616);; Cellular Component: nucleoplasm (GO:0005654);; Cellular Component: Golgi apparatus (GO:0005794);; Molecular Function: methylated histone binding (GO:0035064);; Molecular Function: NAD binding (GO:0051287);; Biological Process: oxidation-reduction process (GO:…	--	--	[R]	General function prediction only	NAD binding domain of 6-phosphogluconate dehydrogenase;; NAD-binding of NADP-dependent 3-hydroxyisobutyrate dehydrogenase;; PWWP domain;; NADP oxidoreductase coenzyme F420-dependent	Putative oxidoreductase GLYR1 OS=Bos taurus OX=9913 GN=GLYR1 PE=2 SV=1	I	Lipid transport and metabolism	putative oxidoreductase GLYR1 [Bos taurus]	molecular function: binding (GO:0005488);; molecular function: catalytic activity (GO:0003824);; biological process: metabolic process (GO:0008152);; biological process: single-organism process (GO:0044699);; cellular component: cell (GO:0005623);; cellular component: organelle (GO:0043226);; cellular component: organelle part (GO:0044422);; cellular component: cell part (GO:0044464)
bta-miR-2431-3p	gene-GNB3	CACCCCCACUUGCAUGACCCUGA	23	5.6697	2.57381	12.9019	2.49938	0.571557	0.521517	0.6423	1.74784	0.00371848	-2.4015	down	[R]	General function prediction only	Biological Process: signal transduction (GO:0007165);; Cellular Component: dendrite (GO:0030425);; Molecular Function: GTPase binding (GO:0051020);; Cellular Component: extracellular exosome (GO:0070062);;	K07825|0|phd:102320700|K07825 guanine nucleotide-binding protein G(I)/G(S)/G(T) subunit beta-3 | (RefSeq) GNB3; G protein subunit beta 3	Pathways in cancer (ko05200)	[R]	General function prediction only	WD domain, G-beta repeat;; Anaphase-promoting complex subunit 4 WD40 domain;; Eukaryotic translation initiation factor eIF2A	Guanine nucleotide-binding protein G(I)/G(S)/G(T) subunit beta-3 OS=Canis lupus familiaris OX=9615 GN=GNB3 PE=2 SV=1	S	Function unknown	guanine nucleotide-binding protein G(I)/G(S)/G(T) subunit beta-3 isoform X2 [Equus caballus]	biological process: cellular process (GO:0009987);; biological process: response to stimulus (GO:0050896);; biological process: biological regulation (GO:0065007);; cellular component: cell (GO:0005623);; cellular component: cell part (GO:0044464);; molecular function: binding (GO:0005488);; cellular component: extracellular region (GO:0005576);; cellular component: organelle (GO:0043226);; cellu…
bta-miR-2431-3p	gene-GOLPH3L	CACCCCCACUUGCAUGACCCUGA	23	5.6697	2.57381	12.9019	2.49938	0.571557	0.521517	0.6423	1.74784	0.00371848	-2.4015	down	--	--	Cellular Component: trans-Golgi network (GO:0005802);; Biological Process: Golgi organization (GO:0007030);; Cellular Component: Golgi cisterna membrane (GO:0032580);; Biological Process: Golgi vesicle transport (GO:0048193);; Biological Process: positive regulation of protein secretion (GO:0050714);; Molecular Function: phosphatidylinositol-4-phosphate binding (GO:0070273);;	K15620|4.17833e-162|bta:532555|K15620 golgi phosphoprotein 3 | (RefSeq) GOLPH3L; golgi phosphoprotein 3 like	Transcriptional misregulation in cancer (ko05202)	[U]	Intracellular trafficking, secretion, and vesicular transport	Golgi phosphoprotein 3 (GPP34)	Golgi phosphoprotein 3-like OS=Bos taurus OX=9913 GN=GOLPH3L PE=2 SV=1	U	Intracellular trafficking, secretion, and vesicular transport	Golgi phosphoprotein 3-like [Bos taurus]	cellular component: cell (GO:0005623);; cellular component: organelle (GO:0043226);; cellular component: organelle part (GO:0044422);; cellular component: cell part (GO:0044464);; biological process: cellular process (GO:0009987);; biological process: cellular component organization or biogenesis (GO:0071840);; cellular component: membrane (GO:0016020);; biological process: single-organism proces…
bta-miR-2431-3p	gene-GOPC	CACCCCCACUUGCAUGACCCUGA	23	5.6697	2.57381	12.9019	2.49938	0.571557	0.521517	0.6423	1.74784	0.00371848	-2.4015	down	--	--	Molecular Function: frizzled binding (GO:0005109);; Cellular Component: plasma membrane (GO:0005886);; Biological Process: spermatid nucleus differentiation (GO:0007289);; Molecular Function: protein C-terminus binding (GO:0008022);; Molecular Function: GTPase regulator activity (GO:0030695);; Molecular Function: protein homodimerization activity (GO:0042803);; Cellular Component: synapse (GO:004…	--	--	[S]	Function unknown	PDZ domain (Also known as DHR or GLGF)	Golgi-associated PDZ and coiled-coil motif-containing protein OS=Pongo abelii OX=9601 GN=GOPC PE=2 SV=1	U	Intracellular trafficking, secretion, and vesicular transport	PREDICTED: Golgi-associated PDZ and coiled-coil motif-containing protein isoform X1 [Bos taurus]	molecular function: binding (GO:0005488);; cellular component: cell (GO:0005623);; cellular component: membrane (GO:0016020);; cellular component: cell part (GO:0044464);; biological process: reproduction (GO:0000003);; biological process: cellular process (GO:0009987);; biological process: multicellular organismal process (GO:0032501);; biological process: single-organism process (GO:0044699);; …
bta-miR-2431-3p	gene-GORASP1	CACCCCCACUUGCAUGACCCUGA	23	5.6697	2.57381	12.9019	2.49938	0.571557	0.521517	0.6423	1.74784	0.00371848	-2.4015	down	--	--	Cellular Component: Golgi apparatus (GO:0005794);; Biological Process: protein N-linked glycosylation (GO:0006487);; Biological Process: Golgi organization (GO:0007030);; Biological Process: negative regulation of dendrite morphogenesis (GO:0050774);;	--	--	[U]	Intracellular trafficking, secretion, and vesicular transport	GRASP55/65 PDZ-like domain;; PDZ domain	--	U	Intracellular trafficking, secretion, and vesicular transport	Golgi reassembly-stacking protein 1 [Bos taurus]	cellular component: cell (GO:0005623);; cellular component: organelle (GO:0043226);; cellular component: cell part (GO:0044464);; biological process: metabolic process (GO:0008152);; biological process: cellular process (GO:0009987);; biological process: single-organism process (GO:0044699);; biological process: cellular component organization or biogenesis (GO:0071840);; biological process: mult…
bta-miR-2431-3p	gene-GPR153	CACCCCCACUUGCAUGACCCUGA	23	5.6697	2.57381	12.9019	2.49938	0.571557	0.521517	0.6423	1.74784	0.00371848	-2.4015	down	--	--	Molecular Function: protein C-terminal S-isoprenylcysteine carboxyl O-methyltransferase activity (GO:0004671);; Molecular Function: G-protein coupled receptor activity (GO:0004930);; Cellular Component: endoplasmic reticulum membrane (GO:0005789);; Biological Process: C-terminal protein methylation (GO:0006481);; Biological Process: G-protein coupled receptor signaling pathway (GO:0007186);; Cell…	K08437|0|bta:518906|K08437 G protein-coupled receptor 153 | (RefSeq) GPR153; G protein-coupled receptor 153	--	--	--	7 transmembrane receptor (rhodopsin family)	--	U	Intracellular trafficking, secretion, and vesicular transport	PREDICTED: probable G-protein coupled receptor 153 [Bos taurus]	molecular function: catalytic activity (GO:0003824);; biological process: metabolic process (GO:0008152);; biological process: cellular process (GO:0009987);; molecular function: receptor activity (GO:0004872);; molecular function: molecular transducer activity (GO:0060089);; biological process: signaling (GO:0023052);; biological process: single-organism process (GO:0044699);; biological process…
bta-miR-2431-3p	gene-GPR162	CACCCCCACUUGCAUGACCCUGA	23	5.6697	2.57381	12.9019	2.49938	0.571557	0.521517	0.6423	1.74784	0.00371848	-2.4015	down	--	--	Molecular Function: G-protein coupled receptor activity (GO:0004930);; Biological Process: G-protein coupled receptor signaling pathway (GO:0007186);; Cellular Component: integral component of membrane (GO:0016021);;	K08440|0|bta:540410|K08440 G protein-coupled receptor 162 | (RefSeq) GPR162; G protein-coupled receptor 162	--	--	--	7 transmembrane receptor (rhodopsin family);; Serpentine type 7TM GPCR chemoreceptor Srx	--	U	Intracellular trafficking, secretion, and vesicular transport	PREDICTED: LOW QUALITY PROTEIN: probable G-protein coupled receptor 162 [Bos indicus]	molecular function: receptor activity (GO:0004872);; molecular function: molecular transducer activity (GO:0060089);; biological process: cellular process (GO:0009987);; biological process: signaling (GO:0023052);; biological process: single-organism process (GO:0044699);; biological process: response to stimulus (GO:0050896);; biological process: biological regulation (GO:0065007);; cellular com…
bta-miR-2431-3p	gene-GPR173	CACCCCCACUUGCAUGACCCUGA	23	5.6697	2.57381	12.9019	2.49938	0.571557	0.521517	0.6423	1.74784	0.00371848	-2.4015	down	--	--	Molecular Function: gonadotropin-releasing hormone receptor activity (GO:0004968);; Cellular Component: plasma membrane (GO:0005886);; Biological Process: G-protein coupled receptor signaling pathway (GO:0007186);; Cellular Component: integral component of membrane (GO:0016021);; Biological Process: cellular response to gonadotropin-releasing hormone (GO:0097211);; Biological Process: negative re…	K04300|0|bta:515148|K04300 super conserved receptor expressed in brain 3 | (RefSeq) GPR173; G protein-coupled receptor 173	--	[R]	General function prediction only	7 transmembrane receptor (rhodopsin family);; Olfactory receptor	Probable G-protein coupled receptor 173 OS=Bos taurus OX=9913 GN=GPR173 PE=2 SV=1	U	Intracellular trafficking, secretion, and vesicular transport	probable G-protein coupled receptor 173 [Bos taurus]	molecular function: receptor activity (GO:0004872);; molecular function: molecular transducer activity (GO:0060089);; biological process: cellular process (GO:0009987);; biological process: signaling (GO:0023052);; biological process: single-organism process (GO:0044699);; biological process: response to stimulus (GO:0050896);; biological process: biological regulation (GO:0065007);; cellular com…
bta-miR-2431-3p	gene-GPR35	CACCCCCACUUGCAUGACCCUGA	23	5.6697	2.57381	12.9019	2.49938	0.571557	0.521517	0.6423	1.74784	0.00371848	-2.4015	down	--	--	Molecular Function: G-protein coupled receptor activity (GO:0004930);; Cellular Component: integral component of plasma membrane (GO:0005887);; Biological Process: G-protein coupled receptor signaling pathway (GO:0007186);;	K04276|7.58227e-177|bta:505056|K04276 G protein-coupled receptor 35 | (RefSeq) GPR35; G protein-coupled receptor 35	Neuroactive ligand-receptor interaction (ko04080)	--	--	7 transmembrane receptor (rhodopsin family);; Serpentine type 7TM GPCR chemoreceptor Srsx	Somatostatin receptor type 5 OS=Bos taurus OX=9913 GN=SSTR5 PE=3 SV=2	U	Intracellular trafficking, secretion, and vesicular transport	PREDICTED: G-protein coupled receptor 35 isoform X1 [Bos taurus]	molecular function: receptor activity (GO:0004872);; molecular function: molecular transducer activity (GO:0060089);; biological process: cellular process (GO:0009987);; biological process: signaling (GO:0023052);; biological process: single-organism process (GO:0044699);; biological process: response to stimulus (GO:0050896);; biological process: biological regulation (GO:0065007);; cellular com…
bta-miR-2431-3p	gene-GPRIN2	CACCCCCACUUGCAUGACCCUGA	23	5.6697	2.57381	12.9019	2.49938	0.571557	0.521517	0.6423	1.74784	0.00371848	-2.4015	down	--	--	--	--	--	--	--	G protein-regulated inducer of neurite outgrowth C-terminus	--	S	Function unknown	PREDICTED: G protein-regulated inducer of neurite outgrowth 2 isoform X1 [Capra hircus]	--
bta-miR-2431-3p	gene-GPS1	CACCCCCACUUGCAUGACCCUGA	23	5.6697	2.57381	12.9019	2.49938	0.571557	0.521517	0.6423	1.74784	0.00371848	-2.4015	down	--	--	Cellular Component: COP9 signalosome (GO:0008180);; Biological Process: COP9 signalosome assembly (GO:0010387);; Biological Process: protein deneddylation (GO:0010388);;	K12175|0|oas:101112147|K12175 COP9 signalosome complex subunit 1 | (RefSeq) GPS1; G protein pathway suppressor 1	--	[OT]	--	26S proteasome subunit RPN7;; PCI domain	26S proteasome non-ATPase regulatory subunit 6 OS=Bos taurus OX=9913 GN=PSMD6 PE=2 SV=1	O	Posttranslational modification, protein turnover, chaperones	PREDICTED: COP9 signalosome complex subunit 1 isoform X1 [Ovis aries musimon]	cellular component: cell (GO:0005623);; cellular component: macromolecular complex (GO:0032991);; cellular component: organelle (GO:0043226);; cellular component: organelle part (GO:0044422);; cellular component: cell part (GO:0044464);; biological process: cellular component organization or biogenesis (GO:0071840);; biological process: metabolic process (GO:0008152);; biological process: cellula…
bta-miR-2431-3p	gene-GRAP	CACCCCCACUUGCAUGACCCUGA	23	5.6697	2.57381	12.9019	2.49938	0.571557	0.521517	0.6423	1.74784	0.00371848	-2.4015	down	--	--	--	--	--	[T]	Signal transduction mechanisms	SH3 domain;; Variant SH3 domain;; Variant SH3 domain;; SH2 domain	GRB2-related adapter protein OS=Bos taurus OX=9913 GN=GRAP PE=2 SV=1	T	Signal transduction mechanisms	GRB2-related adapter protein [Bos taurus]	--
bta-miR-2431-3p	gene-GRB7	CACCCCCACUUGCAUGACCCUGA	23	5.6697	2.57381	12.9019	2.49938	0.571557	0.521517	0.6423	1.74784	0.00371848	-2.4015	down	--	--	Molecular Function: RNA binding (GO:0003723);; Cellular Component: cytosol (GO:0005829);; Cellular Component: plasma membrane (GO:0005886);; Cellular Component: focal adhesion (GO:0005925);; Biological Process: signal transduction (GO:0007165);; Cellular Component: cytoplasmic stress granule (GO:0010494);; Biological Process: negative regulation of translation (GO:0017148);; Molecular Function: p…	--	--	[T]	Signal transduction mechanisms	BPS (Between PH and SH2);; SH2 domain;; Ras association (RalGDS/AF-6) domain;; PH domain	Growth factor receptor-bound protein 7 OS=Bos taurus OX=9913 GN=GRB7 PE=2 SV=1	T	Signal transduction mechanisms	growth factor receptor-bound protein 7 [Bos taurus]	molecular function: binding (GO:0005488);; cellular component: cell (GO:0005623);; cellular component: cell part (GO:0044464);; cellular component: membrane (GO:0016020);; cellular component: cell junction (GO:0030054);; biological process: cellular process (GO:0009987);; biological process: response to stimulus (GO:0050896);; biological process: biological regulation (GO:0065007);; cellular comp…
bta-miR-2431-3p	gene-GRTP1	CACCCCCACUUGCAUGACCCUGA	23	5.6697	2.57381	12.9019	2.49938	0.571557	0.521517	0.6423	1.74784	0.00371848	-2.4015	down	--	--	Molecular Function: GTPase activator activity (GO:0005096);; Cellular Component: intracellular (GO:0005622);; Biological Process: intracellular protein transport (GO:0006886);; Cellular Component: endomembrane system (GO:0012505);; Molecular Function: Rab GTPase binding (GO:0017137);; Biological Process: regulation of vesicle fusion (GO:0031338);; Biological Process: activation of GTPase activity…	K19953|0|bta:100125303|K19953 TBC1 domain family member 6 | (RefSeq) GRTP1; growth hormone regulated TBC protein 1	--	[U]	Intracellular trafficking, secretion, and vesicular transport	Rab-GTPase-TBC domain	TBC1 domain family member 2A OS=Bos taurus OX=9913 GN=TBC1D2 PE=2 SV=1	S	Function unknown	growth hormone-regulated TBC protein 1 [Bos taurus]	molecular function: enzyme regulator activity (GO:0030234);; biological process: biological regulation (GO:0065007);; cellular component: cell (GO:0005623);; cellular component: cell part (GO:0044464);; biological process: localization (GO:0051179);; molecular function: binding (GO:0005488)
bta-miR-2431-3p	gene-H2AFY	CACCCCCACUUGCAUGACCCUGA	23	5.6697	2.57381	12.9019	2.49938	0.571557	0.521517	0.6423	1.74784	0.00371848	-2.4015	down	[J]	Translation, ribosomal structure and biogenesis	--	K11251|3.92009e-171|phd:102331578|K11251 histone H2A | (RefSeq) core histone macro-H2A.1-like	Systemic lupus erythematosus (ko05322)	[B]	Chromatin structure and dynamics	Macro domain;; C-terminus of histone H2A;; Core histone H2A/H2B/H3/H4	Histone H2A type 2-C OS=Bos taurus OX=9913 GN=HIST2H2AC PE=2 SV=1	B	Chromatin structure and dynamics	PREDICTED: core histone macro-H2A.1 isoform X4 [Bos taurus]	--
bta-miR-2431-3p	gene-HEATR3	CACCCCCACUUGCAUGACCCUGA	23	5.6697	2.57381	12.9019	2.49938	0.571557	0.521517	0.6423	1.74784	0.00371848	-2.4015	down	--	--	--	--	--	--	--	HEAT-like repeat;; HEAT repeat	--	O	Posttranslational modification, protein turnover, chaperones	HEAT repeat-containing protein 3 [Bos taurus]	--
bta-miR-2431-3p	gene-HES4	CACCCCCACUUGCAUGACCCUGA	23	5.6697	2.57381	12.9019	2.49938	0.571557	0.521517	0.6423	1.74784	0.00371848	-2.4015	down	--	--	Molecular Function: DNA binding (GO:0003677);; Cellular Component: nucleus (GO:0005634);; Biological Process: regulation of transcription, DNA-templated (GO:0006355);; Molecular Function: protein dimerization activity (GO:0046983);;	K09089|2.25735e-72|bta:507480|K09089 hairy and enhancer of split 4 | (RefSeq) HES4; hes family bHLH transcription factor 4	--	[K]	Transcription	Hairy Orange;; Helix-loop-helix DNA-binding domain	Transcription factor HES-1 OS=Bos taurus OX=9913 GN=HES1 PE=2 SV=1	K	Transcription	PREDICTED: transcription factor HES-4-like [Ovis aries musimon]	molecular function: binding (GO:0005488);; cellular component: cell (GO:0005623);; cellular component: organelle (GO:0043226);; cellular component: cell part (GO:0044464);; biological process: biological regulation (GO:0065007)
bta-miR-2431-3p	gene-HES5	CACCCCCACUUGCAUGACCCUGA	23	5.6697	2.57381	12.9019	2.49938	0.571557	0.521517	0.6423	1.74784	0.00371848	-2.4015	down	--	--	Biological Process: negative regulation of transcription from RNA polymerase II promoter (GO:0000122);; Molecular Function: transcriptional repressor activity, RNA polymerase II core promoter proximal region sequence-specific binding (GO:0001078);; Biological Process: chondrocyte differentiation (GO:0002062);; Molecular Function: DNA binding (GO:0003677);; Cellular Component: nucleus (GO:0005634)…	K06055|1.37769e-74|bta:787633|K06055 hairy and enhancer of split 5 | (RefSeq) HES5; hes family bHLH transcription factor 5	Notch signaling pathway (ko04330)	--	--	Helix-loop-helix DNA-binding domain;; Hairy Orange	Transcription factor HES-1 OS=Bos taurus OX=9913 GN=HES1 PE=2 SV=1	K	Transcription	PREDICTED: transcription factor HES-5 [Capra hircus]	biological process: biological regulation (GO:0065007);; molecular function: nucleic acid binding transcription factor activity (GO:0001071);; biological process: metabolic process (GO:0008152);; biological process: cellular process (GO:0009987);; biological process: developmental process (GO:0032502);; biological process: single-organism process (GO:0044699);; molecular function: binding (GO:000…
bta-miR-2431-3p	gene-HID1	CACCCCCACUUGCAUGACCCUGA	23	5.6697	2.57381	12.9019	2.49938	0.571557	0.521517	0.6423	1.74784	0.00371848	-2.4015	down	--	--	Cellular Component: Golgi trans cisterna (GO:0000138);; Cellular Component: Golgi medial cisterna (GO:0005797);; Cellular Component: cytoplasmic microtubule (GO:0005881);; Biological Process: intracellular protein transport (GO:0006886);; Biological Process: response to brefeldin A (GO:0031001);; Cellular Component: extracellular exosome (GO:0070062);; Cellular Component: extrinsic component of G…	--	--	[R]	General function prediction only	High-temperature-induced dauer-formation protein;; Dyggve-Melchior-Clausen syndrome protein	--	S	Function unknown	PREDICTED: protein HID1 isoform X1 [Bos indicus]	cellular component: cell (GO:0005623);; cellular component: organelle (GO:0043226);; cellular component: organelle part (GO:0044422);; cellular component: cell part (GO:0044464);; cellular component: macromolecular complex (GO:0032991);; biological process: localization (GO:0051179);; biological process: response to stimulus (GO:0050896);; cellular component: extracellular region (GO:0005576);; c…
bta-miR-2431-3p	gene-HMCN2	CACCCCCACUUGCAUGACCCUGA	23	5.6697	2.57381	12.9019	2.49938	0.571557	0.521517	0.6423	1.74784	0.00371848	-2.4015	down	[M]	Cell wall/membrane/envelope biogenesis	Molecular Function: calcium ion binding (GO:0005509);; Cellular Component: basement membrane (GO:0005604);; Cellular Component: cell cortex (GO:0005938);; Cellular Component: cell junction (GO:0030054);;	K17341|0|bta:534512|K17341 hemicentin | (RefSeq) HMCN2; hemicentin 2	--	[RP]	--	Immunoglobulin I-set domain;; Immunoglobulin domain;; Immunoglobulin domain;; Immunoglobulin domain;; Immunoglobulin V-set domain;; CD80-like C2-set immunoglobulin domain;; Ig-like domain on T-cell surface glycoprotein CD3 epsilon chain;; G2F domain;; Calcium-binding EGF domain;; Izumo-like Immunoglobulin domain;; Complement Clr-like EGF-like;; Immunoglobulin C1-set domain;; Coagulation Factor Xa…	Sialoadhesin OS=Sus scrofa OX=9823 GN=SIGLEC1 PE=1 SV=1	S	Function unknown	PREDICTED: hemicentin-2 isoform X2 [Bos taurus]	molecular function: binding (GO:0005488);; cellular component: extracellular region (GO:0005576);; cellular component: extracellular matrix (GO:0031012);; cellular component: extracellular matrix part (GO:0044420);; cellular component: extracellular region part (GO:0044421);; cellular component: cell (GO:0005623);; cellular component: cell part (GO:0044464);; cellular component: cell junction (GO…
bta-miR-2431-3p	gene-HNF1A	CACCCCCACUUGCAUGACCCUGA	23	5.6697	2.57381	12.9019	2.49938	0.571557	0.521517	0.6423	1.74784	0.00371848	-2.4015	down	--	--	Molecular Function: RNA polymerase II core promoter sequence-specific DNA binding (GO:0000979);; Molecular Function: transcriptional activator activity, RNA polymerase II transcription regulatory region sequence-specific binding (GO:0001228);; Cellular Component: photoreceptor outer segment (GO:0001750);; Biological Process: blastocyst development (GO:0001824);; Biological Process: liver developm…	K08036|0|bta:503578|K08036 transcription factor 1, hepatocyte nuclear factor 1-alpha | (RefSeq) HNF1A, HNF-1a; HNF1 homeobox A	Maturity onset diabetes of the young (ko04950)	--	--	Hepatocyte nuclear factor 1 (HNF-1), beta isoform C terminus;; Hepatocyte nuclear factor 1 (HNF-1), N terminus;; Hepatocyte nuclear factor 1 (HNF-1), alpha isoform C terminus;; Homeobox domain	Hepatocyte nuclear factor 1-beta OS=Pongo abelii OX=9601 GN=HNF1B PE=2 SV=1	K	Transcription	hepatocyte nuclear factor 1-alpha [Bos taurus]	molecular function: binding (GO:0005488);; molecular function: nucleic acid binding transcription factor activity (GO:0001071);; biological process: metabolic process (GO:0008152);; biological process: cellular process (GO:0009987);; biological process: biological regulation (GO:0065007);; cellular component: cell (GO:0005623);; cellular component: organelle (GO:0043226);; cellular component: cel…
bta-miR-2431-3p	gene-HNRNPF	CACCCCCACUUGCAUGACCCUGA	23	5.6697	2.57381	12.9019	2.49938	0.571557	0.521517	0.6423	1.74784	0.00371848	-2.4015	down	--	--	Molecular Function: nucleotide binding (GO:0000166);; Molecular Function: single-stranded RNA binding (GO:0003727);; Cellular Component: nucleoplasm (GO:0005654);; Cellular Component: cytoplasm (GO:0005737);; Biological Process: mRNA processing (GO:0006397);; Cellular Component: membrane (GO:0016020);; Cellular Component: viral nucleocapsid (GO:0019013);; Biological Process: regulation of RNA spl…	K12898|0|phd:102330653|K12898 heterogeneous nuclear ribonucleoprotein F/H | (RefSeq) HNRNPF; heterogeneous nuclear ribonucleoprotein F	--	[A]	RNA processing and modification	RNA recognition motif. (a.k.a. RRM, RBD, or RNP domain);; RNPHF zinc finger	Heterogeneous nuclear ribonucleoprotein F OS=Bos taurus OX=9913 GN=HNRNPF PE=2 SV=3	S	Function unknown	heterogeneous nuclear ribonucleoprotein F [Bos taurus]	molecular function: binding (GO:0005488);; cellular component: cell (GO:0005623);; cellular component: organelle (GO:0043226);; cellular component: organelle part (GO:0044422);; cellular component: cell part (GO:0044464);; biological process: metabolic process (GO:0008152);; biological process: cellular process (GO:0009987);; cellular component: membrane (GO:0016020);; cellular component: virion …
bta-miR-2431-3p	gene-HOXD3	CACCCCCACUUGCAUGACCCUGA	23	5.6697	2.57381	12.9019	2.49938	0.571557	0.521517	0.6423	1.74784	0.00371848	-2.4015	down	--	--	Molecular Function: transcription factor activity, sequence-specific DNA binding (GO:0003700);; Cellular Component: nucleoplasm (GO:0005654);; Biological Process: regulation of transcription, DNA-templated (GO:0006355);; Biological Process: cell-matrix adhesion (GO:0007160);; Biological Process: Notch signaling pathway (GO:0007219);; Biological Process: anterior/posterior pattern specification (G…	K09303|0|bta:100295744|K09303 homeobox protein HoxA/B/D3 | (RefSeq) HOXD3; homeobox D3	--	[R]	General function prediction only	Domain of unknown function (DUF4074);; Homeobox domain	Homeobox protein Hox-A3 OS=Bos taurus OX=9913 GN=HOXA3 PE=2 SV=1	K	Transcription	hypothetical protein Celaphus_00015737 [Cervus elaphus hippelaphus]	molecular function: nucleic acid binding transcription factor activity (GO:0001071);; biological process: biological regulation (GO:0065007);; cellular component: cell (GO:0005623);; cellular component: organelle (GO:0043226);; cellular component: organelle part (GO:0044422);; cellular component: cell part (GO:0044464);; biological process: biological adhesion (GO:0022610);; biological process: c…
bta-miR-2431-3p	gene-HPN	CACCCCCACUUGCAUGACCCUGA	23	5.6697	2.57381	12.9019	2.49938	0.571557	0.521517	0.6423	1.74784	0.00371848	-2.4015	down	[O]	Posttranslational modification, protein turnover, chaperones	Molecular Function: serine-type endopeptidase activity (GO:0004252);; Cellular Component: endoplasmic reticulum membrane (GO:0005789);; Cellular Component: integral component of plasma membrane (GO:0005887);; Cellular Component: cell-cell junction (GO:0005911);; Biological Process: regulation of cell shape (GO:0008360);; Cellular Component: cell surface (GO:0009986);; Biological Process: negative…	K08665|0|bta:508148|K08665 hepsin [EC:3.4.21.106] | (RefSeq) HPN; hepsin	Viral carcinogenesis (ko05203)	[E]	Amino acid transport and metabolism	Trypsin;; Hepsin, SRCR;; Scavenger receptor cysteine-rich domain	Serine protease hepsin OS=Pongo abelii OX=9601 GN=HPN PE=2 SV=1	O	Posttranslational modification, protein turnover, chaperones	serine protease hepsin isoform X1 [Delphinapterus leucas]	molecular function: catalytic activity (GO:0003824);; biological process: metabolic process (GO:0008152);; cellular component: cell (GO:0005623);; cellular component: membrane (GO:0016020);; cellular component: organelle (GO:0043226);; cellular component: organelle part (GO:0044422);; cellular component: membrane part (GO:0044425);; cellular component: cell part (GO:0044464);; cellular component:…
bta-miR-2431-3p	gene-HSPA12B	CACCCCCACUUGCAUGACCCUGA	23	5.6697	2.57381	12.9019	2.49938	0.571557	0.521517	0.6423	1.74784	0.00371848	-2.4015	down	[O]	Posttranslational modification, protein turnover, chaperones	--	--	--	[O]	Posttranslational modification, protein turnover, chaperones	Hsp70 protein	--	O	Posttranslational modification, protein turnover, chaperones	PREDICTED: heat shock 70 kDa protein 12B isoform X1 [Bos taurus]	--
bta-miR-2431-3p	gene-HSPA2	CACCCCCACUUGCAUGACCCUGA	23	5.6697	2.57381	12.9019	2.49938	0.571557	0.521517	0.6423	1.74784	0.00371848	-2.4015	down	[O]	Posttranslational modification, protein turnover, chaperones	Cellular Component: synaptonemal complex (GO:0000795);; Cellular Component: male germ cell nucleus (GO:0001673);; Molecular Function: ATP binding (GO:0005524);; Cellular Component: mitochondrion (GO:0005739);; Cellular Component: cytosol (GO:0005829);; Biological Process: male meiosis I (GO:0007141);; Biological Process: spermatid development (GO:0007286);; Biological Process: response to heat (G…	K03283|0|phd:102332696|K03283 heat shock 70kDa protein 1/8 | (RefSeq) HSPA2; heat shock protein family A (Hsp70) member 2	Epstein-Barr virus infection (ko05169)	[O]	Posttranslational modification, protein turnover, chaperones	Hsp70 protein;; MreB/Mbl protein;; NAD-specific glutamate dehydrogenase	Heat shock-related 70 kDa protein 2 OS=Bos taurus OX=9913 GN=HSPA2 PE=2 SV=2	O	Posttranslational modification, protein turnover, chaperones	PREDICTED: heat shock-related 70 kDa protein 2 [Ovis aries]	cellular component: cell (GO:0005623);; cellular component: membrane-enclosed lumen (GO:0031974);; cellular component: organelle (GO:0043226);; cellular component: organelle part (GO:0044422);; cellular component: cell part (GO:0044464);; molecular function: binding (GO:0005488);; biological process: reproduction (GO:0000003);; biological process: cellular process (GO:0009987);; biological proces…
bta-miR-2431-3p	gene-HTR3A	CACCCCCACUUGCAUGACCCUGA	23	5.6697	2.57381	12.9019	2.49938	0.571557	0.521517	0.6423	1.74784	0.00371848	-2.4015	down	--	--	Molecular Function: G-protein coupled serotonin receptor activity (GO:0004993);; Molecular Function: serotonin-gated cation-selective channel activity (GO:0005232);; Cellular Component: acetylcholine-gated channel complex (GO:0005892);; Biological Process: serotonin receptor signaling pathway (GO:0007210);; Biological Process: synaptic transmission, cholinergic (GO:0007271);; Molecular Function: …	K04819|0|bta:617674|K04819 5-hydroxytryptamine receptor 3 | (RefSeq) HTR3A; 5-hydroxytryptamine receptor 3A	Taste transduction (ko04742)	[T]	Signal transduction mechanisms	Neurotransmitter-gated ion-channel ligand binding domain;; Neurotransmitter-gated ion-channel transmembrane region	Neuronal acetylcholine receptor subunit alpha-6 OS=Pan troglodytes OX=9598 GN=CHRNA6 PE=2 SV=1	U	Intracellular trafficking, secretion, and vesicular transport	5-hydroxytryptamine receptor 3A precursor [Bos taurus]	molecular function: receptor activity (GO:0004872);; molecular function: molecular transducer activity (GO:0060089);; biological process: cellular process (GO:0009987);; biological process: signaling (GO:0023052);; biological process: single-organism process (GO:0044699);; biological process: response to stimulus (GO:0050896);; biological process: biological regulation (GO:0065007);; molecular fu…
bta-miR-2431-3p	gene-IGFN1	CACCCCCACUUGCAUGACCCUGA	23	5.6697	2.57381	12.9019	2.49938	0.571557	0.521517	0.6423	1.74784	0.00371848	-2.4015	down	[X]	Mobilome: prophages, transposons	Cellular Component: nucleus (GO:0005634);; Cellular Component: Z disc (GO:0030018);;	--	--	[Z]	Cytoskeleton	Immunoglobulin I-set domain;; Fibronectin type III domain;; Immunoglobulin domain;; Immunoglobulin domain;; Immunoglobulin domain;; Immunoglobulin V-set domain	Myosin light chain kinase, smooth muscle OS=Oryctolagus cuniculus OX=9986 GN=MYLK PE=1 SV=2	S	Function unknown	PREDICTED: immunoglobulin-like and fibronectin type III domain-containing protein 1 [Bos mutus]	cellular component: cell (GO:0005623);; cellular component: organelle (GO:0043226);; cellular component: cell part (GO:0044464);; cellular component: organelle part (GO:0044422)
bta-miR-2431-3p	gene-IGHMBP2	CACCCCCACUUGCAUGACCCUGA	23	5.6697	2.57381	12.9019	2.49938	0.571557	0.521517	0.6423	1.74784	0.00371848	-2.4015	down	[L]	Replication, recombination and repair	Molecular Function: tRNA binding (GO:0000049);; Molecular Function: DNA binding (GO:0003677);; Molecular Function: ATP binding (GO:0005524);; Cellular Component: nucleus (GO:0005634);; Cellular Component: cytoplasm (GO:0005737);; Biological Process: regulation of transcription from RNA polymerase II promoter (GO:0006357);; Biological Process: translation (GO:0006412);; Molecular Function: transcr…	K19036|0|bta:618606|K19036 ATP-dependent RNA/DNA helicase IGHMBP2 [EC:3.6.4.12 3.6.4.13] | (RefSeq) IGHMBP2; immunoglobulin mu binding protein 2	--	[L]	Replication, recombination and repair	AAA domain;; AAA domain;; AAA domain;; R3H domain;; AAA domain;; Viral (Superfamily 1) RNA helicase;; AN1-like Zinc finger;; Helicase;; Type III restriction enzyme, res subunit	DNA replication ATP-dependent helicase/nuclease DNA2 OS=Bos taurus OX=9913 GN=DNA2 PE=3 SV=3	L	Replication, recombination and repair	PREDICTED: DNA-binding protein SMUBP-2 [Bos taurus]	molecular function: binding (GO:0005488);; cellular component: cell (GO:0005623);; cellular component: organelle (GO:0043226);; cellular component: cell part (GO:0044464);; biological process: biological regulation (GO:0065007);; biological process: metabolic process (GO:0008152);; biological process: cellular process (GO:0009987);; cellular component: membrane (GO:0016020);; molecular function: …
bta-miR-2431-3p	gene-IGSF9B	CACCCCCACUUGCAUGACCCUGA	23	5.6697	2.57381	12.9019	2.49938	0.571557	0.521517	0.6423	1.74784	0.00371848	-2.4015	down	[S]	Function unknown	Biological Process: homophilic cell adhesion via plasma membrane adhesion molecules (GO:0007156);; Cellular Component: integral component of membrane (GO:0016021);; Molecular Function: kinase binding (GO:0019900);; Cellular Component: dendrite (GO:0030425);; Cellular Component: neuronal cell body (GO:0043025);; Cellular Component: inhibitory synapse (GO:0060077);; Biological Process: positive reg…	--	--	[T]	Signal transduction mechanisms	Immunoglobulin domain;; Immunoglobulin I-set domain;; Immunoglobulin domain;; Immunoglobulin domain;; Immunoglobulin V-set domain;; Fibronectin type III domain;; CD80-like C2-set immunoglobulin domain;; Izumo-like Immunoglobulin domain	Neurotrimin OS=Bos taurus OX=9913 GN=NTM PE=2 SV=1	S	Function unknown	PREDICTED: protein turtle homolog B isoform X4 [Ovis aries musimon]	biological process: biological adhesion (GO:0022610);; cellular component: membrane (GO:0016020);; cellular component: membrane part (GO:0044425);; molecular function: binding (GO:0005488);; cellular component: cell (GO:0005623);; cellular component: cell part (GO:0044464);; cellular component: synapse (GO:0045202);; biological process: cellular process (GO:0009987);; biological process: signalin…
bta-miR-2431-3p	gene-IL17D	CACCCCCACUUGCAUGACCCUGA	23	5.6697	2.57381	12.9019	2.49938	0.571557	0.521517	0.6423	1.74784	0.00371848	-2.4015	down	--	--	Molecular Function: cytokine activity (GO:0005125);; Molecular Function: cytokine receptor binding (GO:0005126);; Cellular Component: extracellular space (GO:0005615);; Biological Process: inflammatory response (GO:0006954);; Biological Process: cell surface receptor signaling pathway (GO:0007166);;	K05492|6.21558e-35|chx:106502702|K05492 interleukin 17D | (RefSeq) IL17D; interleukin 17D	Jak-STAT signaling pathway (ko04630)	--	--	--	--	S	Function unknown	PREDICTED: interleukin-17D [Tursiops truncatus]	molecular function: binding (GO:0005488);; cellular component: extracellular region (GO:0005576);; cellular component: extracellular region part (GO:0044421);; biological process: response to stimulus (GO:0050896);; biological process: cellular process (GO:0009987);; biological process: signaling (GO:0023052);; biological process: single-organism process (GO:0044699);; biological process: biologi…
bta-miR-2431-3p	gene-IL17REL	CACCCCCACUUGCAUGACCCUGA	23	5.6697	2.57381	12.9019	2.49938	0.571557	0.521517	0.6423	1.74784	0.00371848	-2.4015	down	--	--	Cellular Component: integral component of plasma membrane (GO:0005887);; Biological Process: cytokine-mediated signaling pathway (GO:0019221);; Molecular Function: interleukin-17 receptor activity (GO:0030368);;	--	--	--	--	Interleukin-17 receptor extracellular region	--	U	Intracellular trafficking, secretion, and vesicular transport	PREDICTED: putative interleukin-17 receptor E-like isoform X2 [Bos taurus]	cellular component: cell (GO:0005623);; cellular component: membrane (GO:0016020);; cellular component: membrane part (GO:0044425);; cellular component: cell part (GO:0044464);; biological process: cellular process (GO:0009987);; biological process: signaling (GO:0023052);; biological process: single-organism process (GO:0044699);; biological process: response to stimulus (GO:0050896);; biologica…
bta-miR-2431-3p	gene-IL2RA	CACCCCCACUUGCAUGACCCUGA	23	5.6697	2.57381	12.9019	2.49938	0.571557	0.521517	0.6423	1.74784	0.00371848	-2.4015	down	--	--	Biological Process: regulation of T cell tolerance induction (GO:0002664);; Molecular Function: interleukin-2 receptor activity (GO:0004911);; Biological Process: activation-induced cell death of T cells (GO:0006924);; Biological Process: immune response (GO:0006955);; Biological Process: Notch signaling pathway (GO:0007219);; Cellular Component: external side of plasma membrane (GO:0009897);; Ce…	K05068|2.95831e-164|bta:281861|K05068 interleukin 2 receptor alpha | (RefSeq) IL2RA, CD25; interleukin 2 receptor subunit alpha	HTLV-I infection (ko05166)	--	--	Sushi repeat (SCR repeat)	Interleukin-2 receptor subunit alpha OS=Bos taurus OX=9913 GN=IL2RA PE=2 SV=1	U	Intracellular trafficking, secretion, and vesicular transport	PREDICTED: interleukin-2 receptor subunit alpha isoform X1 [Bos taurus]	biological process: biological regulation (GO:0065007);; molecular function: receptor activity (GO:0004872);; molecular function: molecular transducer activity (GO:0060089);; biological process: cellular process (GO:0009987);; biological process: signaling (GO:0023052);; biological process: single-organism process (GO:0044699);; biological process: response to stimulus (GO:0050896);; biological p…
bta-miR-2431-3p	gene-IL3RA	CACCCCCACUUGCAUGACCCUGA	23	5.6697	2.57381	12.9019	2.49938	0.571557	0.521517	0.6423	1.74784	0.00371848	-2.4015	down	--	--	Cellular Component: integral component of membrane (GO:0016021);;	K04737|8.23037e-165|bta:100299249|K04737 interleukin 3 receptor alpha | (RefSeq) IL3RA; interleukin 3 receptor subunit alpha	Hematopoietic cell lineage (ko04640)	--	--	Interleukin-6 receptor alpha chain, binding	--	U	Intracellular trafficking, secretion, and vesicular transport	PREDICTED: interleukin-3 receptor subunit alpha isoform X3 [Bubalus bubalis]	cellular component: membrane (GO:0016020);; cellular component: membrane part (GO:0044425)
bta-miR-2431-3p	gene-IL7R	CACCCCCACUUGCAUGACCCUGA	23	5.6697	2.57381	12.9019	2.49938	0.571557	0.521517	0.6423	1.74784	0.00371848	-2.4015	down	--	--	Biological Process: cell morphogenesis (GO:0000902);; Biological Process: negative regulation of T cell mediated cytotoxicity (GO:0001915);; Biological Process: immunoglobulin production (GO:0002377);; Molecular Function: cytokine receptor activity (GO:0004896);; Biological Process: regulation of cell size (GO:0008361);; Cellular Component: external side of plasma membrane (GO:0009897);; Biologic…	K05072|0|bta:521554|K05072 interleukin 7 receptor | (RefSeq) IL7R; interleukin 7 receptor	Primary immunodeficiency (ko05340)	--	--	Fibronectin type III domain	Interleukin-7 receptor subunit alpha OS=Equus caballus OX=9796 GN=IL7R PE=2 SV=1	U	Intracellular trafficking, secretion, and vesicular transport	PREDICTED: interleukin-7 receptor subunit alpha isoform X2 [Bos indicus]	biological process: cellular process (GO:0009987);; biological process: developmental process (GO:0032502);; biological process: single-organism process (GO:0044699);; biological process: cellular component organization or biogenesis (GO:0071840);; biological process: biological regulation (GO:0065007);; biological process: immune system process (GO:0002376);; molecular function: receptor activit…
bta-miR-2431-3p	gene-ILVBL	CACCCCCACUUGCAUGACCCUGA	23	5.6697	2.57381	12.9019	2.49938	0.571557	0.521517	0.6423	1.74784	0.00371848	-2.4015	down	[EH]	Amino acid transport and metabolism ;; Coenzyme transport and metabolism	Molecular Function: magnesium ion binding (GO:0000287);; Cellular Component: integral component of membrane (GO:0016021);; Molecular Function: transferase activity (GO:0016740);; Molecular Function: thiamine pyrophosphate binding (GO:0030976);;	K11259|0|bta:506955|K11259 acetolactate synthase-like protein [EC:2.2.1.-] | (RefSeq) ILVBL; ilvB acetolactate synthase like	--	[EH]	--	Thiamine pyrophosphate enzyme, N-terminal TPP binding domain;; Thiamine pyrophosphate enzyme, C-terminal TPP binding domain;; Thiamine pyrophosphate enzyme, central domain	Acetolactate synthase-like protein OS=Bos taurus OX=9913 GN=ILVBL PE=2 SV=2	E	Amino acid transport and metabolism	acetolactate synthase-like protein [Bos taurus]	molecular function: binding (GO:0005488);; cellular component: membrane (GO:0016020);; cellular component: membrane part (GO:0044425);; molecular function: catalytic activity (GO:0003824);; biological process: metabolic process (GO:0008152)
bta-miR-2431-3p	gene-INHBB	CACCCCCACUUGCAUGACCCUGA	23	5.6697	2.57381	12.9019	2.49938	0.571557	0.521517	0.6423	1.74784	0.00371848	-2.4015	down	--	--	--	K04667|0|bta:530430|K04667 inhibin, beta | (RefSeq) INHBB; inhibin beta B subunit	Signaling pathways regulating pluripotency of stem cells (ko04550)	[T]	Signal transduction mechanisms	Transforming growth factor beta like domain;; TGF-beta propeptide	Inhibin beta B chain OS=Bos taurus OX=9913 GN=INHBB PE=3 SV=1	O	Posttranslational modification, protein turnover, chaperones	inhibin beta B chain precursor [Bos taurus]	--
bta-miR-2431-3p	gene-INPPL1	CACCCCCACUUGCAUGACCCUGA	23	5.6697	2.57381	12.9019	2.49938	0.571557	0.521517	0.6423	1.74784	0.00371848	-2.4015	down	--	--	--	K15909|0|bta:783833|K15909 phosphatidylinositol-3,4,5-trisphosphate 5-phosphatase 2 [EC:3.1.3.86] | (RefSeq) INPPL1; inositol polyphosphate phosphatase like 1	Insulin signaling pathway (ko04910)	[U]	Intracellular trafficking, secretion, and vesicular transport	SH2 domain;; Endonuclease/Exonuclease/phosphatase family;; SAM domain (Sterile alpha motif);; SAM domain (Sterile alpha motif)	72 kDa inositol polyphosphate 5-phosphatase OS=Pan troglodytes OX=9598 GN=INPP5E PE=2 SV=1	T	Signal transduction mechanisms	phosphatidylinositol 3,4,5-trisphosphate 5-phosphatase 2 [Bos taurus]	--
bta-miR-2431-3p	gene-IQCN	CACCCCCACUUGCAUGACCCUGA	23	5.6697	2.57381	12.9019	2.49938	0.571557	0.521517	0.6423	1.74784	0.00371848	-2.4015	down	--	--	--	--	--	--	--	IQ calmodulin-binding motif	IQ domain-containing protein N OS=Macaca fascicularis OX=9541 GN=IQCN PE=2 SV=3	S	Function unknown	PREDICTED: uncharacterized protein KIAA1683 homolog isoform X2 [Ovis aries musimon]	--
bta-miR-2431-3p	gene-IQSEC2	CACCCCCACUUGCAUGACCCUGA	23	5.6697	2.57381	12.9019	2.49938	0.571557	0.521517	0.6423	1.74784	0.00371848	-2.4015	down	[R]	General function prediction only	--	K12495|0|fca:101091849|K12495 IQ motif and SEC7 domain-containing protein | (RefSeq) IQSEC2; IQ motif and Sec7 domain 2	Endocytosis (ko04144)	[U]	Intracellular trafficking, secretion, and vesicular transport	PH domain;; Sec7 domain	Cytohesin-2 OS=Bos taurus OX=9913 GN=CYTH2 PE=2 SV=1	S	Function unknown	PREDICTED: IQ motif and SEC7 domain-containing protein 2 isoform X1 [Bos taurus]	--
bta-miR-2431-3p	gene-ISLR2	CACCCCCACUUGCAUGACCCUGA	23	5.6697	2.57381	12.9019	2.49938	0.571557	0.521517	0.6423	1.74784	0.00371848	-2.4015	down	--	--	--	--	--	[R]	General function prediction only	Leucine rich repeat;; Leucine Rich repeats (2 copies)	Immunoglobulin superfamily containing leucine-rich repeat protein OS=Pongo abelii OX=9601 GN=ISLR PE=2 SV=1	S	Function unknown	PREDICTED: immunoglobulin superfamily containing leucine-rich repeat protein 2 isoform X1 [Bos taurus]	--
bta-miR-2431-3p	gene-ITGA5	CACCCCCACUUGCAUGACCCUGA	23	5.6697	2.57381	12.9019	2.49938	0.571557	0.521517	0.6423	1.74784	0.00371848	-2.4015	down	[Q]	Secondary metabolites biosynthesis, transport and catabolism	--	K06484|0|bta:281873|K06484 integrin alpha 5 | (RefSeq) ITGA5; integrin subunit alpha 5	Dilated cardiomyopathy (ko05414)	[W]	Extracellular structures	Integrin alpha;; FG-GAP repeat;; Repeat domain in Vibrio, Colwellia, Bradyrhizobium and Shewanella	Integrin alpha-V OS=Bos taurus OX=9913 GN=ITGAV PE=1 SV=3	U	Intracellular trafficking, secretion, and vesicular transport	integrin alpha-5 [Bos taurus]	--
bta-miR-2431-3p	gene-ITGB6	CACCCCCACUUGCAUGACCCUGA	23	5.6697	2.57381	12.9019	2.49938	0.571557	0.521517	0.6423	1.74784	0.00371848	-2.4015	down	--	--	--	K06589|0|bom:102285344|K06589 integrin beta 6 | (RefSeq) ITGB6; integrin subunit beta 6	Dilated cardiomyopathy (ko05414)	[TW]	--	Integrin beta chain VWA domain;; Integrin beta cytoplasmic domain;; Integrin beta tail domain;; Integrin plexin domain;; EGF-like domain	Integrin beta-6 OS=Bos taurus OX=9913 GN=ITGB6 PE=1 SV=1	U	Intracellular trafficking, secretion, and vesicular transport	PREDICTED: integrin beta-6 isoform X1 [Bos taurus]	--
bta-miR-2431-3p	gene-IZUMO1R	CACCCCCACUUGCAUGACCCUGA	23	5.6697	2.57381	12.9019	2.49938	0.571557	0.521517	0.6423	1.74784	0.00371848	-2.4015	down	--	--	--	K13649|3.5794e-160|bom:102285580|K13649 folate receptor | (RefSeq) IZUMO1R; IZUMO1 receptor, JUNO	Endocytosis (ko04144)	--	--	Folate receptor family	Folate receptor alpha OS=Bos taurus OX=9913 GN=FOLR1 PE=1 SV=3	U	Intracellular trafficking, secretion, and vesicular transport	PREDICTED: sperm-egg fusion protein Juno [Bos mutus]	--
bta-miR-2431-3p	gene-KANSL3	CACCCCCACUUGCAUGACCCUGA	23	5.6697	2.57381	12.9019	2.49938	0.571557	0.521517	0.6423	1.74784	0.00371848	-2.4015	down	[R]	General function prediction only	--	K16719|0|bom:102284672|K16719 regulatory NSL complex subunit 3 | (RefSeq) KANSL3; KAT8 regulatory NSL complex subunit 3	--	[R]	General function prediction only	--	--	S	Function unknown	PREDICTED: KAT8 regulatory NSL complex subunit 3 isoform X5 [Bos taurus]	--
bta-miR-2431-3p	gene-KAT2A	CACCCCCACUUGCAUGACCCUGA	23	5.6697	2.57381	12.9019	2.49938	0.571557	0.521517	0.6423	1.74784	0.00371848	-2.4015	down	--	--	--	K06062|0|cfa:490971|K06062 histone acetyltransferase [EC:2.3.1.48] | (RefSeq) KAT2A, GCN5L2; lysine acetyltransferase 2A	Viral carcinogenesis (ko05203)	[BK]	--	PCAF (P300/CBP-associated factor) N-terminal domain;; Bromodomain;; Acetyltransferase (GNAT) family;; Acetyltransferase (GNAT) domain	Bromodomain testis-specific protein OS=Macaca fascicularis OX=9541 GN=BRDT PE=2 SV=3	BK	--	PREDICTED: histone acetyltransferase KAT2A isoform X1 [Equus asinus]	--
bta-miR-2431-3p	gene-KCNA1	CACCCCCACUUGCAUGACCCUGA	23	5.6697	2.57381	12.9019	2.49938	0.571557	0.521517	0.6423	1.74784	0.00371848	-2.4015	down	[T]	Signal transduction mechanisms	--	K04874|0|bta:538703|K04874 potassium voltage-gated channel Shaker-related subfamily A member 1 | (RefSeq) KCNA1; potassium voltage-gated channel subfamily A member 1	--	[P]	Inorganic ion transport and metabolism	Ion transport protein;; BTB/POZ domain;; Ion channel	Potassium voltage-gated channel subfamily A member 2 OS=Oryctolagus cuniculus OX=9986 GN=KCNA2 PE=1 SV=2	P	Inorganic ion transport and metabolism	PREDICTED: potassium voltage-gated channel subfamily A member 1 [Bos taurus]	--
bta-miR-2431-3p	gene-KCNF1	CACCCCCACUUGCAUGACCCUGA	23	5.6697	2.57381	12.9019	2.49938	0.571557	0.521517	0.6423	1.74784	0.00371848	-2.4015	down	[T]	Signal transduction mechanisms	--	K04899|0|bta:505879|K04899 potassium voltage-gated channel subfamily F member 1 | (RefSeq) KCNF1; potassium voltage-gated channel modifier subfamily F member 1	--	[P]	Inorganic ion transport and metabolism	Ion transport protein;; BTB/POZ domain;; Ion channel;; Polycystin cation channel	Potassium voltage-gated channel subfamily B member 2 OS=Oryctolagus cuniculus OX=9986 GN=KCNB2 PE=2 SV=1	P	Inorganic ion transport and metabolism	potassium voltage-gated channel subfamily F member 1 [Bos taurus]	--
bta-miR-2431-3p	gene-KCNJ5	CACCCCCACUUGCAUGACCCUGA	23	5.6697	2.57381	12.9019	2.49938	0.571557	0.521517	0.6423	1.74784	0.00371848	-2.4015	down	[G]	Carbohydrate transport and metabolism	Molecular Function: protein binding (GO:0005515);; Cellular Component: integral component of plasma membrane (GO:0005887);; Biological Process: potassium ion import (GO:0010107);; Molecular Function: G-protein activated inward rectifier potassium channel activity (GO:0015467);; Biological Process: regulation of ion transmembrane transport (GO:0034765);;	K04999|0|bom:102266376|K04999 potassium inwardly-rectifying channel subfamily J member 5 | (RefSeq) KCNJ5; potassium voltage-gated channel subfamily J member 5	Morphine addiction (ko05032)	[P]	Inorganic ion transport and metabolism	Inward rectifier potassium channel	G protein-activated inward rectifier potassium channel 4 OS=Bos taurus OX=9913 GN=KCNJ5 PE=1 SV=2	U	Intracellular trafficking, secretion, and vesicular transport	PREDICTED: G protein-activated inward rectifier potassium channel 4 [Bos mutus]	molecular function: binding (GO:0005488);; cellular component: cell (GO:0005623);; cellular component: membrane (GO:0016020);; cellular component: membrane part (GO:0044425);; cellular component: cell part (GO:0044464);; biological process: cellular process (GO:0009987);; biological process: single-organism process (GO:0044699);; biological process: localization (GO:0051179);; molecular function:…
bta-miR-2431-3p	gene-KCTD16	CACCCCCACUUGCAUGACCCUGA	23	5.6697	2.57381	12.9019	2.49938	0.571557	0.521517	0.6423	1.74784	0.00371848	-2.4015	down	--	--	Biological Process: regulation of G-protein coupled receptor protein signaling pathway (GO:0008277);; Cellular Component: presynaptic membrane (GO:0042734);; Cellular Component: receptor complex (GO:0043235);; Cellular Component: postsynaptic membrane (GO:0045211);; Biological Process: protein homooligomerization (GO:0051260);;	--	--	[R]	General function prediction only	BTB/POZ domain	Potassium channel regulatory protein OS=Bos taurus OX=9913 GN=KCNRG PE=2 SV=1	S	Function unknown	BTB/POZ domain-containing protein KCTD16 [Bos taurus]	biological process: biological regulation (GO:0065007);; cellular component: cell (GO:0005623);; cellular component: membrane (GO:0016020);; cellular component: membrane part (GO:0044425);; cellular component: synapse part (GO:0044456);; cellular component: cell part (GO:0044464);; cellular component: synapse (GO:0045202);; cellular component: macromolecular complex (GO:0032991);; biological proc…
bta-miR-2431-3p	gene-KDM4B	CACCCCCACUUGCAUGACCCUGA	23	5.6697	2.57381	12.9019	2.49938	0.571557	0.521517	0.6423	1.74784	0.00371848	-2.4015	down	--	--	Molecular Function: zinc ion binding (GO:0008270);; Cellular Component: nuclear pericentric heterochromatin (GO:0031618);; Molecular Function: histone demethylase activity (H3-K9 specific) (GO:0032454);; Biological Process: histone H3-K9 demethylation (GO:0033169);; Biological Process: histone H3-K36 demethylation (GO:0070544);; Biological Process: negative regulation of histone H3-K9 trimethylat…	K06709|0|bta:508141|K06709 jumonji domain-containing protein 2 [EC:1.14.11.-] | (RefSeq) KDM4B, JMJD2B; lysine demethylase 4B	--	[L]	Replication, recombination and repair	JmjC domain, hydroxylase;; PHD-zinc-finger like domain;; PHD-like zinc-binding domain;; jmjN domain;; PHD-finger;; Lamin-B receptor of TUDOR domain	Lysine-specific demethylase 4A OS=Pongo abelii OX=9601 GN=KDM4A PE=2 SV=1	S	Function unknown	PREDICTED: lysine-specific demethylase 4B isoform X1 [Bos taurus]	molecular function: binding (GO:0005488);; cellular component: cell (GO:0005623);; cellular component: membrane-enclosed lumen (GO:0031974);; cellular component: macromolecular complex (GO:0032991);; cellular component: organelle (GO:0043226);; cellular component: organelle part (GO:0044422);; cellular component: cell part (GO:0044464);; molecular function: catalytic activity (GO:0003824);; biolo…
bta-miR-2431-3p	gene-KHNYN	CACCCCCACUUGCAUGACCCUGA	23	5.6697	2.57381	12.9019	2.49938	0.571557	0.521517	0.6423	1.74784	0.00371848	-2.4015	down	--	--	--	--	--	[S]	Function unknown	Zc3h12a-like Ribonuclease NYN domain	Ribonuclease ZC3H12A OS=Bos taurus OX=9913 GN=ZC3H12A PE=2 SV=1	S	Function unknown	protein KHNYN [Bos taurus]	--
bta-miR-2431-3p	gene-KIAA0100	CACCCCCACUUGCAUGACCCUGA	23	5.6697	2.57381	12.9019	2.49938	0.571557	0.521517	0.6423	1.74784	0.00371848	-2.4015	down	--	--	--	--	--	[S]	Function unknown	Golgi-body localisation protein domain;; Mitochondrial protein from FMP27;; RNA pol II promoter Fmp27 protein domain;; Domain of unknown function (DUF2405)	--	S	Function unknown	PREDICTED: protein KIAA0100 homolog isoform X5 [Bos indicus]	--
bta-miR-2431-3p	gene-KIAA0513	CACCCCCACUUGCAUGACCCUGA	23	5.6697	2.57381	12.9019	2.49938	0.571557	0.521517	0.6423	1.74784	0.00371848	-2.4015	down	--	--	--	--	--	--	--	Myotubularin protein	--	S	Function unknown	PREDICTED: uncharacterized protein KIAA0513 homolog isoform X1 [Bos taurus]	--
bta-miR-2431-3p	gene-KIAA1671	CACCCCCACUUGCAUGACCCUGA	23	5.6697	2.57381	12.9019	2.49938	0.571557	0.521517	0.6423	1.74784	0.00371848	-2.4015	down	--	--	--	--	--	--	--	Tankyrase binding protein C terminal domain	--	S	Function unknown	PREDICTED: uncharacterized protein KIAA1671 homolog [Bos taurus]	--
bta-miR-2431-3p	gene-KIF18B	CACCCCCACUUGCAUGACCCUGA	23	5.6697	2.57381	12.9019	2.49938	0.571557	0.521517	0.6423	1.74784	0.00371848	-2.4015	down	--	--	Biological Process: mitotic sister chromatid segregation (GO:0000070);; Molecular Function: ATP binding (GO:0005524);; Cellular Component: kinesin complex (GO:0005871);; Cellular Component: microtubule (GO:0005874);; Biological Process: microtubule-based movement (GO:0007018);; Biological Process: microtubule depolymerization (GO:0007019);; Molecular Function: microtubule binding (GO:0008017);; M…	--	--	[Z]	Cytoskeleton	Kinesin motor domain;; Microtubule binding	Kinesin-like protein KIF3A OS=Pongo abelii OX=9601 GN=KIF3A PE=2 SV=1	Z	Cytoskeleton	kinesin-like protein KIF18B [Bos taurus]	biological process: cellular process (GO:0009987);; biological process: single-organism process (GO:0044699);; biological process: cellular component organization or biogenesis (GO:0071840);; molecular function: binding (GO:0005488);; cellular component: cell (GO:0005623);; cellular component: macromolecular complex (GO:0032991);; cellular component: organelle (GO:0043226);; cellular component: o…
bta-miR-2431-3p	gene-KLHDC7A	CACCCCCACUUGCAUGACCCUGA	23	5.6697	2.57381	12.9019	2.49938	0.571557	0.521517	0.6423	1.74784	0.00371848	-2.4015	down	[M]	Cell wall/membrane/envelope biogenesis	Molecular Function: ubiquitin-protein transferase activity (GO:0004842);; Biological Process: protein ubiquitination (GO:0016567);; Cellular Component: Cul3-RING ubiquitin ligase complex (GO:0031463);;	--	--	[R]	General function prediction only	Kelch motif;; Kelch motif;; Kelch motif	Kelch domain-containing protein 7A (Fragment) OS=Pongo abelii OX=9601 GN=KLHDC7A PE=2 SV=4	S	Function unknown	PREDICTED: kelch domain-containing protein 7A [Bos taurus]	molecular function: catalytic activity (GO:0003824);; biological process: metabolic process (GO:0008152);; biological process: cellular process (GO:0009987);; cellular component: cell (GO:0005623);; cellular component: macromolecular complex (GO:0032991);; cellular component: cell part (GO:0044464)
bta-miR-2431-3p	gene-KLHL26	CACCCCCACUUGCAUGACCCUGA	23	5.6697	2.57381	12.9019	2.49938	0.571557	0.521517	0.6423	1.74784	0.00371848	-2.4015	down	[M]	Cell wall/membrane/envelope biogenesis	Molecular Function: ubiquitin-protein transferase activity (GO:0004842);; Biological Process: protein ubiquitination (GO:0016567);; Cellular Component: Cul3-RING ubiquitin ligase complex (GO:0031463);;	K10463|0|chx:102190398|K10463 kelch-like protein 26 | (RefSeq) KLHL26; kelch like family member 26	--	[TR]	--	Kelch motif;; Kelch motif;; BTB/POZ domain;; BTB And C-terminal Kelch;; Kelch motif;; Galactose oxidase, central domain;; Galactose oxidase, central domain;; Kelch motif	Kelch-like protein 13 OS=Bos taurus OX=9913 GN=KLHL13 PE=2 SV=1	S	Function unknown	TPA: kelch-like 26 [Bos taurus]	molecular function: catalytic activity (GO:0003824);; biological process: metabolic process (GO:0008152);; biological process: cellular process (GO:0009987);; cellular component: cell (GO:0005623);; cellular component: macromolecular complex (GO:0032991);; cellular component: cell part (GO:0044464)
bta-miR-2431-3p	gene-KMT2A	CACCCCCACUUGCAUGACCCUGA	23	5.6697	2.57381	12.9019	2.49938	0.571557	0.521517	0.6423	1.74784	0.00371848	-2.4015	down	[R]	General function prediction only	Molecular Function: core promoter sequence-specific DNA binding (GO:0001046);; Molecular Function: chromatin binding (GO:0003682);; Cellular Component: cytoplasm (GO:0005737);; Biological Process: DNA methylation (GO:0006306);; Biological Process: protein complex assembly (GO:0006461);; Molecular Function: zinc ion binding (GO:0008270);; Biological Process: negative regulation of cell proliferati…	K09186|0|bom:102280025|K09186 histone-lysine N-methyltransferase MLL1 [EC:2.1.1.43] | (RefSeq) KMT2A; lysine methyltransferase 2A	Transcriptional misregulation in cancer (ko05202)	[K]	Transcription	SET domain;; F/Y rich C-terminus;; F/Y-rich N-terminus;; PHD-finger;; CXXC zinc finger domain;; PHD-like zinc-binding domain;; PHD-zinc-finger like domain	Histone-lysine N-methyltransferase EZH2 OS=Macaca fascicularis OX=9541 GN=EZH2 PE=2 SV=1	S	Function unknown	PREDICTED: histone-lysine N-methyltransferase 2A isoform X3 [Ovis aries musimon]	molecular function: binding (GO:0005488);; cellular component: cell (GO:0005623);; cellular component: cell part (GO:0044464);; biological process: metabolic process (GO:0008152);; biological process: cellular process (GO:0009987);; biological process: biological regulation (GO:0065007);; biological process: cellular component organization or biogenesis (GO:0071840);; biological process: multicel…
bta-miR-2431-3p	gene-KMT2D	CACCCCCACUUGCAUGACCCUGA	23	5.6697	2.57381	12.9019	2.49938	0.571557	0.521517	0.6423	1.74784	0.00371848	-2.4015	down	[R]	General function prediction only	Molecular Function: methyltransferase activity (GO:0008168);; Molecular Function: zinc ion binding (GO:0008270);; Biological Process: positive regulation of cell proliferation (GO:0008284);; Biological Process: methylation (GO:0032259);; Biological Process: positive regulation of intracellular estrogen receptor signaling pathway (GO:0033148);; Cellular Component: histone methyltransferase complex…	K09187|0|bta:506805|K09187 histone-lysine N-methyltransferase MLL2 [EC:2.1.1.43] | (RefSeq) KMT2D, MLL2; lysine methyltransferase 2D	Lysine degradation (ko00310)	[R]	General function prediction only	PHD-finger;; F/Y rich C-terminus;; F/Y-rich N-terminus;; SET domain;; PHD-like zinc-binding domain;; PHD-zinc-finger like domain	Histone-lysine N-methyltransferase EZH1 OS=Bos taurus OX=9913 GN=EZH1 PE=2 SV=2	S	Function unknown	TPA: myeloid/lymphoid or mixed-lineage leukemia 2-like [Bos taurus]	molecular function: catalytic activity (GO:0003824);; biological process: metabolic process (GO:0008152);; molecular function: binding (GO:0005488);; biological process: biological regulation (GO:0065007);; cellular component: cell (GO:0005623);; cellular component: membrane-enclosed lumen (GO:0031974);; cellular component: macromolecular complex (GO:0032991);; cellular component: organelle (GO:0…
bta-miR-2431-3p	gene-KNL1	CACCCCCACUUGCAUGACCCUGA	23	5.6697	2.57381	12.9019	2.49938	0.571557	0.521517	0.6423	1.74784	0.00371848	-2.4015	down	--	--	--	K11542|0|bta:787969|K11542 protein CASC5 | (RefSeq) KNL1, CASC5; kinetochore scaffold 1	--	--	--	--	--	S	Function unknown	TPA: hypothetical protein BOS_10706 [Bos taurus]	--
bta-miR-2431-3p	gene-KNOP1	CACCCCCACUUGCAUGACCCUGA	23	5.6697	2.57381	12.9019	2.49938	0.571557	0.521517	0.6423	1.74784	0.00371848	-2.4015	down	--	--	Cellular Component: nucleolus (GO:0005730);; Molecular Function: RNA binding (GO:0044822);;	--	--	--	--	Small acidic protein family	Lysine-rich nucleolar protein 1 OS=Bos taurus OX=9913 GN=KNOP1 PE=2 SV=2	S	Function unknown	PREDICTED: lysine-rich nucleolar protein 1 isoform X1 [Bos taurus]	cellular component: cell (GO:0005623);; cellular component: organelle (GO:0043226);; cellular component: organelle part (GO:0044422);; cellular component: cell part (GO:0044464);; molecular function: binding (GO:0005488)
bta-miR-2431-3p	gene-KRT15	CACCCCCACUUGCAUGACCCUGA	23	5.6697	2.57381	12.9019	2.49938	0.571557	0.521517	0.6423	1.74784	0.00371848	-2.4015	down	--	--	Molecular Function: structural molecule activity (GO:0005198);; Cellular Component: nucleus (GO:0005634);; Cellular Component: intermediate filament (GO:0005882);; Cellular Component: extracellular exosome (GO:0070062);; Molecular Function: scaffold protein binding (GO:0097110);; Biological Process: positive regulation of mitophagy in response to mitochondrial depolarization (GO:0098779);;	K07604|0|bta:507464|K07604 type I keratin, acidic | (RefSeq) KRT15; keratin 15	--	--	--	Intermediate filament protein	Keratin, type I cytoskeletal 15 OS=Ovis aries OX=9940 GN=KRT15 PE=2 SV=1	Z	Cytoskeleton	keratin 15 [Bos taurus]	molecular function: structural molecule activity (GO:0005198);; cellular component: cell (GO:0005623);; cellular component: organelle (GO:0043226);; cellular component: cell part (GO:0044464);; cellular component: macromolecular complex (GO:0032991);; cellular component: organelle part (GO:0044422);; cellular component: extracellular region (GO:0005576);; cellular component: extracellular region …
bta-miR-2431-3p	gene-KRT16	CACCCCCACUUGCAUGACCCUGA	23	5.6697	2.57381	12.9019	2.49938	0.571557	0.521517	0.6423	1.74784	0.00371848	-2.4015	down	--	--	Molecular Function: structural molecule activity (GO:0005198);; Cellular Component: cytoskeleton (GO:0005856);; Biological Process: defense response (GO:0006952);; Biological Process: cell migration (GO:0016477);; Biological Process: keratinocyte differentiation (GO:0030216);; Cellular Component: membrane-bounded organelle (GO:0043227);; Biological Process: biological regulation (GO:0065007);;	K07604|2.2769e-26|bta:100138169|K07604 type I keratin, acidic | (RefSeq) KRT16; keratin 16	--	--	--	Intermediate filament protein	Keratin, type I cytoskeletal 25 OS=Pan troglodytes OX=9598 GN=KRT25 PE=2 SV=1	--	--	PREDICTED: LOW QUALITY PROTEIN: keratin, type I cytoskeletal 16 [Bos taurus]	molecular function: structural molecule activity (GO:0005198);; cellular component: cell (GO:0005623);; cellular component: organelle (GO:0043226);; cellular component: cell part (GO:0044464);; biological process: response to stimulus (GO:0050896);; biological process: cellular process (GO:0009987);; biological process: locomotion (GO:0040011);; biological process: single-organism process (GO:004…
bta-miR-2431-3p	gene-KRT5	CACCCCCACUUGCAUGACCCUGA	23	5.6697	2.57381	12.9019	2.49938	0.571557	0.521517	0.6423	1.74784	0.00371848	-2.4015	down	--	--	Molecular Function: structural molecule activity (GO:0005198);; Cellular Component: nucleus (GO:0005634);; Cellular Component: mitochondrion (GO:0005739);; Cellular Component: plasma membrane (GO:0005886);; Biological Process: epithelial cell differentiation (GO:0030855);; Cellular Component: keratin filament (GO:0045095);; Biological Process: negative regulation of epithelial cell proliferation …	K07605|0|bta:281268|K07605 type II keratin, basic | (RefSeq) KRT5; keratin 5	--	--	--	Intermediate filament protein;; Keratin type II head	Keratin, type II cytoskeletal 5 OS=Bos taurus OX=9913 GN=KRT5 PE=1 SV=1	S	Function unknown	PREDICTED: keratin, type II cytoskeletal 5 [Bos indicus]	molecular function: structural molecule activity (GO:0005198);; cellular component: cell (GO:0005623);; cellular component: organelle (GO:0043226);; cellular component: cell part (GO:0044464);; cellular component: membrane (GO:0016020);; biological process: cellular process (GO:0009987);; biological process: developmental process (GO:0032502);; biological process: single-organism process (GO:0044…
bta-miR-2431-3p	gene-KSR1	CACCCCCACUUGCAUGACCCUGA	23	5.6697	2.57381	12.9019	2.49938	0.571557	0.521517	0.6423	1.74784	0.00371848	-2.4015	down	--	;;	Molecular Function: protein kinase activity (GO:0004672);; Molecular Function: MAP-kinase scaffold activity (GO:0005078);; Molecular Function: ATP binding (GO:0005524);; Cellular Component: endoplasmic reticulum (GO:0005783);; Molecular Function: protein C-terminus binding (GO:0008022);; Cellular Component: membrane (GO:0016020);; Cellular Component: protein complex (GO:0043234);; Biological Proc…	K14958|0|bta:100138565|K14958 kinase suppressor of Ras 1 | (RefSeq) KSR1; kinase suppressor of ras 1	Tuberculosis (ko05152)	[T]	Signal transduction mechanisms	Protein tyrosine kinase;; Protein kinase domain;; SAM like domain present in kinase suppressor RAS 1;; Kinase-like	Serine/threonine-protein kinase A-Raf OS=Sus scrofa OX=9823 GN=ARAF PE=2 SV=1	T	Signal transduction mechanisms	PREDICTED: kinase suppressor of Ras 1 isoform X1 [Bos taurus]	molecular function: catalytic activity (GO:0003824);; biological process: metabolic process (GO:0008152);; biological process: cellular process (GO:0009987);; molecular function: structural molecule activity (GO:0005198);; molecular function: binding (GO:0005488);; biological process: biological regulation (GO:0065007);; cellular component: cell (GO:0005623);; cellular component: organelle (GO:00…
bta-miR-2431-3p	gene-KSR2	CACCCCCACUUGCAUGACCCUGA	23	5.6697	2.57381	12.9019	2.49938	0.571557	0.521517	0.6423	1.74784	0.00371848	-2.4015	down	--	;;	Molecular Function: protein kinase activity (GO:0004672);; Molecular Function: ATP binding (GO:0005524);; Cellular Component: intracellular (GO:0005622);; Biological Process: protein phosphorylation (GO:0006468);; Biological Process: intracellular signal transduction (GO:0035556);; Molecular Function: metal ion binding (GO:0046872);;	K18529|0|bta:617325|K18529 kinase suppressor of Ras 2 [EC:2.7.11.1] | (RefSeq) KSR2; kinase suppressor of ras 2	Ras signaling pathway (ko04014)	[T]	Signal transduction mechanisms	Protein tyrosine kinase;; SAM like domain present in kinase suppressor RAS 1;; Protein kinase domain	Serine/threonine-protein kinase A-Raf OS=Sus scrofa OX=9823 GN=ARAF PE=2 SV=1	T	Signal transduction mechanisms	PREDICTED: kinase suppressor of Ras 2 isoform X1 [Bos taurus]	molecular function: catalytic activity (GO:0003824);; biological process: metabolic process (GO:0008152);; biological process: cellular process (GO:0009987);; molecular function: binding (GO:0005488);; cellular component: cell (GO:0005623);; cellular component: cell part (GO:0044464);; biological process: signaling (GO:0023052);; biological process: single-organism process (GO:0044699);; biologic…
bta-miR-2431-3p	gene-KY	CACCCCCACUUGCAUGACCCUGA	23	5.6697	2.57381	12.9019	2.49938	0.571557	0.521517	0.6423	1.74784	0.00371848	-2.4015	down	[D]	Cell cycle control, cell division, chromosome partitioning	--	--	--	--	--	Transglutaminase-like superfamily	--	D	Cell cycle control, cell division, chromosome partitioning	PREDICTED: kyphoscoliosis peptidase isoform X2 [Ovis aries musimon]	--
bta-miR-2431-3p	gene-LAMA5	CACCCCCACUUGCAUGACCCUGA	23	5.6697	2.57381	12.9019	2.49938	0.571557	0.521517	0.6423	1.74784	0.00371848	-2.4015	down	--	--	Biological Process: branching involved in ureteric bud morphogenesis (GO:0001658);; Biological Process: morphogenesis of a polarized epithelium (GO:0001738);; Biological Process: neural crest cell migration (GO:0001755);; Biological Process: hair follicle development (GO:0001942);; Molecular Function: integrin binding (GO:0005178);; Cellular Component: extracellular space (GO:0005615);; Cellular …	K06240|0|bta:506751|K06240 laminin, alpha 3/5 | (RefSeq) LAMA5; laminin subunit alpha 5	Small cell lung cancer (ko05222)	[W]	Extracellular structures	Laminin EGF domain;; Laminin N-terminal (Domain VI);; Laminin Domain I;; Laminin G domain;; Laminin G domain;; Laminin B (Domain IV);; Laminin Domain II;; Concanavalin A-like lectin/glucanases superfamily	Laminin subunit gamma-2 OS=Equus caballus OX=9796 GN=LAMC2 PE=2 SV=1	S	Function unknown	PREDICTED: LOW QUALITY PROTEIN: laminin subunit alpha-5 isoform X2 [Bos taurus]	biological process: multicellular organismal process (GO:0032501);; biological process: developmental process (GO:0032502);; biological process: single-organism process (GO:0044699);; biological process: cellular process (GO:0009987);; biological process: locomotion (GO:0040011);; biological process: localization (GO:0051179);; molecular function: binding (GO:0005488);; cellular component: extrac…
bta-miR-2431-3p	gene-LARP4B	CACCCCCACUUGCAUGACCCUGA	23	5.6697	2.57381	12.9019	2.49938	0.571557	0.521517	0.6423	1.74784	0.00371848	-2.4015	down	--	--	Molecular Function: nucleotide binding (GO:0000166);; Cellular Component: nucleolus (GO:0005730);; Cellular Component: cytosol (GO:0005829);; Cellular Component: cytoplasmic stress granule (GO:0010494);; Cellular Component: membrane (GO:0016020);; Cellular Component: polysomal ribosome (GO:0042788);; Molecular Function: RNA binding (GO:0044822);; Biological Process: positive regulation of transla…	K18763|0|oas:101112750|K18763 la-related protein 4 | (RefSeq) LARP4B; La ribonucleoprotein domain family member 4B	--	[T]	Signal transduction mechanisms	La domain	--	S	Function unknown	PREDICTED: la-related protein 4B isoform X1 [Bos taurus]	molecular function: binding (GO:0005488);; cellular component: cell (GO:0005623);; cellular component: organelle (GO:0043226);; cellular component: organelle part (GO:0044422);; cellular component: cell part (GO:0044464);; cellular component: macromolecular complex (GO:0032991);; cellular component: membrane (GO:0016020);; biological process: biological regulation (GO:0065007)
bta-miR-2431-3p	gene-LARP6	CACCCCCACUUGCAUGACCCUGA	23	5.6697	2.57381	12.9019	2.49938	0.571557	0.521517	0.6423	1.74784	0.00371848	-2.4015	down	--	--	Molecular Function: nucleotide binding (GO:0000166);; Molecular Function: RNA binding (GO:0003723);; Cellular Component: nucleus (GO:0005634);; Biological Process: RNA processing (GO:0006396);; Cellular Component: intracellular ribonucleoprotein complex (GO:0030529);;	K18733|0|bta:787569|K18733 la-related protein 6 | (RefSeq) LARP6; La ribonucleoprotein domain family member 6	--	[R]	General function prediction only	La domain;; SUZ-C motif	--	S	Function unknown	la-related protein 6 [Bos taurus]	molecular function: binding (GO:0005488);; cellular component: cell (GO:0005623);; cellular component: organelle (GO:0043226);; cellular component: cell part (GO:0044464);; biological process: metabolic process (GO:0008152);; biological process: cellular process (GO:0009987);; cellular component: macromolecular complex (GO:0032991)
bta-miR-2431-3p	gene-LAYN	CACCCCCACUUGCAUGACCCUGA	23	5.6697	2.57381	12.9019	2.49938	0.571557	0.521517	0.6423	1.74784	0.00371848	-2.4015	down	--	--	Molecular Function: hyaluronic acid binding (GO:0005540);; Cellular Component: focal adhesion (GO:0005925);; Cellular Component: integral component of membrane (GO:0016021);;	K10077|0|bta:527089|K10077 layilin | (RefSeq) LAYN; layilin	--	[TV]	--	Lectin C-type domain	Collectin-12 OS=Bos taurus OX=9913 GN=COLEC12 PE=2 SV=1	U	Intracellular trafficking, secretion, and vesicular transport	PREDICTED: layilin isoform X1 [Bos taurus]	molecular function: binding (GO:0005488);; cellular component: cell junction (GO:0030054);; cellular component: membrane (GO:0016020);; cellular component: membrane part (GO:0044425)
bta-miR-2431-3p	gene-LCN6	CACCCCCACUUGCAUGACCCUGA	23	5.6697	2.57381	12.9019	2.49938	0.571557	0.521517	0.6423	1.74784	0.00371848	-2.4015	down	--	--	Cellular Component: extracellular region (GO:0005576);; Molecular Function: small molecule binding (GO:0036094);;	--	--	--	--	Lipocalin / cytosolic fatty-acid binding protein family	--	S	Function unknown	PREDICTED: epididymal-specific lipocalin-10 [Capra hircus]	cellular component: extracellular region (GO:0005576);; molecular function: binding (GO:0005488)
bta-miR-2431-3p	gene-LGALSL	CACCCCCACUUGCAUGACCCUGA	23	5.6697	2.57381	12.9019	2.49938	0.571557	0.521517	0.6423	1.74784	0.00371848	-2.4015	down	--	--	Cellular Component: intracellular (GO:0005622);; Molecular Function: carbohydrate binding (GO:0030246);;	--	--	[W]	Extracellular structures	Galactoside-binding lectin	Galectin-related protein OS=Pongo abelii OX=9601 GN=LGALSL PE=2 SV=1	S	Function unknown	galectin-related protein [Equus caballus]	cellular component: cell (GO:0005623);; cellular component: cell part (GO:0044464);; molecular function: binding (GO:0005488)
bta-miR-2431-3p	gene-LHB	CACCCCCACUUGCAUGACCCUGA	23	5.6697	2.57381	12.9019	2.49938	0.571557	0.521517	0.6423	1.74784	0.00371848	-2.4015	down	--	--	Molecular Function: hormone activity (GO:0005179);; Cellular Component: extracellular region (GO:0005576);;	--	--	--	--	Cystine-knot domain	Lutropin subunit beta OS=Bos taurus OX=9913 GN=LHB PE=1 SV=1	S	Function unknown	PREDICTED: uncharacterized protein LOC104968448 [Bos taurus]	molecular function: binding (GO:0005488);; cellular component: extracellular region (GO:0005576)
bta-miR-2431-3p	gene-LHFPL4	CACCCCCACUUGCAUGACCCUGA	23	5.6697	2.57381	12.9019	2.49938	0.571557	0.521517	0.6423	1.74784	0.00371848	-2.4015	down	--	--	Cellular Component: integral component of membrane (GO:0016021);;	--	--	[S]	Function unknown	Lipoma HMGIC fusion partner-like protein	LHFPL tetraspan subfamily member 4 protein OS=Bos taurus OX=9913 GN=LHFPL4 PE=2 SV=1	U	Intracellular trafficking, secretion, and vesicular transport	LOW QUALITY PROTEIN: LHFPL tetraspan subfamily member 4 protein [Physeter catodon]	cellular component: membrane (GO:0016020);; cellular component: membrane part (GO:0044425)
bta-miR-2431-3p	gene-LIMK2	CACCCCCACUUGCAUGACCCUGA	23	5.6697	2.57381	12.9019	2.49938	0.571557	0.521517	0.6423	1.74784	0.00371848	-2.4015	down	[T]	Signal transduction mechanisms	Molecular Function: protein serine/threonine kinase activity (GO:0004674);; Molecular Function: ATP binding (GO:0005524);; Cellular Component: nucleus (GO:0005634);; Cellular Component: cytoplasm (GO:0005737);; Cellular Component: cis-Golgi network (GO:0005801);; Biological Process: protein phosphorylation (GO:0006468);; Biological Process: spermatogenesis (GO:0007283);; Molecular Function: zinc …	K05744|0|bom:102282980|K05744 LIM domain kinase 2 [EC:2.7.11.1] | (RefSeq) LIMK2; LIM domain kinase 2	Regulation of actin cytoskeleton (ko04810)	--	--	Protein tyrosine kinase;; Protein kinase domain;; PDZ domain (Also known as DHR or GLGF);; LIM domain;; Lipopolysaccharide kinase (Kdo/WaaP) family;; LIM domain	LIM domain kinase 2 OS=Bos taurus OX=9913 GN=LIMK2 PE=2 SV=1	T	Signal transduction mechanisms	LIMK2 [Cervus elaphus hippelaphus]	molecular function: catalytic activity (GO:0003824);; biological process: metabolic process (GO:0008152);; biological process: cellular process (GO:0009987);; molecular function: binding (GO:0005488);; cellular component: cell (GO:0005623);; cellular component: organelle (GO:0043226);; cellular component: cell part (GO:0044464);; biological process: reproduction (GO:0000003);; biological process:…
bta-miR-2431-3p	gene-LMF2	CACCCCCACUUGCAUGACCCUGA	23	5.6697	2.57381	12.9019	2.49938	0.571557	0.521517	0.6423	1.74784	0.00371848	-2.4015	down	[R]	General function prediction only	Cellular Component: endoplasmic reticulum membrane (GO:0005789);; Cellular Component: integral component of membrane (GO:0016021);;	--	--	--	--	Lipase maturation factor	Lipase maturation factor 2 OS=Bos taurus OX=9913 GN=LMF2 PE=2 SV=2	S	Function unknown	lipase maturation factor 2 [Bos taurus]	cellular component: cell (GO:0005623);; cellular component: membrane (GO:0016020);; cellular component: organelle (GO:0043226);; cellular component: organelle part (GO:0044422);; cellular component: membrane part (GO:0044425);; cellular component: cell part (GO:0044464)
bta-miR-2431-3p	gene-LOC100297708	CACCCCCACUUGCAUGACCCUGA	23	5.6697	2.57381	12.9019	2.49938	0.571557	0.521517	0.6423	1.74784	0.00371848	-2.4015	down	[I]	Lipid transport and metabolism	Cellular Component: mitochondrion (GO:0005739);; Molecular Function: 3-oxoacid CoA-transferase activity (GO:0008260);; Biological Process: ketone body catabolic process (GO:0046952);;	K01027|0|bta:100297708|K01027 3-oxoacid CoA-transferase [EC:2.8.3.5] | (RefSeq) succinyl-CoA:3-ketoacid coenzyme A transferase 2, mitochondrial	Butanoate metabolism (ko00650)	[C]	Energy production and conversion	Coenzyme A transferase	Succinyl-CoA:3-ketoacid coenzyme A transferase 1, mitochondrial OS=Sus scrofa OX=9823 GN=OXCT1 PE=1 SV=2	I	Lipid transport and metabolism	PREDICTED: succinyl-CoA:3-ketoacid coenzyme A transferase 2, mitochondrial [Bos taurus]	cellular component: cell (GO:0005623);; cellular component: organelle (GO:0043226);; cellular component: cell part (GO:0044464);; molecular function: catalytic activity (GO:0003824);; biological process: metabolic process (GO:0008152);; biological process: cellular process (GO:0009987);; biological process: single-organism process (GO:0044699)
bta-miR-2431-3p	gene-LOC100337323	CACCCCCACUUGCAUGACCCUGA	23	5.6697	2.57381	12.9019	2.49938	0.571557	0.521517	0.6423	1.74784	0.00371848	-2.4015	down	--	--	Biological Process: single-organism process (GO:0044699);;	--	--	[R]	General function prediction only	--	Amyloid-beta A4 precursor protein-binding family A member 2 OS=Pongo abelii OX=9601 GN=APBA2 PE=2 SV=1	O	Posttranslational modification, protein turnover, chaperones	PREDICTED: uncharacterized protein LOC100337323 [Bos taurus]	biological process: single-organism process (GO:0044699)
bta-miR-2431-3p	gene-LOC100848225	CACCCCCACUUGCAUGACCCUGA	23	5.6697	2.57381	12.9019	2.49938	0.571557	0.521517	0.6423	1.74784	0.00371848	-2.4015	down	--	--	Cellular Component: integral component of membrane (GO:0016021);;	--	--	--	--	FAM209 family	--	--	--	PREDICTED: protein FAM209A-like [Bison bison bison]	cellular component: membrane (GO:0016020);; cellular component: membrane part (GO:0044425)
bta-miR-2431-3p	gene-LOC100848325	CACCCCCACUUGCAUGACCCUGA	23	5.6697	2.57381	12.9019	2.49938	0.571557	0.521517	0.6423	1.74784	0.00371848	-2.4015	down	--	--	--	--	--	--	--	--	--	--	--	PREDICTED: uncharacterized protein LOC109560701 isoform X2 [Bos indicus]	--
bta-miR-2431-3p	gene-LOC100851913	CACCCCCACUUGCAUGACCCUGA	23	5.6697	2.57381	12.9019	2.49938	0.571557	0.521517	0.6423	1.74784	0.00371848	-2.4015	down	--	--	Molecular Function: transcription factor activity, sequence-specific DNA binding (GO:0003700);; Cellular Component: nucleus (GO:0005634);; Biological Process: regulation of transcription, DNA-templated (GO:0006355);; Molecular Function: sequence-specific DNA binding (GO:0043565);; Molecular Function: metal ion binding (GO:0046872);;	K09229|0|bta:614260|K09229 KRAB and SCAN domains-containing zinc finger protein | (RefSeq) ZNF75D, ZNF75; zinc finger protein 75D	--	[R]	General function prediction only	SCAN domain;; KRAB box	Zinc finger protein with KRAB and SCAN domains 5 OS=Pan troglodytes OX=9598 GN=ZKSCAN5 PE=3 SV=1	S	Function unknown	zinc finger protein 75 [Bos taurus]	molecular function: nucleic acid binding transcription factor activity (GO:0001071);; biological process: biological regulation (GO:0065007);; cellular component: cell (GO:0005623);; cellular component: organelle (GO:0043226);; cellular component: cell part (GO:0044464);; molecular function: binding (GO:0005488)
bta-miR-2431-3p	gene-LOC101902106	CACCCCCACUUGCAUGACCCUGA	23	5.6697	2.57381	12.9019	2.49938	0.571557	0.521517	0.6423	1.74784	0.00371848	-2.4015	down	--	--	Molecular Function: signal transducer activity, downstream of receptor (GO:0005057);; Biological Process: signal transduction (GO:0007165);; Molecular Function: hydrolase activity (GO:0016787);; Molecular Function: GTPase regulator activity (GO:0030695);; Biological Process: regulation of catalytic activity (GO:0050790);;	--	--	--	--	--	--	--	--	PREDICTED: collagen alpha-1(I) chain-like [Bos taurus]	molecular function: molecular transducer activity (GO:0060089);; biological process: cellular process (GO:0009987);; biological process: signaling (GO:0023052);; biological process: single-organism process (GO:0044699);; biological process: response to stimulus (GO:0050896);; biological process: biological regulation (GO:0065007);; molecular function: catalytic activity (GO:0003824);; biological …
bta-miR-2431-3p	gene-LOC101903647	CACCCCCACUUGCAUGACCCUGA	23	5.6697	2.57381	12.9019	2.49938	0.571557	0.521517	0.6423	1.74784	0.00371848	-2.4015	down	--	--	--	--	--	--	--	--	--	--	--	PREDICTED: uncharacterized protein LOC101903647 [Bos taurus]	--
bta-miR-2431-3p	gene-LOC101904344	CACCCCCACUUGCAUGACCCUGA	23	5.6697	2.57381	12.9019	2.49938	0.571557	0.521517	0.6423	1.74784	0.00371848	-2.4015	down	--	--	Biological Process: response to ischemia (GO:0002931);; Cellular Component: cytoplasm (GO:0005737);; Cellular Component: plasma membrane (GO:0005886);; Cellular Component: gap junction (GO:0005921);; Molecular Function: channel activity (GO:0015267);; Cellular Component: integral component of membrane (GO:0016021);; Biological Process: transmembrane transport (GO:0055085);;	K20857|2.81918e-08|oas:101114697|K20857 pannexin 2/3 | (RefSeq) PANX2; pannexin 2	--	--	--	--	--	--	--	PREDICTED: pannexin-2 isoform X1 [Ovis aries]	biological process: response to stimulus (GO:0050896);; cellular component: cell (GO:0005623);; cellular component: cell part (GO:0044464);; cellular component: membrane (GO:0016020);; cellular component: cell junction (GO:0030054);; molecular function: transporter activity (GO:0005215);; biological process: cellular process (GO:0009987);; biological process: single-organism process (GO:0044699);…
bta-miR-2431-3p	gene-LOC101904981	CACCCCCACUUGCAUGACCCUGA	23	5.6697	2.57381	12.9019	2.49938	0.571557	0.521517	0.6423	1.74784	0.00371848	-2.4015	down	[J]	Translation, ribosomal structure and biogenesis	Biological Process: negative regulation of transcription from RNA polymerase II promoter (GO:0000122);; Molecular Function: nucleotide binding (GO:0000166);; Cellular Component: chromosome, telomeric region (GO:0000781);; Cellular Component: chromatin (GO:0000785);; Molecular Function: regulatory region RNA binding (GO:0001069);; Molecular Function: mRNA 3'-UTR binding (GO:0003730);; Biological P…	K13158|0|bom:102278963|K13158 heterogeneous nuclear ribonucleoprotein A2/B1 | (RefSeq) uncharacterized LOC102278963	--	[R]	General function prediction only	RNA recognition motif. (a.k.a. RRM, RBD, or RNP domain);; Nuclear factor hnRNPA1;; RNA recognition motif;; RNA recognition motif. (a.k.a. RRM, RBD, or RNP domain)	Heterogeneous nuclear ribonucleoproteins A2/B1 OS=Pongo abelii OX=9601 GN=HNRNPA2B1 PE=2 SV=1	S	Function unknown	PREDICTED: uncharacterized protein LOC102278963 [Bos mutus]	biological process: biological regulation (GO:0065007);; molecular function: binding (GO:0005488);; cellular component: cell (GO:0005623);; cellular component: organelle (GO:0043226);; cellular component: organelle part (GO:0044422);; cellular component: cell part (GO:0044464);; cellular component: macromolecular complex (GO:0032991);; biological process: localization (GO:0051179);; cellular comp…
bta-miR-2431-3p	gene-LOC101905505	CACCCCCACUUGCAUGACCCUGA	23	5.6697	2.57381	12.9019	2.49938	0.571557	0.521517	0.6423	1.74784	0.00371848	-2.4015	down	--	--	Cellular Component: integral component of membrane (GO:0016021);;	--	--	--	--	FAM209 family	--	--	--	PREDICTED: protein FAM209A-like [Bos taurus]	cellular component: membrane (GO:0016020);; cellular component: membrane part (GO:0044425)
bta-miR-2431-3p	gene-LOC101906447	CACCCCCACUUGCAUGACCCUGA	23	5.6697	2.57381	12.9019	2.49938	0.571557	0.521517	0.6423	1.74784	0.00371848	-2.4015	down	--	--	Cellular Component: Golgi membrane (GO:0000139);; Molecular Function: galactosylceramide sulfotransferase activity (GO:0001733);; Biological Process: galactosylceramide biosynthetic process (GO:0006682);; Biological Process: spermatogenesis (GO:0007283);; Cellular Component: integral component of membrane (GO:0016021);; Biological Process: myelination (GO:0042552);;	K01019|0|bta:513295|K01019 galactosylceramide sulfotransferase [EC:2.8.2.11] | (RefSeq) GAL3ST1; galactose-3-O-sulfotransferase 1	Sphingolipid metabolism (ko00600)	--	--	Galactose-3-O-sulfotransferase;; 40S ribosomal protein SA C-terminus	Galactosylceramide sulfotransferase OS=Bos taurus OX=9913 GN=GAL3ST1 PE=2 SV=1	U	Intracellular trafficking, secretion, and vesicular transport	PREDICTED: galactosylceramide sulfotransferase-like isoform X1 [Bubalus bubalis]	cellular component: cell (GO:0005623);; cellular component: membrane (GO:0016020);; cellular component: organelle (GO:0043226);; cellular component: organelle part (GO:0044422);; cellular component: cell part (GO:0044464);; molecular function: catalytic activity (GO:0003824);; biological process: metabolic process (GO:0008152);; biological process: cellular process (GO:0009987);; biological proce…
bta-miR-2431-3p	gene-LOC101906676	CACCCCCACUUGCAUGACCCUGA	23	5.6697	2.57381	12.9019	2.49938	0.571557	0.521517	0.6423	1.74784	0.00371848	-2.4015	down	--	--	Molecular Function: chromatin binding (GO:0003682);;	--	--	--	--	Myb/SANT-like DNA-binding domain	--	S	Function unknown	PREDICTED: PR domain-containing protein 11 isoform X5 [Ovis aries musimon]	molecular function: binding (GO:0005488)
bta-miR-2431-3p	gene-LOC101907627	CACCCCCACUUGCAUGACCCUGA	23	5.6697	2.57381	12.9019	2.49938	0.571557	0.521517	0.6423	1.74784	0.00371848	-2.4015	down	--	--	Molecular Function: DNA binding (GO:0003677);; Cellular Component: nucleus (GO:0005634);;	--	--	[K]	Transcription	Homeobox domain	Homeobox protein goosecoid OS=Pongo pygmaeus OX=9600 GN=GSC PE=3 SV=1	K	Transcription	PREDICTED: double homeobox protein 4-like protein 4 isoform X2 [Bos taurus]	molecular function: binding (GO:0005488);; cellular component: cell (GO:0005623);; cellular component: organelle (GO:0043226);; cellular component: cell part (GO:0044464)
bta-miR-2431-3p	gene-LOC101909083	CACCCCCACUUGCAUGACCCUGA	23	5.6697	2.57381	12.9019	2.49938	0.571557	0.521517	0.6423	1.74784	0.00371848	-2.4015	down	--	--	--	--	--	--	--	--	--	--
bta-miR-2431-3p	gene-LOC104975027	CACCCCCACUUGCAUGACCCUGA	23	5.6697	2.57381	12.9019	2.49938	0.571557	0.521517	0.6423	1.74784	0.00371848	-2.4015	down	--	--	Molecular Function: G-protein coupled receptor activity (GO:0004930);; Biological Process: signal transduction (GO:0007165);; Cellular Component: membrane (GO:0016020);;	--	--	--	--	--	--	--	--	PREDICTED: ATP-binding cassette sub-family B member 7, mitochondrial isoform X2 [Bos indicus]	molecular function: receptor activity (GO:0004872);; molecular function: molecular transducer activity (GO:0060089);; biological process: cellular process (GO:0009987);; biological process: signaling (GO:0023052);; biological process: single-organism process (GO:0044699);; biological process: response to stimulus (GO:0050896);; biological process: biological regulation (GO:0065007);; cellular com…
bta-miR-2431-3p	gene-LOC104975846	CACCCCCACUUGCAUGACCCUGA	23	5.6697	2.57381	12.9019	2.49938	0.571557	0.521517	0.6423	1.74784	0.00371848	-2.4015	down	--	--	--	--	--	--	--	--	--	S	Function unknown	PREDICTED: uncharacterized protein LOC104975846 [Bos taurus]	--
bta-miR-2431-3p	gene-LOC104976340	CACCCCCACUUGCAUGACCCUGA	23	5.6697	2.57381	12.9019	2.49938	0.571557	0.521517	0.6423	1.74784	0.00371848	-2.4015	down	--	--	--	--	--	[S]	Function unknown	MAGE family;; Melanoma associated antigen family N terminal	Melanoma-associated antigen B18 OS=Macaca fascicularis OX=9541 GN=MAGEB18 PE=2 SV=1	S	Function unknown	PREDICTED: melanoma-associated antigen 8 isoform X1 [Ovis aries]	--
bta-miR-2431-3p	gene-LOC107131158	CACCCCCACUUGCAUGACCCUGA	23	5.6697	2.57381	12.9019	2.49938	0.571557	0.521517	0.6423	1.74784	0.00371848	-2.4015	down	--	--	Molecular Function: G-protein coupled receptor activity (GO:0004930);; Molecular Function: olfactory receptor activity (GO:0004984);; Cellular Component: plasma membrane (GO:0005886);; Biological Process: G-protein coupled receptor signaling pathway (GO:0007186);; Cellular Component: integral component of membrane (GO:0016021);; Biological Process: detection of chemical stimulus involved in senso…	K04257|0|phd:102321272|K04257 olfactory receptor | (RefSeq) olfactory receptor 1N1-like	Olfactory transduction (ko04740)	--	--	Olfactory receptor;; 7 transmembrane receptor (rhodopsin family);; Serpentine type 7TM GPCR chemoreceptor Srsx	Olfactory receptor-like protein DTMT OS=Canis lupus familiaris OX=9615 PE=3 SV=1	U	Intracellular trafficking, secretion, and vesicular transport	PREDICTED: olfactory receptor 1N1-like [Bison bison bison]	molecular function: receptor activity (GO:0004872);; molecular function: molecular transducer activity (GO:0060089);; biological process: cellular process (GO:0009987);; biological process: signaling (GO:0023052);; biological process: single-organism process (GO:0044699);; biological process: response to stimulus (GO:0050896);; biological process: biological regulation (GO:0065007);; cellular com…
bta-miR-2431-3p	gene-LOC107131516	CACCCCCACUUGCAUGACCCUGA	23	5.6697	2.57381	12.9019	2.49938	0.571557	0.521517	0.6423	1.74784	0.00371848	-2.4015	down	--	--	--	--	--	--	--	--	--	--	--	PREDICTED: uncharacterized protein LOC107131516 [Bos taurus]	--
bta-miR-2431-3p	gene-LOC107132006	CACCCCCACUUGCAUGACCCUGA	23	5.6697	2.57381	12.9019	2.49938	0.571557	0.521517	0.6423	1.74784	0.00371848	-2.4015	down	--	--	--	--	--	[S]	Function unknown	MAGE family;; Melanoma associated antigen family N terminal	Melanoma-associated antigen B10 OS=Canis lupus familiaris OX=9615 GN=MAGEB10 PE=2 SV=1	S	Function unknown	PREDICTED: melanoma-associated antigen 9-like [Bos taurus]	--
bta-miR-2431-3p	gene-LOC107132964	CACCCCCACUUGCAUGACCCUGA	23	5.6697	2.57381	12.9019	2.49938	0.571557	0.521517	0.6423	1.74784	0.00371848	-2.4015	down	--	--	--	--	--	--	--	--	--	--	--	PREDICTED: uncharacterized protein LOC107132964 [Bos taurus]	--
bta-miR-2431-3p	gene-LOC112441504	CACCCCCACUUGCAUGACCCUGA	23	5.6697	2.57381	12.9019	2.49938	0.571557	0.521517	0.6423	1.74784	0.00371848	-2.4015	down	--	--	Molecular Function: antigen binding (GO:0003823);; Cellular Component: plasma membrane (GO:0005886);; Biological Process: antigen processing and presentation (GO:0019882);; Biological Process: natural killer cell mediated cytotoxicity (GO:0042267);; Molecular Function: natural killer cell lectin-like receptor binding (GO:0046703);;	K07986|1.20557e-163|bta:786299|K07986 UL16 binding protein | (RefSeq) NKG2D ligand 3-like	--	--	--	Class I Histocompatibility antigen, domains alpha 1 and 2	Zinc-alpha-2-glycoprotein OS=Bos taurus OX=9913 GN=AZGP1 PE=2 SV=1	S	Function unknown	PREDICTED: LOW QUALITY PROTEIN: NKG2D ligand 3-like, partial [Bos taurus]	molecular function: binding (GO:0005488);; cellular component: cell (GO:0005623);; cellular component: membrane (GO:0016020);; cellular component: cell part (GO:0044464);; biological process: immune system process (GO:0002376);; biological process: cell killing (GO:0001906);; biological process: single-organism process (GO:0044699);; biological process: response to stimulus (GO:0050896)
bta-miR-2431-3p	gene-LOC112443497	CACCCCCACUUGCAUGACCCUGA	23	5.6697	2.57381	12.9019	2.49938	0.571557	0.521517	0.6423	1.74784	0.00371848	-2.4015	down	[O]	Posttranslational modification, protein turnover, chaperones	Molecular Function: serine-type endopeptidase activity (GO:0004252);; Biological Process: proteolysis (GO:0006508);;	--	--	[E]	Amino acid transport and metabolism	Trypsin;; Domain of unknown function (DUF1986)	Serine protease 45 OS=Bos taurus OX=9913 GN=PRSS45 PE=2 SV=1	O	Posttranslational modification, protein turnover, chaperones	PREDICTED: serine protease 44-like [Bubalus bubalis]	molecular function: catalytic activity (GO:0003824);; biological process: metabolic process (GO:0008152)
bta-miR-2431-3p	gene-LOC112444466	CACCCCCACUUGCAUGACCCUGA	23	5.6697	2.57381	12.9019	2.49938	0.571557	0.521517	0.6423	1.74784	0.00371848	-2.4015	down	--	--	Molecular Function: scavenger receptor activity (GO:0005044);; Biological Process: receptor-mediated endocytosis (GO:0006898);; Cellular Component: integral component of membrane (GO:0016021);;	--	--	--	--	Scavenger receptor cysteine-rich domain;; Scavenger receptor cysteine-rich domain	Antigen WC1.1 OS=Bos taurus OX=9913 PE=2 SV=1	S	Function unknown	PREDICTED: scavenger receptor cysteine-rich domain-containing protein SCART1-like [Bos indicus]	molecular function: receptor activity (GO:0004872);; biological process: localization (GO:0051179);; cellular component: membrane (GO:0016020);; cellular component: membrane part (GO:0044425)
bta-miR-2431-3p	gene-LOC112444753	CACCCCCACUUGCAUGACCCUGA	23	5.6697	2.57381	12.9019	2.49938	0.571557	0.521517	0.6423	1.74784	0.00371848	-2.4015	down	--	--	Molecular Function: G-protein coupled receptor activity (GO:0004930);; Molecular Function: olfactory receptor activity (GO:0004984);; Cellular Component: plasma membrane (GO:0005886);; Biological Process: G-protein coupled receptor signaling pathway (GO:0007186);; Cellular Component: integral component of membrane (GO:0016021);; Biological Process: detection of chemical stimulus involved in senso…	K04257|0|bom:102278932|K04257 olfactory receptor | (RefSeq) olfactory receptor 6C74-like	Olfactory transduction (ko04740)	--	--	Olfactory receptor;; 7 transmembrane receptor (rhodopsin family)	Olfactory receptor-like protein DTMT OS=Canis lupus familiaris OX=9615 PE=3 SV=1	S	Function unknown	PREDICTED: LOW QUALITY PROTEIN: olfactory receptor 6C74-like [Bos mutus]	molecular function: receptor activity (GO:0004872);; molecular function: molecular transducer activity (GO:0060089);; biological process: cellular process (GO:0009987);; biological process: signaling (GO:0023052);; biological process: single-organism process (GO:0044699);; biological process: response to stimulus (GO:0050896);; biological process: biological regulation (GO:0065007);; cellular com…
bta-miR-2431-3p	gene-LOC112444897	CACCCCCACUUGCAUGACCCUGA	23	5.6697	2.57381	12.9019	2.49938	0.571557	0.521517	0.6423	1.74784	0.00371848	-2.4015	down	--	--	--	--	--	--	--	--	--	--
bta-miR-2431-3p	gene-LOC112445512	CACCCCCACUUGCAUGACCCUGA	23	5.6697	2.57381	12.9019	2.49938	0.571557	0.521517	0.6423	1.74784	0.00371848	-2.4015	down	--	--	Biological Process: T cell mediated cytotoxicity (GO:0001913);; Molecular Function: antigen binding (GO:0003823);; Cellular Component: plasma membrane (GO:0005886);; Biological Process: antigen processing and presentation (GO:0019882);; Biological Process: natural killer cell mediated cytotoxicity (GO:0042267);; Molecular Function: natural killer cell lectin-like receptor binding (GO:0046703);;	K07987|3.90013e-151|bta:786095|K07987 retinoic acid early transcript 1 | (RefSeq) uncharacterized LOC786095	Natural killer cell mediated cytotoxicity (ko04650)	--	--	Class I Histocompatibility antigen, domains alpha 1 and 2;; Class I Histocompatibility antigen, NKG2D ligand, domains 1 and 2	Major histocompatibility complex class I-related gene protein OS=Pongo pygmaeus OX=9600 GN=MR1 PE=2 SV=1	S	Function unknown	PREDICTED: uncharacterized protein LOC786095 [Bos taurus]	biological process: cell killing (GO:0001906);; biological process: immune system process (GO:0002376);; biological process: single-organism process (GO:0044699);; biological process: response to stimulus (GO:0050896);; molecular function: binding (GO:0005488);; cellular component: cell (GO:0005623);; cellular component: membrane (GO:0016020);; cellular component: cell part (GO:0044464)
bta-miR-2431-3p	gene-LOC112445692	CACCCCCACUUGCAUGACCCUGA	23	5.6697	2.57381	12.9019	2.49938	0.571557	0.521517	0.6423	1.74784	0.00371848	-2.4015	down	[R]	General function prediction only	Molecular Function: DNA binding (GO:0003677);; Molecular Function: transcription factor activity, sequence-specific DNA binding (GO:0003700);; Cellular Component: nucleolus (GO:0005730);; Cellular Component: cytoplasm (GO:0005737);; Biological Process: regulation of transcription, DNA-templated (GO:0006355);; Molecular Function: metal ion binding (GO:0046872);;	--	--	[R]	General function prediction only	Zinc-finger double domain;; Zinc finger, C2H2 type;; C2H2-type zinc finger;; C2H2-type zinc finger;; Zinc-finger double-stranded RNA-binding;; Zinc ribbon domain;; zinc-ribbon family;; C2HE / C2H2 / C2HC zinc-binding finger;; XPA protein N-terminal;; LIM domain;; zinc-finger C2H2-type;; Adenylate kinase, active site lid	Zinc finger protein OZF OS=Bos taurus OX=9913 GN=ZNF146 PE=3 SV=1	S	Function unknown	PREDICTED: LOW QUALITY PROTEIN: zinc finger protein 181-like [Orcinus orca]	molecular function: binding (GO:0005488);; molecular function: nucleic acid binding transcription factor activity (GO:0001071);; biological process: biological regulation (GO:0065007);; cellular component: cell (GO:0005623);; cellular component: organelle (GO:0043226);; cellular component: organelle part (GO:0044422);; cellular component: cell part (GO:0044464)
bta-miR-2431-3p	gene-LOC112446454	CACCCCCACUUGCAUGACCCUGA	23	5.6697	2.57381	12.9019	2.49938	0.571557	0.521517	0.6423	1.74784	0.00371848	-2.4015	down	--	--	Molecular Function: nucleic acid binding (GO:0003676);; Molecular Function: metal ion binding (GO:0046872);;	--	--	[R]	General function prediction only	Zinc finger, C2H2 type;; Zinc-finger double domain;; C2H2-type zinc finger;; zinc-finger C2H2-type;; C2H2-type zinc finger;; Zinc-finger double-stranded RNA-binding;; CpXC protein;; Zinc-finger of C2H2 type	Zinc finger and SCAN domain-containing protein 2 OS=Pongo abelii OX=9601 GN=ZSCAN2 PE=2 SV=1	S	Function unknown	PREDICTED: zinc finger protein 775 [Bos indicus]	molecular function: binding (GO:0005488)
bta-miR-2431-3p	gene-LOC112447312	CACCCCCACUUGCAUGACCCUGA	23	5.6697	2.57381	12.9019	2.49938	0.571557	0.521517	0.6423	1.74784	0.00371848	-2.4015	down	--	--	Molecular Function: DNA binding (GO:0003677);; Cellular Component: nucleus (GO:0005634);;	--	--	[K]	Transcription	Homeobox domain	Homeobox protein goosecoid OS=Pongo pygmaeus OX=9600 GN=GSC PE=3 SV=1	K	Transcription	PREDICTED: double homeobox protein 4-like protein 4 isoform X2 [Bos taurus]	molecular function: binding (GO:0005488);; cellular component: cell (GO:0005623);; cellular component: organelle (GO:0043226);; cellular component: cell part (GO:0044464)
bta-miR-2431-3p	gene-LOC507247	CACCCCCACUUGCAUGACCCUGA	23	5.6697	2.57381	12.9019	2.49938	0.571557	0.521517	0.6423	1.74784	0.00371848	-2.4015	down	--	--	Molecular Function: G-protein coupled receptor activity (GO:0004930);; Cellular Component: integral component of plasma membrane (GO:0005887);; Biological Process: G-protein coupled receptor signaling pathway (GO:0007186);;	K08392|0|bom:102269134|K08392 Mas-related G protein-coupled receptor member D | (RefSeq) mas-related G-protein coupled receptor member D	Renin-angiotensin system (ko04614)	--	--	7 transmembrane receptor (rhodopsin family)	Mas-related G-protein coupled receptor member D OS=Macaca fascicularis OX=9541 GN=MRGPRD PE=2 SV=1	--	--	PREDICTED: mas-related G-protein coupled receptor member D [Bos mutus]	molecular function: receptor activity (GO:0004872);; molecular function: molecular transducer activity (GO:0060089);; biological process: cellular process (GO:0009987);; biological process: signaling (GO:0023052);; biological process: single-organism process (GO:0044699);; biological process: response to stimulus (GO:0050896);; biological process: biological regulation (GO:0065007);; cellular com…
bta-miR-2431-3p	gene-LOC507581	CACCCCCACUUGCAUGACCCUGA	23	5.6697	2.57381	12.9019	2.49938	0.571557	0.521517	0.6423	1.74784	0.00371848	-2.4015	down	--	--	Cellular Component: integral component of membrane (GO:0016021);;	--	--	--	--	Domain of unknown function (DUF4203)	Transmembrane protein 198 OS=Bos taurus OX=9913 GN=TMEM198 PE=2 SV=1	S	Function unknown	PREDICTED: uncharacterized protein LOC507581 isoform X1 [Bos taurus]	cellular component: membrane (GO:0016020);; cellular component: membrane part (GO:0044425)
bta-miR-2431-3p	gene-LOC510913	CACCCCCACUUGCAUGACCCUGA	23	5.6697	2.57381	12.9019	2.49938	0.571557	0.521517	0.6423	1.74784	0.00371848	-2.4015	down	--	--	Cellular Component: integral component of membrane (GO:0016021);; Molecular Function: transferase activity, transferring acyl groups other than amino-acyl groups (GO:0016747);;	--	--	[R]	General function prediction only	Acyltransferase family	--	S	Function unknown	PREDICTED: nose resistant to fluoxetine protein 6 isoform X1 [Bos taurus]	cellular component: membrane (GO:0016020);; cellular component: membrane part (GO:0044425);; molecular function: catalytic activity (GO:0003824);; biological process: metabolic process (GO:0008152)
bta-miR-2431-3p	gene-LOC512286	CACCCCCACUUGCAUGACCCUGA	23	5.6697	2.57381	12.9019	2.49938	0.571557	0.521517	0.6423	1.74784	0.00371848	-2.4015	down	--	--	Biological Process: immune response (GO:0006955);; Cellular Component: integral component of membrane (GO:0016021);;	K06448|0|bta:512286|K06448 T-cell surface glycoprotein CD1 | (RefSeq) antigen-presenting glycoprotein CD1d-like	Hematopoietic cell lineage (ko04640)	--	--	MHC-I family domain;; Immunoglobulin C1-set domain	Antigen-presenting glycoprotein CD1d OS=Ovis aries OX=9940 GN=CD1D PE=2 SV=1	U	Intracellular trafficking, secretion, and vesicular transport	PREDICTED: antigen-presenting glycoprotein CD1d-like [Bos taurus]	biological process: immune system process (GO:0002376);; biological process: response to stimulus (GO:0050896);; cellular component: membrane (GO:0016020);; cellular component: membrane part (GO:0044425)
bta-miR-2431-3p	gene-LOC515551	CACCCCCACUUGCAUGACCCUGA	23	5.6697	2.57381	12.9019	2.49938	0.571557	0.521517	0.6423	1.74784	0.00371848	-2.4015	down	--	--	--	K11885|0|oas:101110160|K11885 DNA damage-inducible protein 1 | (RefSeq) DDI2; protein DDI1 homolog 2	--	--	--	Aspartyl protease;; gag-polyprotein putative aspartyl protease;; Aspartyl protease;; Retroviral aspartyl protease;; Retroviral aspartyl protease	Regulatory solute carrier protein family 1 member 1 OS=Sus scrofa OX=9823 GN=RSC1A1 PE=2 SV=3	O	Posttranslational modification, protein turnover, chaperones	PREDICTED: regulatory solute carrier protein family 1 member 1 isoform X1 [Bos taurus]	--
bta-miR-2431-3p	gene-LOC524050	CACCCCCACUUGCAUGACCCUGA	23	5.6697	2.57381	12.9019	2.49938	0.571557	0.521517	0.6423	1.74784	0.00371848	-2.4015	down	--	--	--	--	--	[S]	Function unknown	MAGE family;; Melanoma associated antigen family N terminal	Melanoma-associated antigen B10 OS=Canis lupus familiaris OX=9615 GN=MAGEB10 PE=2 SV=1	S	Function unknown	PREDICTED: melanoma-associated antigen 10 [Bos taurus]	--
bta-miR-2431-3p	gene-LOC526769	CACCCCCACUUGCAUGACCCUGA	23	5.6697	2.57381	12.9019	2.49938	0.571557	0.521517	0.6423	1.74784	0.00371848	-2.4015	down	[T]	Signal transduction mechanisms	Molecular Function: protein tyrosine phosphatase activity (GO:0004725);; Biological Process: peptidyl-tyrosine dephosphorylation (GO:0035335);;	--	--	[T]	Signal transduction mechanisms	Protein-tyrosine phosphatase;; SH2 domain	Receptor-type tyrosine-protein phosphatase F OS=Bos taurus OX=9913 GN=PTPRF PE=2 SV=1	T	Signal transduction mechanisms	PREDICTED: tyrosine-protein phosphatase non-receptor type 11 [Capra hircus]	molecular function: catalytic activity (GO:0003824);; biological process: metabolic process (GO:0008152);; biological process: cellular process (GO:0009987)
bta-miR-2431-3p	gene-LOC527384	CACCCCCACUUGCAUGACCCUGA	23	5.6697	2.57381	12.9019	2.49938	0.571557	0.521517	0.6423	1.74784	0.00371848	-2.4015	down	--	--	--	--	--	[S]	Function unknown	MAGE family;; Melanoma associated antigen family N terminal	Melanoma-associated antigen B10 OS=Canis lupus familiaris OX=9615 GN=MAGEB10 PE=2 SV=1	S	Function unknown	PREDICTED: melanoma-associated antigen 9 [Bos taurus]	--
bta-miR-2431-3p	gene-LOC527415	CACCCCCACUUGCAUGACCCUGA	23	5.6697	2.57381	12.9019	2.49938	0.571557	0.521517	0.6423	1.74784	0.00371848	-2.4015	down	--	--	Molecular Function: G-protein coupled receptor activity (GO:0004930);; Molecular Function: olfactory receptor activity (GO:0004984);; Cellular Component: plasma membrane (GO:0005886);; Biological Process: G-protein coupled receptor signaling pathway (GO:0007186);; Cellular Component: integral component of membrane (GO:0016021);; Biological Process: detection of chemical stimulus involved in senso…	K04257|0|bta:527415|K04257 olfactory receptor | (RefSeq) olfactory receptor 2A5	Olfactory transduction (ko04740)	--	--	Olfactory receptor;; 7 transmembrane receptor (rhodopsin family)	Olfactory receptor-like protein OLF3 OS=Canis lupus familiaris OX=9615 PE=3 SV=1	S	Function unknown	PREDICTED: olfactory receptor 2A5 [Bos taurus]	molecular function: receptor activity (GO:0004872);; molecular function: molecular transducer activity (GO:0060089);; biological process: cellular process (GO:0009987);; biological process: signaling (GO:0023052);; biological process: single-organism process (GO:0044699);; biological process: response to stimulus (GO:0050896);; biological process: biological regulation (GO:0065007);; cellular com…
bta-miR-2431-3p	gene-LOC528262	CACCCCCACUUGCAUGACCCUGA	23	5.6697	2.57381	12.9019	2.49938	0.571557	0.521517	0.6423	1.74784	0.00371848	-2.4015	down	[PR]	Inorganic ion transport and metabolism ;; General function prediction only	Molecular Function: alkaline phosphatase activity (GO:0004035);; Biological Process: dephosphorylation (GO:0016311);;	K01077|0|bta:528262|K01077 alkaline phosphatase [EC:3.1.3.1] | (RefSeq) intestinal-type alkaline phosphatase	--	[P]	Inorganic ion transport and metabolism	Alkaline phosphatase	Intestinal-type alkaline phosphatase OS=Bos taurus OX=9913 GN=ALPI PE=1 SV=2	P	Inorganic ion transport and metabolism	PREDICTED: intestinal-type alkaline phosphatase [Bos taurus]	molecular function: catalytic activity (GO:0003824);; biological process: metabolic process (GO:0008152);; biological process: cellular process (GO:0009987)
bta-miR-2431-3p	gene-LOC530599	CACCCCCACUUGCAUGACCCUGA	23	5.6697	2.57381	12.9019	2.49938	0.571557	0.521517	0.6423	1.74784	0.00371848	-2.4015	down	--	--	--	K06243|0|bta:530599|K06243 laminin, beta 2 | (RefSeq) laminin subunit beta-2	Small cell lung cancer (ko05222)	[W]	Extracellular structures	Laminin EGF domain;; Laminin N-terminal (Domain VI)	Netrin-4 OS=Pongo abelii OX=9601 GN=NTN4 PE=2 SV=1	U	Intracellular trafficking, secretion, and vesicular transport	PREDICTED: laminin subunit beta-2 isoform X1 [Bos taurus]	--
bta-miR-2431-3p	gene-LOC615559	CACCCCCACUUGCAUGACCCUGA	23	5.6697	2.57381	12.9019	2.49938	0.571557	0.521517	0.6423	1.74784	0.00371848	-2.4015	down	--	--	Cellular Component: exocyst (GO:0000145);; Molecular Function: SNARE binding (GO:0000149);; Biological Process: exocytosis (GO:0006887);; Biological Process: exocyst localization (GO:0051601);;	--	--	[U]	Intracellular trafficking, secretion, and vesicular transport	Exocyst complex component Sec6	--	U	Intracellular trafficking, secretion, and vesicular transport	PREDICTED: LOW QUALITY PROTEIN: exocyst complex component 3-like protein 4, partial [Ovis aries musimon]	cellular component: cell (GO:0005623);; cellular component: macromolecular complex (GO:0032991);; cellular component: cell part (GO:0044464);; molecular function: binding (GO:0005488);; biological process: cellular process (GO:0009987);; biological process: single-organism process (GO:0044699);; biological process: localization (GO:0051179)
bta-miR-2431-3p	gene-LOC616722	CACCCCCACUUGCAUGACCCUGA	23	5.6697	2.57381	12.9019	2.49938	0.571557	0.521517	0.6423	1.74784	0.00371848	-2.4015	down	[R]	General function prediction only	Molecular Function: GTP binding (GO:0005525);; Cellular Component: integral component of membrane (GO:0016021);;	--	--	--	--	Interferon-inducible GTPase (IIGP)	Interferon-inducible GTPase 5 OS=Bos taurus OX=9913 GN=IRGC PE=2 SV=1	S	Function unknown	PREDICTED: interferon-inducible GTPase 5 [Bos taurus]	molecular function: binding (GO:0005488);; cellular component: membrane (GO:0016020);; cellular component: membrane part (GO:0044425)
bta-miR-2431-3p	gene-LOC617663	CACCCCCACUUGCAUGACCCUGA	23	5.6697	2.57381	12.9019	2.49938	0.571557	0.521517	0.6423	1.74784	0.00371848	-2.4015	down	[O]	Posttranslational modification, protein turnover, chaperones	Molecular Function: serine-type endopeptidase activity (GO:0004252);; Biological Process: proteolysis (GO:0006508);;	--	--	[E]	Amino acid transport and metabolism	Trypsin	Mastin OS=Canis lupus familiaris OX=9615 PE=1 SV=2	O	Posttranslational modification, protein turnover, chaperones	TPA: tryptase alpha/beta 1-like [Bos taurus]	molecular function: catalytic activity (GO:0003824);; biological process: metabolic process (GO:0008152)
bta-miR-2431-3p	gene-LOC617705	CACCCCCACUUGCAUGACCCUGA	23	5.6697	2.57381	12.9019	2.49938	0.571557	0.521517	0.6423	1.74784	0.00371848	-2.4015	down	--	--	--	K13912|0|bom:102269083|K13912 deleted in malignant brain tumors 1 protein | (RefSeq) deleted in malignant brain tumors 1 protein-like	Salivary secretion (ko04970)	--	--	Scavenger receptor cysteine-rich domain;; CUB domain;; Zona pellucida-like domain;; Scavenger receptor cysteine-rich domain	Deleted in malignant brain tumors 1 protein OS=Oryctolagus cuniculus OX=9986 GN=Dmbt1 PE=1 SV=2	S	Function unknown	PREDICTED: LOW QUALITY PROTEIN: deleted in malignant brain tumors 1 protein-like [Bos mutus]	--
bta-miR-2431-3p	gene-LOC618071	CACCCCCACUUGCAUGACCCUGA	23	5.6697	2.57381	12.9019	2.49938	0.571557	0.521517	0.6423	1.74784	0.00371848	-2.4015	down	--	--	--	--	--	--	--	Membrane-associated protein 117 kDa, PDZK1-interacting protein 1	--	--	--	PREDICTED: uncharacterized protein LOC102393333 isoform X1 [Bubalus bubalis]	--
bta-miR-2431-3p	gene-LOC618686	CACCCCCACUUGCAUGACCCUGA	23	5.6697	2.57381	12.9019	2.49938	0.571557	0.521517	0.6423	1.74784	0.00371848	-2.4015	down	--	--	--	--	--	[S]	Function unknown	MAGE family;; Melanoma associated antigen family N terminal	Melanoma-associated antigen B18 OS=Macaca fascicularis OX=9541 GN=MAGEB18 PE=2 SV=1	S	Function unknown	PREDICTED: LOW QUALITY PROTEIN: melanoma-associated antigen B6-like [Bos indicus]	--
bta-miR-2431-3p	gene-LOC618737	CACCCCCACUUGCAUGACCCUGA	23	5.6697	2.57381	12.9019	2.49938	0.571557	0.521517	0.6423	1.74784	0.00371848	-2.4015	down	--	--	Molecular Function: metalloendopeptidase inhibitor activity (GO:0008191);; Cellular Component: cell surface (GO:0009986);; Biological Process: negative regulation of endopeptidase activity (GO:0010951);; Cellular Component: integral component of membrane (GO:0016021);; Biological Process: innate immune response (GO:0045087);; Biological Process: defense response to virus (GO:0051607);; Biological…	K06731|3.36032e-84|bom:102264642|K06731 bone marrow stromal cell antigen 2 | (RefSeq) BST2; bone marrow stromal cell antigen 2	--	--	--	Bone marrow stromal antigen 2	--	D	Cell cycle control, cell division, chromosome partitioning	bone marrow stromal antigen 2 type A-1 [Bos taurus]	molecular function: enzyme regulator activity (GO:0030234);; biological process: biological regulation (GO:0065007);; cellular component: cell (GO:0005623);; cellular component: cell part (GO:0044464);; cellular component: membrane (GO:0016020);; cellular component: membrane part (GO:0044425);; biological process: immune system process (GO:0002376);; biological process: response to stimulus (GO:0…
bta-miR-2431-3p	gene-LOC784409	CACCCCCACUUGCAUGACCCUGA	23	5.6697	2.57381	12.9019	2.49938	0.571557	0.521517	0.6423	1.74784	0.00371848	-2.4015	down	--	--	Cellular Component: cytoplasm (GO:0005737);; Cellular Component: focal adhesion (GO:0005925);; Biological Process: negative regulation of stress fiber assembly (GO:0051497);; Biological Process: negative regulation of protein localization to plasma membrane (GO:0090005);;	--	--	[R]	General function prediction only	--	--	T	Signal transduction mechanisms	PREDICTED: LOW QUALITY PROTEIN: liprin-alpha-1-like [Bison bison bison]	cellular component: cell (GO:0005623);; cellular component: cell part (GO:0044464);; cellular component: cell junction (GO:0030054);; biological process: biological regulation (GO:0065007)
bta-miR-2431-3p	gene-LOC786371	CACCCCCACUUGCAUGACCCUGA	23	5.6697	2.57381	12.9019	2.49938	0.571557	0.521517	0.6423	1.74784	0.00371848	-2.4015	down	--	--	Molecular Function: calcium ion binding (GO:0005509);; Cellular Component: extracellular space (GO:0005615);; Biological Process: inflammatory response (GO:0006954);; Molecular Function: chemoattractant activity (GO:0042056);; Biological Process: cytokine metabolic process (GO:0042107);; Biological Process: positive chemotaxis (GO:0050918);;	--	--	--	--	S-100/ICaBP type calcium binding domain;; EF hand	Protein S100-A15A OS=Pongo abelii OX=9601 GN=S100A15A PE=3 SV=1	S	Function unknown	PREDICTED: protein S100-A15A isoform X1 [Bos taurus]	molecular function: binding (GO:0005488);; cellular component: extracellular region (GO:0005576);; cellular component: extracellular region part (GO:0044421);; biological process: response to stimulus (GO:0050896);; molecular function: chemoattractant activity (GO:0042056);; biological process: metabolic process (GO:0008152);; biological process: locomotion (GO:0040011)
bta-miR-2431-3p	gene-LOC787554	CACCCCCACUUGCAUGACCCUGA	23	5.6697	2.57381	12.9019	2.49938	0.571557	0.521517	0.6423	1.74784	0.00371848	-2.4015	down	[R]	General function prediction only	Molecular Function: nucleic acid binding (GO:0003676);; Cellular Component: intracellular (GO:0005622);; Biological Process: regulation of transcription, DNA-templated (GO:0006355);; Molecular Function: metal ion binding (GO:0046872);;	K09228|0|bta:787554|K09228 KRAB domain-containing zinc finger protein | (RefSeq) ZNF577; zinc finger protein OZF	--	[R]	General function prediction only	Zinc-finger double domain;; Zinc finger, C2H2 type;; C2H2-type zinc finger;; KRAB box;; C2H2-type zinc finger;; Zinc-finger double-stranded RNA-binding;; Zinc-finger of C2H2 type	Zinc finger protein 585B OS=Pongo abelii OX=9601 GN=ZNF585B PE=2 SV=1	S	Function unknown	PREDICTED: zinc finger protein OZF isoform X1 [Bos taurus]	molecular function: binding (GO:0005488);; cellular component: cell (GO:0005623);; cellular component: cell part (GO:0044464);; biological process: biological regulation (GO:0065007)
bta-miR-2431-3p	gene-LOC787891	CACCCCCACUUGCAUGACCCUGA	23	5.6697	2.57381	12.9019	2.49938	0.571557	0.521517	0.6423	1.74784	0.00371848	-2.4015	down	--	--	Cellular Component: centrosome (GO:0005813);; Molecular Function: microtubule binding (GO:0008017);; Biological Process: microtubule anchoring (GO:0034453);;	--	--	[ZR]	--	--	--	S	Function unknown	PREDICTED: uncharacterized protein CCDC187 isoform X1 [Bos taurus]	cellular component: cell (GO:0005623);; cellular component: organelle (GO:0043226);; cellular component: organelle part (GO:0044422);; cellular component: cell part (GO:0044464);; molecular function: binding (GO:0005488);; biological process: cellular process (GO:0009987);; biological process: single-organism process (GO:0044699);; biological process: localization (GO:0051179);; biological proces…
bta-miR-2431-3p	gene-LOC788915	CACCCCCACUUGCAUGACCCUGA	23	5.6697	2.57381	12.9019	2.49938	0.571557	0.521517	0.6423	1.74784	0.00371848	-2.4015	down	--	--	--	--	--	[D]	Cell cycle control, cell division, chromosome partitioning	Caspase domain	Caspase-3 OS=Bos taurus OX=9913 GN=CASP3 PE=2 SV=1	O	Posttranslational modification, protein turnover, chaperones	PREDICTED: uncharacterized protein LOC788915 isoform X1 [Bos taurus]	--
bta-miR-2431-3p	gene-LOC789121	CACCCCCACUUGCAUGACCCUGA	23	5.6697	2.57381	12.9019	2.49938	0.571557	0.521517	0.6423	1.74784	0.00371848	-2.4015	down	--	--	Cellular Component: kinetochore (GO:0000776);; Cellular Component: cytoplasm (GO:0005737);; Cellular Component: centrosome (GO:0005813);; Biological Process: microtubule-based process (GO:0007017);; Cellular Component: COP9 signalosome (GO:0008180);; Cellular Component: membrane (GO:0016020);; Biological Process: substantia nigra development (GO:0021762);; Cellular Component: dynein complex (GO:0…	K10418|1.13147e-68|bta:789121|K10418 dynein light chain LC8-type | (RefSeq) dynein light chain 1, cytoplasmic	--	[Z]	Cytoskeleton	Dynein light chain type 1	Dynein light chain 1, cytoplasmic OS=Oryctolagus cuniculus OX=9986 GN=DYNLL1 PE=1 SV=1	S	Function unknown	PREDICTED: dynein light chain 1, cytoplasmic [Bos taurus]	cellular component: cell (GO:0005623);; cellular component: macromolecular complex (GO:0032991);; cellular component: organelle (GO:0043226);; cellular component: organelle part (GO:0044422);; cellular component: cell part (GO:0044464);; biological process: cellular process (GO:0009987);; biological process: single-organism process (GO:0044699);; cellular component: membrane (GO:0016020);; biolog…
bta-miR-2431-3p	gene-LOC789503	CACCCCCACUUGCAUGACCCUGA	23	5.6697	2.57381	12.9019	2.49938	0.571557	0.521517	0.6423	1.74784	0.00371848	-2.4015	down	--	--	Cellular Component: extracellular space (GO:0005615);; Biological Process: defense response to bacterium (GO:0042742);; Biological Process: regulation of macrophage activation (GO:0043030);; Cellular Component: intracellular membrane-bounded organelle (GO:0043231);; Cellular Component: extracellular exosome (GO:0070062);;	K13908|0|bta:789503|K13908 mucin-5B | (RefSeq) MUC5B, MUC5AC, mucin-5B; mucin 5B, oligomeric mucus/gel-forming	Salivary secretion (ko04970)	[WV]	--	Mucin-2 protein WxxW repeating region;; von Willebrand factor type D domain;; C8 domain;; Trypsin Inhibitor like cysteine rich domain	von Willebrand factor OS=Canis lupus familiaris OX=9615 GN=VWF PE=1 SV=2	S	Function unknown	TPA: mucin-5B [Bos taurus]	cellular component: extracellular region (GO:0005576);; cellular component: extracellular region part (GO:0044421);; biological process: response to stimulus (GO:0050896);; biological process: multi-organism process (GO:0051704);; biological process: biological regulation (GO:0065007);; cellular component: cell (GO:0005623);; cellular component: organelle (GO:0043226);; cellular component: cell p…
bta-miR-2431-3p	gene-LPAR5	CACCCCCACUUGCAUGACCCUGA	23	5.6697	2.57381	12.9019	2.49938	0.571557	0.521517	0.6423	1.74784	0.00371848	-2.4015	down	--	--	Molecular Function: G-protein coupled receptor activity (GO:0004930);; Cellular Component: plasma membrane (GO:0005886);; Biological Process: G-protein coupled receptor signaling pathway (GO:0007186);; Cellular Component: integral component of membrane (GO:0016021);;	K08390|4.47167e-180|bta:507598|K08390 lysophosphatidic acid receptor 5 | (RefSeq) LPAR5, GPR92; lysophosphatidic acid receptor 5	Pathways in cancer (ko05200)	--	--	7 transmembrane receptor (rhodopsin family)	Lysophosphatidic acid receptor 5 OS=Bos taurus OX=9913 GN=LPAR5 PE=2 SV=1	U	Intracellular trafficking, secretion, and vesicular transport	lysophosphatidic acid receptor 5 [Bos taurus]	molecular function: receptor activity (GO:0004872);; molecular function: molecular transducer activity (GO:0060089);; biological process: cellular process (GO:0009987);; biological process: signaling (GO:0023052);; biological process: single-organism process (GO:0044699);; biological process: response to stimulus (GO:0050896);; biological process: biological regulation (GO:0065007);; cellular com…
bta-miR-2431-3p	gene-LPCAT1	CACCCCCACUUGCAUGACCCUGA	23	5.6697	2.57381	12.9019	2.49938	0.571557	0.521517	0.6423	1.74784	0.00371848	-2.4015	down	[I]	Lipid transport and metabolism	Molecular Function: calcium ion binding (GO:0005509);; Cellular Component: endoplasmic reticulum (GO:0005783);; Cellular Component: Golgi apparatus (GO:0005794);; Cellular Component: lipid droplet (GO:0005811);; Cellular Component: integral component of membrane (GO:0016021);; Biological Process: phosphatidylcholine acyl-chain remodeling (GO:0036151);; Biological Process: surfactant homeostasis (…	K13510|0|bta:788450|K13510 lysophosphatidylcholine acyltransferase / lyso-PAF acetyltransferase [EC:2.3.1.23 2.3.1.67] | (RefSeq) LPCAT1; lysophosphatidylcholine acyltransferase 1	Ether lipid metabolism (ko00565)	[I]	Lipid transport and metabolism	Acyltransferase;; EF-hand domain pair	Glycerol-3-phosphate acyltransferase 4 OS=Bos taurus OX=9913 GN=GPAT4 PE=3 SV=1	I	Lipid transport and metabolism	lysophosphatidylcholine acyltransferase 1 [Bos taurus]	molecular function: binding (GO:0005488);; cellular component: cell (GO:0005623);; cellular component: organelle (GO:0043226);; cellular component: cell part (GO:0044464);; cellular component: membrane (GO:0016020);; cellular component: membrane part (GO:0044425);; biological process: metabolic process (GO:0008152);; biological process: cellular process (GO:0009987);; biological process: single-o…
bta-miR-2431-3p	gene-LRCH4	CACCCCCACUUGCAUGACCCUGA	23	5.6697	2.57381	12.9019	2.49938	0.571557	0.521517	0.6423	1.74784	0.00371848	-2.4015	down	[K]	Transcription	Cellular Component: integral component of membrane (GO:0016021);; Cellular Component: PML body (GO:0016605);;	--	--	[Z]	Cytoskeleton	Leucine rich repeat;; Calponin homology (CH) domain;; Leucine Rich repeats (2 copies)	Leucine-rich repeat and calponin homology domain-containing protein 1 (Fragment) OS=Felis catus OX=9685 PE=2 SV=2	S	Function unknown	PREDICTED: leucine-rich repeat and calponin homology domain-containing protein 4 isoform X2 [Bubalus bubalis]	cellular component: membrane (GO:0016020);; cellular component: membrane part (GO:0044425);; cellular component: cell (GO:0005623);; cellular component: membrane-enclosed lumen (GO:0031974);; cellular component: organelle (GO:0043226);; cellular component: organelle part (GO:0044422);; cellular component: cell part (GO:0044464)
bta-miR-2431-3p	gene-LRFN2	CACCCCCACUUGCAUGACCCUGA	23	5.6697	2.57381	12.9019	2.49938	0.571557	0.521517	0.6423	1.74784	0.00371848	-2.4015	down	--	--	Biological Process: axonogenesis (GO:0007409);; Cellular Component: cell surface (GO:0009986);; Cellular Component: integral component of membrane (GO:0016021);;	K16355|0|bta:524447|K16355 leucine-rich repeat and fibronectin type-III domain-containing protein 2 | (RefSeq) LRFN2; leucine rich repeat and fibronectin type III domain containing 2	--	[R]	General function prediction only	Leucine rich repeat;; Immunoglobulin I-set domain;; Immunoglobulin domain;; Leucine Rich repeats (2 copies);; Immunoglobulin domain;; Fibronectin type III domain;; Leucine rich repeats (6 copies);; Leucine Rich Repeat	Leucine-rich repeat and fibronectin type-III domain-containing protein 2 OS=Macaca fascicularis OX=9541 GN=LRFN2 PE=2 SV=1	S	Function unknown	leucine-rich repeat and fibronectin type-III domain-containing protein 2 precursor [Bos taurus]	biological process: cellular process (GO:0009987);; biological process: multicellular organismal process (GO:0032501);; biological process: developmental process (GO:0032502);; biological process: single-organism process (GO:0044699);; biological process: cellular component organization or biogenesis (GO:0071840);; cellular component: cell (GO:0005623);; cellular component: cell part (GO:0044464)…
bta-miR-2431-3p	gene-LRRC4	CACCCCCACUUGCAUGACCCUGA	23	5.6697	2.57381	12.9019	2.49938	0.571557	0.521517	0.6423	1.74784	0.00371848	-2.4015	down	[K]	Transcription	Molecular Function: protein kinase inhibitor activity (GO:0004860);; Cellular Component: cytoplasm (GO:0005737);; Biological Process: negative regulation of protein kinase activity (GO:0006469);; Cellular Component: integral component of membrane (GO:0016021);; Biological Process: cytokine-mediated signaling pathway (GO:0019221);; Cellular Component: dendritic spine (GO:0043197);; Cellular Compon…	K16351|0|phd:102320650|K16351 netrin-G2 ligand | (RefSeq) LRRC4; leucine rich repeat containing 4	Cell adhesion molecules (CAMs) (ko04514)	[R]	General function prediction only	Leucine rich repeat;; Leucine rich repeats (6 copies);; Leucine Rich repeats (2 copies);; Immunoglobulin I-set domain;; Immunoglobulin domain;; Leucine Rich Repeat;; Immunoglobulin domain	Leucine-rich repeat and immunoglobulin-like domain-containing nogo receptor-interacting protein 1 OS=Macaca fascicularis OX=9541 GN=LINGO1 PE=2 SV=1	S	Function unknown	PREDICTED: leucine-rich repeat-containing protein 4 isoform X1 [Bos taurus]	molecular function: enzyme regulator activity (GO:0030234);; biological process: biological regulation (GO:0065007);; cellular component: cell (GO:0005623);; cellular component: cell part (GO:0044464);; cellular component: membrane (GO:0016020);; cellular component: membrane part (GO:0044425);; biological process: cellular process (GO:0009987);; biological process: signaling (GO:0023052);; biolog…
bta-miR-2431-3p	gene-LRRC75A	CACCCCCACUUGCAUGACCCUGA	23	5.6697	2.57381	12.9019	2.49938	0.571557	0.521517	0.6423	1.74784	0.00371848	-2.4015	down	--	--	--	--	--	--	--	--	--	S	Function unknown	PREDICTED: leucine-rich repeat-containing protein 75A [Bos taurus]	--
bta-miR-2431-3p	gene-LSM11	CACCCCCACUUGCAUGACCCUGA	23	5.6697	2.57381	12.9019	2.49938	0.571557	0.521517	0.6423	1.74784	0.00371848	-2.4015	down	--	--	Cellular Component: U7 snRNP (GO:0005683);; Cellular Component: telomerase holoenzyme complex (GO:0005697);; Biological Process: mRNA 3'-end processing by stem-loop binding and cleavage (GO:0006398);; Cellular Component: histone pre-mRNA 3'end processing complex (GO:0071204);; Molecular Function: U7 snRNA binding (GO:0071209);; Biological Process: positive regulation of G1/S transition of mitotic…	--	--	--	--	LSM domain	--	K	Transcription	PREDICTED: U7 snRNA-associated Sm-like protein LSm11 [Bubalus bubalis]	cellular component: cell (GO:0005623);; cellular component: macromolecular complex (GO:0032991);; cellular component: organelle (GO:0043226);; cellular component: organelle part (GO:0044422);; cellular component: cell part (GO:0044464);; biological process: metabolic process (GO:0008152);; biological process: cellular process (GO:0009987);; molecular function: binding (GO:0005488);; biological pr…
bta-miR-2431-3p	gene-LTBP2	CACCCCCACUUGCAUGACCCUGA	23	5.6697	2.57381	12.9019	2.49938	0.571557	0.521517	0.6423	1.74784	0.00371848	-2.4015	down	--	--	Cellular Component: microfibril (GO:0001527);; Molecular Function: calcium ion binding (GO:0005509);; Cellular Component: proteinaceous extracellular matrix (GO:0005578);; Cellular Component: extracellular space (GO:0005615);; Molecular Function: heparin binding (GO:0008201);; Molecular Function: growth factor binding (GO:0019838);; Molecular Function: microfibril binding (GO:0050436);; Cellular …	K08023|0|bta:281905|K08023 latent transforming growth factor beta binding protein 2/3/4 | (RefSeq) LTBP2; latent transforming growth factor beta binding protein 2	--	[T]	Signal transduction mechanisms	Calcium-binding EGF domain;; Complement Clr-like EGF-like;; TB domain;; EGF-like domain;; Human growth factor-like EGF;; Coagulation Factor Xa inhibitory site	Latent-transforming growth factor beta-binding protein 2 OS=Bos taurus OX=9913 GN=LTBP2 PE=1 SV=2	S	Function unknown	PREDICTED: latent-transforming growth factor beta-binding protein 2 isoform X3 [Bos taurus]	cellular component: extracellular region (GO:0005576);; cellular component: extracellular matrix (GO:0031012);; cellular component: extracellular matrix part (GO:0044420);; cellular component: extracellular region part (GO:0044421);; molecular function: binding (GO:0005488);; cellular component: organelle (GO:0043226)
bta-miR-2431-3p	gene-LY6E	CACCCCCACUUGCAUGACCCUGA	23	5.6697	2.57381	12.9019	2.49938	0.571557	0.521517	0.6423	1.74784	0.00371848	-2.4015	down	--	--	Cellular Component: integral component of membrane (GO:0016021);;	K06846|1.42775e-60|bta:510977|K06846 lymphocyte antigen 6 complex locus protein D/E/G6/H | (RefSeq) LY6E; lymphocyte antigen 6 complex, locus E	--	--	--	u-PAR/Ly-6 domain;; Snake toxin and toxin-like protein	--	U	Intracellular trafficking, secretion, and vesicular transport	Lymphocyte antigen 6E, partial [Bos mutus]	cellular component: membrane (GO:0016020);; cellular component: membrane part (GO:0044425)
bta-miR-2431-3p	gene-LY6H	CACCCCCACUUGCAUGACCCUGA	23	5.6697	2.57381	12.9019	2.49938	0.571557	0.521517	0.6423	1.74784	0.00371848	-2.4015	down	--	--	Cellular Component: plasma membrane (GO:0005886);; Cellular Component: anchored component of membrane (GO:0031225);;	K06846|1.93919e-67|bom:102287379|K06846 lymphocyte antigen 6 complex locus protein D/E/G6/H | (RefSeq) LY6H; lymphocyte antigen 6 complex, locus H	--	--	--	u-PAR/Ly-6 domain	Lymphocyte antigen 6H OS=Bos taurus OX=9913 GN=LY6H PE=2 SV=1	O	Posttranslational modification, protein turnover, chaperones	Lymphocyte antigen 6H, partial [Bos mutus]	cellular component: cell (GO:0005623);; cellular component: membrane (GO:0016020);; cellular component: cell part (GO:0044464);; cellular component: membrane part (GO:0044425)
bta-miR-2431-3p	gene-LZTS1	CACCCCCACUUGCAUGACCCUGA	23	5.6697	2.57381	12.9019	2.49938	0.571557	0.521517	0.6423	1.74784	0.00371848	-2.4015	down	--	--	Molecular Function: microtubule binding (GO:0008017);; Biological Process: negative regulation of macroautophagy (GO:0016242);; Biological Process: mitotic cell cycle phase transition (GO:0044772);;	--	--	--	--	Fez1	Leucine zipper putative tumor suppressor 2 OS=Bos taurus OX=9913 GN=LZTS2 PE=2 SV=1	Z	Cytoskeleton	PREDICTED: leucine zipper putative tumor suppressor 1 [Bos indicus]	molecular function: binding (GO:0005488);; biological process: biological regulation (GO:0065007);; biological process: cellular process (GO:0009987);; biological process: single-organism process (GO:0044699)
[truncated: 38,049 more rows]
