# Supplementary material for: Comprehensive analysis of microRNA and metabolic profiles in bovine seminal plasma of different semen quality
Source: Front Vet Sci. 2023 Mar 28;10:1088148. doi: 10.3389/fvets.2023.1088148 (PMC10086235; doi:10.3389/fvets.2023.1088148)
Supplement: Supplementary Table 4 — The significantly enriched KEGG pathways of differently expressed miRNAs. [file Table_4.XLSX]

## Sheet: Sheet1
#GO_ID	Gene_Ontology	Gene_term	Cluster_frequency	Genome_frequency	P-value	Corrected_P-value	rich_factor
GO:0005524	Molecular Function	ATP binding	891 out of 9033 9.86383261374958%	1152 out of 13330 8.64216054013503%	4.62863e-14	1.22659e-10	1.14136
GO:0000978	Molecular Function	RNA polymerase II core promoter proximal region sequence-specific DNA binding	214 out of 9033 2.36909111037308%	249 out of 13330 1.86796699174794%	2.58114e-11	6.84003e-08	1.26827
GO:0046872	Molecular Function	metal ion binding	873 out of 9033 9.66456326801727%	1153 out of 13330 8.6496624156039%	3.97022e-10	1.05211e-06	1.11733
GO:0001077	Molecular Function	transcriptional activator activity, RNA polymerase II core promoter proximal region sequence-specific binding	158 out of 9033 1.74914203476143%	181 out of 13330 1.35783945986497%	8.49756e-10	2.25185e-06	1.28818
GO:0019901	Molecular Function	protein kinase binding	207 out of 9033 2.29159747592162%	249 out of 13330 1.86796699174794%	2.44833e-08	6.48808e-05	1.22679
GO:0003779	Molecular Function	actin binding	147 out of 9033 1.62736632348057%	171 out of 13330 1.28282070517629%	3.33802e-08	8.84577e-05	1.26858
GO:0000977	Molecular Function	RNA polymerase II regulatory region sequence-specific DNA binding	103 out of 9033 1.14026347835714%	117 out of 13330 0.877719429857464%	2.94901e-07	0.000781488	1.29912
GO:0003682	Molecular Function	chromatin binding	210 out of 9033 2.32480903354367%	259 out of 13330 1.94298574643661%	9.30176e-07	0.00246497	1.19651
GO:0005096	Molecular Function	GTPase activator activity	142 out of 9033 1.57201372744382%	169 out of 13330 1.26781695423856%	1.10842e-06	0.0029373	1.23994
GO:0004674	Molecular Function	protein serine/threonine kinase activity	154 out of 9033 1.70485995793203%	185 out of 13330 1.38784696174044%	1.28586e-06	0.00340754	1.22842
GO:0005509	Molecular Function	calcium ion binding	433 out of 9033 4.79353481678291%	567 out of 13330 4.25356339084771%	2.74486e-06	0.00727388	1.12695
GO:0008270	Molecular Function	zinc ion binding	682 out of 9033 7.55009409941326%	919 out of 13330 6.89422355588897%	6.15731e-06	0.0163169	1.09513
GO:0046332	Molecular Function	SMAD binding	30 out of 9033 0.332115576220525%	30 out of 13330 0.225056264066017%	8.38111e-06	0.0222099	1.4757
GO:0000980	Molecular Function	RNA polymerase II distal enhancer sequence-specific DNA binding	46 out of 9033 0.509243883538138%	49 out of 13330 0.367591897974494%	1.15813e-05	0.0306904	1.38535
GO:0008013	Molecular Function	beta-catenin binding	54 out of 9033 0.597808037196945%	59 out of 13330 0.442610652663166%	1.54246e-05	0.0408751	1.35064
GO:0003700	Molecular Function	transcription factor activity, sequence-specific DNA binding	279 out of 9033 3.08867485885088%	360 out of 13330 2.7006751687922%	2.39753e-05	0.0635346	1.14367
GO:0043565	Molecular Function	sequence-specific DNA binding	201 out of 9033 2.22517436067752%	255 out of 13330 1.91297824456114%	5.31031e-05	0.140723	1.1632
GO:0019902	Molecular Function	phosphatase binding	35 out of 9033 0.387468172257279%	37 out of 13330 0.277569392348087%	9.30128e-05	0.246484	1.39593
GO:0005516	Molecular Function	calmodulin binding	77 out of 9033 0.852429978966013%	90 out of 13330 0.675168792198049%	9.32132e-05	0.247015	1.26254
GO:0001078	Molecular Function	transcriptional repressor activity, RNA polymerase II core promoter proximal region sequence-specific binding	66 out of 9033 0.730654267685154%	76 out of 13330 0.570142535633908%	0.000111706	0.29602	1.28153
GO:0005201	Molecular Function	extracellular matrix structural constituent	34 out of 9033 0.376397653049928%	36 out of 13330 0.27006751687922%	0.000130408	0.345582	1.39372
GO:0000287	Molecular Function	magnesium ion binding	129 out of 9033 1.42809697774826%	161 out of 13330 1.20780195048762%	0.000315321	0.835601	1.18239
GO:0051015	Molecular Function	actin filament binding	81 out of 9033 0.896712055795417%	97 out of 13330 0.72768192048012%	0.000348504	0.923535	1.23229
GO:0003707	Molecular Function	steroid hormone receptor activity	43 out of 9033 0.476032325916085%	48 out of 13330 0.360090022505626%	0.000408169	1	1.32198
GO:0017124	Molecular Function	SH3 domain binding	46 out of 9033 0.509243883538138%	52 out of 13330 0.390097524381095%	0.000504472	1	1.30543
GO:0005089	Molecular Function	Rho guanyl-nucleotide exchange factor activity	49 out of 9033 0.54245544116019%	56 out of 13330 0.420105026256564%	0.000595496	1	1.29124
GO:0008134	Molecular Function	transcription factor binding	108 out of 9033 1.19561607439389%	134 out of 13330 1.00525131282821%	0.000629209	1	1.18937
GO:0031490	Molecular Function	chromatin DNA binding	37 out of 9033 0.409609210671981%	41 out of 13330 0.307576894223556%	0.000759139	1	1.33173
GO:0000979	Molecular Function	RNA polymerase II core promoter sequence-specific DNA binding	40 out of 9033 0.442820768294033%	45 out of 13330 0.337584396099025%	0.000957748	1	1.31173
GO:0019894	Molecular Function	kinesin binding	21 out of 9033 0.232480903354367%	22 out of 13330 0.165041260315079%	0.00218157	1	1.40862
GO:0005245	Molecular Function	voltage-gated calcium channel activity	21 out of 9033 0.232480903354367%	22 out of 13330 0.165041260315079%	0.00218157	1	1.40862
GO:0035091	Molecular Function	phosphatidylinositol binding	47 out of 9033 0.520314402745489%	55 out of 13330 0.412603150787697%	0.00237067	1	1.26105
GO:0019899	Molecular Function	enzyme binding	99 out of 9033 1.09598140152773%	125 out of 13330 0.937734433608402%	0.00307974	1	1.16875
GO:0003823	Molecular Function	antigen binding	20 out of 9033 0.221410384147016%	21 out of 13330 0.157539384846212%	0.00308774	1	1.40543
GO:0019900	Molecular Function	kinase binding	32 out of 9033 0.354256614635226%	36 out of 13330 0.27006751687922%	0.00322028	1	1.31173
GO:0003705	Molecular Function	transcription factor activity, RNA polymerase II distal enhancer sequence-specific binding	32 out of 9033 0.354256614635226%	36 out of 13330 0.27006751687922%	0.00322028	1	1.31173
GO:0042802	Molecular Function	identical protein binding	250 out of 9033 2.76762980183771%	335 out of 13330 2.51312828207052%	0.00336715	1	1.10127
GO:0017137	Molecular Function	Rab GTPase binding	81 out of 9033 0.896712055795417%	101 out of 13330 0.757689422355589%	0.00379765	1	1.18348
GO:0005102	Molecular Function	receptor binding	122 out of 9033 1.3506033432968%	157 out of 13330 1.17779444861215%	0.00383381	1	1.14672
GO:0005178	Molecular Function	integrin binding	48 out of 9033 0.53138492195284%	57 out of 13330 0.427606901725431%	0.00402621	1	1.24269
GO:0019838	Molecular Function	growth factor binding	14 out of 9033 0.154987268902912%	14 out of 13330 0.105026256564141%	0.00429155	1	1.4757
GO:0000981	Molecular Function	RNA polymerase II transcription factor activity, sequence-specific DNA binding	65 out of 9033 0.719583748477804%	80 out of 13330 0.600150037509377%	0.00515654	1	1.19901
GO:0003774	Molecular Function	motor activity	26 out of 9033 0.287833499391121%	29 out of 13330 0.217554388597149%	0.00623827	1	1.32304
GO:0045499	Molecular Function	chemorepellent activity	26 out of 9033 0.287833499391121%	29 out of 13330 0.217554388597149%	0.00623827	1	1.32304
GO:0050431	Molecular Function	transforming growth factor beta binding	13 out of 9033 0.143916749695561%	13 out of 13330 0.0975243810952738%	0.00633599	1	1.4757
GO:0001158	Molecular Function	enhancer sequence-specific DNA binding	13 out of 9033 0.143916749695561%	13 out of 13330 0.0975243810952738%	0.00633599	1	1.4757
GO:0004872	Molecular Function	receptor activity	46 out of 9033 0.509243883538138%	55 out of 13330 0.412603150787697%	0.00634635	1	1.23422
GO:0008017	Molecular Function	microtubule binding	121 out of 9033 1.33953282408945%	157 out of 13330 1.17779444861215%	0.00651264	1	1.13732
GO:0001228	Molecular Function	transcriptional activator activity, RNA polymerase II transcription regulatory region sequence-specific binding	52 out of 9033 0.575666998782243%	63 out of 13330 0.472618154538635%	0.00651424	1	1.21804
GO:0004871	Molecular Function	signal transducer activity	99 out of 9033 1.09598140152773%	127 out of 13330 0.952738184546137%	0.00739992	1	1.15035
GO:0004702	Molecular Function	signal transducer, downstream of receptor, with serine/threonine kinase activity	45 out of 9033 0.498173364330787%	54 out of 13330 0.40510127531883%	0.0079327	1	1.22975
GO:0005537	Molecular Function	mannose binding	17 out of 9033 0.188198826524964%	18 out of 13330 0.13503375843961%	0.00864905	1	1.39372
GO:0005328	Molecular Function	neurotransmitter:sodium symporter activity	17 out of 9033 0.188198826524964%	18 out of 13330 0.13503375843961%	0.00864905	1	1.39372
GO:0004016	Molecular Function	adenylate cyclase activity	12 out of 9033 0.13284623048821%	12 out of 13330 0.0900225056264066%	0.00935403	1	1.4757
GO:0004683	Molecular Function	calmodulin-dependent protein kinase activity	12 out of 9033 0.13284623048821%	12 out of 13330 0.0900225056264066%	0.00935403	1	1.4757
GO:0017154	Molecular Function	semaphorin receptor activity	12 out of 9033 0.13284623048821%	12 out of 13330 0.0900225056264066%	0.00935403	1	1.4757
GO:0016874	Molecular Function	ligase activity	100 out of 9033 1.10705192073508%	129 out of 13330 0.967741935483871%	0.00951018	1	1.14395
GO:0004725	Molecular Function	protein tyrosine phosphatase activity	56 out of 9033 0.619949075611646%	69 out of 13330 0.517629407351838%	0.00960968	1	1.19767
GO:0042803	Molecular Function	protein homodimerization activity	348 out of 9033 3.85254068415809%	479 out of 13330 3.5933983495874%	0.010542	1	1.07212
GO:0001227	Molecular Function	transcriptional repressor activity, RNA polymerase II transcription regulatory region sequence-specific binding	34 out of 9033 0.376397653049928%	40 out of 13330 0.300075018754689%	0.0114537	1	1.25435
GO:0004672	Molecular Function	protein kinase activity	55 out of 9033 0.608878556404295%	68 out of 13330 0.510127531882971%	0.0116708	1	1.19358
GO:0046983	Molecular Function	protein dimerization activity	88 out of 9033 0.974205690246873%	113 out of 13330 0.847711927981995%	0.0117387	1	1.14922
GO:0044212	Molecular Function	transcription regulatory region DNA binding	63 out of 9033 0.697442710063102%	79 out of 13330 0.59264816204051%	0.0127858	1	1.17682
GO:0019904	Molecular Function	protein domain specific binding	82 out of 9033 0.907782575002768%	105 out of 13330 0.787696924231058%	0.0130084	1	1.15245
GO:0030676	Molecular Function	Rac guanyl-nucleotide exchange factor activity	11 out of 9033 0.121775711280859%	11 out of 13330 0.0825206301575394%	0.0138092	1	1.4757
GO:0070016	Molecular Function	armadillo repeat domain binding	11 out of 9033 0.121775711280859%	11 out of 13330 0.0825206301575394%	0.0138092	1	1.4757
GO:0000146	Molecular Function	microfilament motor activity	11 out of 9033 0.121775711280859%	11 out of 13330 0.0825206301575394%	0.0138092	1	1.4757
GO:0048407	Molecular Function	platelet-derived growth factor binding	11 out of 9033 0.121775711280859%	11 out of 13330 0.0825206301575394%	0.0138092	1	1.4757
GO:0035064	Molecular Function	methylated histone binding	33 out of 9033 0.365327133842577%	39 out of 13330 0.292573143285821%	0.0145645	1	1.24867
GO:0030276	Molecular Function	clathrin binding	36 out of 9033 0.39853869146463%	43 out of 13330 0.32258064516129%	0.014997	1	1.23547
GO:0016757	Molecular Function	transferase activity, transferring glycosyl groups	19 out of 9033 0.210339864939666%	21 out of 13330 0.157539384846212%	0.0164673	1	1.33516
GO:0030215	Molecular Function	semaphorin receptor binding	19 out of 9033 0.210339864939666%	21 out of 13330 0.157539384846212%	0.0164673	1	1.33516
GO:0008022	Molecular Function	protein C-terminus binding	91 out of 9033 1.00741724786892%	118 out of 13330 0.885221305326332%	0.0164957	1	1.13804
GO:0004864	Molecular Function	protein phosphatase inhibitor activity	15 out of 9033 0.166057788110262%	16 out of 13330 0.120030007501875%	0.0169774	1	1.38347
GO:0050681	Molecular Function	androgen receptor binding	15 out of 9033 0.166057788110262%	16 out of 13330 0.120030007501875%	0.0169774	1	1.38347
GO:0004879	Molecular Function	RNA polymerase II transcription factor activity, ligand-activated sequence-specific DNA binding	22 out of 9033 0.243551422561718%	25 out of 13330 0.18754688672168%	0.0194766	1	1.29862
GO:0005272	Molecular Function	sodium channel activity	10 out of 9033 0.110705192073508%	10 out of 13330 0.0750187546886722%	0.0203855	1	1.4757
GO:0046592	Molecular Function	polyamine oxidase activity	10 out of 9033 0.110705192073508%	10 out of 13330 0.0750187546886722%	0.0203855	1	1.4757
GO:0070411	Molecular Function	I-SMAD binding	10 out of 9033 0.110705192073508%	10 out of 13330 0.0750187546886722%	0.0203855	1	1.4757
GO:0008331	Molecular Function	high voltage-gated calcium channel activity	10 out of 9033 0.110705192073508%	10 out of 13330 0.0750187546886722%	0.0203855	1	1.4757
GO:0004843	Molecular Function	thiol-dependent ubiquitin-specific protease activity	46 out of 9033 0.509243883538138%	57 out of 13330 0.427606901725431%	0.0219663	1	1.19092
GO:0005246	Molecular Function	calcium channel regulator activity	18 out of 9033 0.199269345732315%	20 out of 13330 0.150037509377344%	0.0222346	1	1.32813
GO:0005234	Molecular Function	extracellular-glutamate-gated ion channel activity	18 out of 9033 0.199269345732315%	20 out of 13330 0.150037509377344%	0.0222346	1	1.32813
GO:0017049	Molecular Function	GTP-Rho binding	14 out of 9033 0.154987268902912%	15 out of 13330 0.112528132033008%	0.0236796	1	1.37732
GO:0038191	Molecular Function	neuropilin binding	14 out of 9033 0.154987268902912%	15 out of 13330 0.112528132033008%	0.0236796	1	1.37732
GO:0017112	Molecular Function	Rab guanyl-nucleotide exchange factor activity	14 out of 9033 0.154987268902912%	15 out of 13330 0.112528132033008%	0.0236796	1	1.37732
GO:0042923	Molecular Function	neuropeptide binding	14 out of 9033 0.154987268902912%	15 out of 13330 0.112528132033008%	0.0236796	1	1.37732
GO:0004714	Molecular Function	transmembrane receptor protein tyrosine kinase activity	14 out of 9033 0.154987268902912%	15 out of 13330 0.112528132033008%	0.0236796	1	1.37732
GO:0043425	Molecular Function	bHLH transcription factor binding	14 out of 9033 0.154987268902912%	15 out of 13330 0.112528132033008%	0.0236796	1	1.37732
GO:0001085	Molecular Function	RNA polymerase II transcription factor binding	21 out of 9033 0.232480903354367%	24 out of 13330 0.180045011252813%	0.0256378	1	1.29124
GO:0097110	Molecular Function	scaffold protein binding	24 out of 9033 0.26569246097642%	28 out of 13330 0.210052513128282%	0.0277031	1	1.26489
GO:0030971	Molecular Function	receptor tyrosine kinase binding	27 out of 9033 0.298904018598472%	32 out of 13330 0.240060015003751%	0.0288192	1	1.24512
GO:0004842	Molecular Function	ubiquitin-protein transferase activity	102 out of 9033 1.12919295914978%	135 out of 13330 1.01275318829707%	0.0296942	1	1.11497
GO:0070410	Molecular Function	co-SMAD binding	9 out of 9033 0.0996346728661574%	9 out of 13330 0.067516879219805%	0.0300925	1	1.4757
GO:0031435	Molecular Function	mitogen-activated protein kinase kinase kinase binding	9 out of 9033 0.0996346728661574%	9 out of 13330 0.067516879219805%	0.0300925	1	1.4757
GO:0005159	Molecular Function	insulin-like growth factor receptor binding	9 out of 9033 0.0996346728661574%	9 out of 13330 0.067516879219805%	0.0300925	1	1.4757
GO:0034713	Molecular Function	type I transforming growth factor beta receptor binding	9 out of 9033 0.0996346728661574%	9 out of 13330 0.067516879219805%	0.0300925	1	1.4757
GO:0005247	Molecular Function	voltage-gated chloride channel activity	9 out of 9033 0.0996346728661574%	9 out of 13330 0.067516879219805%	0.0300925	1	1.4757
GO:0035255	Molecular Function	ionotropic glutamate receptor binding	9 out of 9033 0.0996346728661574%	9 out of 13330 0.067516879219805%	0.0300925	1	1.4757
GO:0005161	Molecular Function	platelet-derived growth factor receptor binding	9 out of 9033 0.0996346728661574%	9 out of 13330 0.067516879219805%	0.0300925	1	1.4757
GO:0016301	Molecular Function	kinase activity	76 out of 9033 0.841359459758663%	99 out of 13330 0.742685671417854%	0.032069	1	1.13286
GO:0046703	Molecular Function	natural killer cell lectin-like receptor binding	13 out of 9033 0.143916749695561%	14 out of 13330 0.105026256564141%	0.0329136	1	1.37029
GO:0044325	Molecular Function	ion channel binding	52 out of 9033 0.575666998782243%	66 out of 13330 0.495123780945236%	0.0334522	1	1.16267
GO:0005385	Molecular Function	zinc ion transmembrane transporter activity	20 out of 9033 0.221410384147016%	23 out of 13330 0.172543135783946%	0.0335965	1	1.28322
GO:0002039	Molecular Function	p53 binding	38 out of 9033 0.420679729879331%	47 out of 13330 0.352588147036759%	0.0344779	1	1.19312
GO:0019903	Molecular Function	protein phosphatase binding	35 out of 9033 0.387468172257279%	43 out of 13330 0.32258064516129%	0.035467	1	1.20115
GO:0070888	Molecular Function	E-box binding	23 out of 9033 0.254621941769069%	27 out of 13330 0.202550637659415%	0.0356123	1	1.25708
GO:0001104	Molecular Function	RNA polymerase II transcription cofactor activity	23 out of 9033 0.254621941769069%	27 out of 13330 0.202550637659415%	0.0356123	1	1.25708
GO:0019905	Molecular Function	syntaxin binding	54 out of 9033 0.597808037196945%	69 out of 13330 0.517629407351838%	0.0375355	1	1.1549
GO:0048365	Molecular Function	Rac GTPase binding	16 out of 9033 0.177128307317613%	18 out of 13330 0.13503375843961%	0.0400183	1	1.31173
GO:0050660	Molecular Function	flavin adenine dinucleotide binding	37 out of 9033 0.409609210671981%	46 out of 13330 0.345086271567892%	0.0419104	1	1.18698
GO:0003676	Molecular Function	nucleic acid binding	338 out of 9033 3.74183549208458%	473 out of 13330 3.54838709677419%	0.043479	1	1.05452
GO:0005452	Molecular Function	inorganic anion exchanger activity	19 out of 9033 0.210339864939666%	22 out of 13330 0.165041260315079%	0.0438132	1	1.27447
GO:0032454	Molecular Function	histone demethylase activity (H3-K9 specific)	8 out of 9033 0.0885641536588066%	8 out of 13330 0.0600150037509377%	0.0444202	1	1.4757
GO:0052902	Molecular Function	spermidine:oxygen oxidoreductase (3-aminopropanal-forming) activity	8 out of 9033 0.0885641536588066%	8 out of 13330 0.0600150037509377%	0.0444202	1	1.4757
GO:0005388	Molecular Function	calcium-transporting ATPase activity	8 out of 9033 0.0885641536588066%	8 out of 13330 0.0600150037509377%	0.0444202	1	1.4757
GO:0001191	Molecular Function	transcriptional repressor activity, RNA polymerase II transcription factor binding	8 out of 9033 0.0885641536588066%	8 out of 13330 0.0600150037509377%	0.0444202	1	1.4757
GO:0004972	Molecular Function	NMDA glutamate receptor activity	8 out of 9033 0.0885641536588066%	8 out of 13330 0.0600150037509377%	0.0444202	1	1.4757
GO:0005521	Molecular Function	lamin binding	8 out of 9033 0.0885641536588066%	8 out of 13330 0.0600150037509377%	0.0444202	1	1.4757
GO:0052901	Molecular Function	spermine:oxygen oxidoreductase (spermidine-forming) activity	8 out of 9033 0.0885641536588066%	8 out of 13330 0.0600150037509377%	0.0444202	1	1.4757
GO:0030159	Molecular Function	receptor signaling complex scaffold activity	8 out of 9033 0.0885641536588066%	8 out of 13330 0.0600150037509377%	0.0444202	1	1.4757
GO:0005542	Molecular Function	folic acid binding	8 out of 9033 0.0885641536588066%	8 out of 13330 0.0600150037509377%	0.0444202	1	1.4757
GO:0008143	Molecular Function	poly(A) binding	8 out of 9033 0.0885641536588066%	8 out of 13330 0.0600150037509377%	0.0444202	1	1.4757
GO:0052904	Molecular Function	N1-acetylspermidine:oxygen oxidoreductase (3-acetamidopropanal-forming) activity	8 out of 9033 0.0885641536588066%	8 out of 13330 0.0600150037509377%	0.0444202	1	1.4757
GO:0052903	Molecular Function	N1-acetylspermine:oxygen oxidoreductase (3-acetamidopropanal-forming) activity	8 out of 9033 0.0885641536588066%	8 out of 13330 0.0600150037509377%	0.0444202	1	1.4757
GO:0048185	Molecular Function	activin binding	8 out of 9033 0.0885641536588066%	8 out of 13330 0.0600150037509377%	0.0444202	1	1.4757
GO:0052899	Molecular Function	N(1),N(12)-diacetylspermine:oxygen oxidoreductase (3-acetamidopropanal-forming) activity	8 out of 9033 0.0885641536588066%	8 out of 13330 0.0600150037509377%	0.0444202	1	1.4757
GO:0004860	Molecular Function	protein kinase inhibitor activity	31 out of 9033 0.343186095427876%	38 out of 13330 0.285071267816954%	0.0446869	1	1.20386
GO:0042800	Molecular Function	histone methyltransferase activity (H3-K4 specific)	12 out of 9033 0.13284623048821%	13 out of 13330 0.0975243810952738%	0.0455705	1	1.36218
GO:0043274	Molecular Function	phospholipase binding	12 out of 9033 0.13284623048821%	13 out of 13330 0.0975243810952738%	0.0455705	1	1.36218
GO:0030169	Molecular Function	low-density lipoprotein particle binding	12 out of 9033 0.13284623048821%	13 out of 13330 0.0975243810952738%	0.0455705	1	1.36218
GO:0001190	Molecular Function	transcriptional activator activity, RNA polymerase II transcription factor binding	12 out of 9033 0.13284623048821%	13 out of 13330 0.0975243810952738%	0.0455705	1	1.36218
GO:0005518	Molecular Function	collagen binding	25 out of 9033 0.276762980183771%	30 out of 13330 0.225056264066017%	0.0460062	1	1.22975
GO:0005737	Cellular Component	cytoplasm	1662 out of 10112 16.435917721519%	2254 out of 15002 15.0246633782162%	9.63832e-13	1.14021e-09	1.09393
GO:0043235	Cellular Component	receptor complex	78 out of 10112 0.771360759493671%	87 out of 15002 0.579922676976403%	1.13108e-06	0.00133807	1.33011
GO:0005604	Cellular Component	basement membrane	44 out of 10112 0.435126582278481%	46 out of 15002 0.306625783228903%	3.40725e-06	0.00403078	1.41908
GO:0009986	Cellular Component	cell surface	229 out of 10112 2.26463607594937%	291 out of 15002 1.93974136781762%	1.17821e-05	0.0139383	1.16749
GO:0005794	Cellular Component	Golgi apparatus	335 out of 10112 3.31289556962025%	438 out of 15002 2.91961071857086%	1.5245e-05	0.0180348	1.1347
GO:0001725	Cellular Component	stress fiber	44 out of 10112 0.435126582278481%	47 out of 15002 0.313291561125183%	1.83143e-05	0.0216658	1.38889
GO:0014069	Cellular Component	postsynaptic density of dendrite	54 out of 10112 0.534018987341772%	60 out of 15002 0.39994667377683%	4.17547e-05	0.0493958	1.33523
GO:0005654	Cellular Component	nucleoplasm	844 out of 10112 8.34651898734177%	1166 out of 15002 7.77229702706306%	7.49219e-05	0.0886326	1.07388
GO:0005667	Cellular Component	transcription factor complex	95 out of 10112 0.939477848101266%	114 out of 15002 0.759898680175977%	9.47982e-05	0.112146	1.23632
GO:0005578	Cellular Component	proteinaceous extracellular matrix	126 out of 10112 1.24604430379747%	156 out of 15002 1.03986135181976%	0.00013542	0.160201	1.19828
GO:0005884	Cellular Component	actin filament	34 out of 10112 0.33623417721519%	37 out of 15002 0.246633782162378%	0.000477184	0.564509	1.36329
GO:0031594	Cellular Component	neuromuscular junction	29 out of 10112 0.286787974683544%	31 out of 15002 0.206639114784695%	0.000604054	0.714595	1.38787
GO:0005776	Cellular Component	autophagosome	29 out of 10112 0.286787974683544%	31 out of 15002 0.206639114784695%	0.000604054	0.714595	1.38787
GO:0042734	Cellular Component	presynaptic membrane	24 out of 10112 0.237341772151899%	25 out of 15002 0.166644447407012%	0.000677441	0.801413	1.42424
GO:0005887	Cellular Component	integral component of plasma membrane	539 out of 10112 5.33030063291139%	741 out of 15002 4.93934142114385%	0.000737853	0.87288	1.07915
GO:0005634	Cellular Component	nucleus	1401 out of 10112 13.8548259493671%	1988 out of 15002 13.2515664578056%	0.000878576	1	1.04552
GO:0016459	Cellular Component	myosin complex	32 out of 10112 0.316455696202532%	35 out of 15002 0.233302226369817%	0.000896165	1	1.35642
GO:0015629	Cellular Component	actin cytoskeleton	92 out of 10112 0.909810126582278%	114 out of 15002 0.759898680175977%	0.00111318	1	1.19728
GO:0005856	Cellular Component	cytoskeleton	102 out of 10112 1.00870253164557%	128 out of 15002 0.853219570723904%	0.00141054	1	1.18223
GO:0005911	Cellular Component	cell-cell junction	75 out of 10112 0.741693037974684%	92 out of 15002 0.613251566457806%	0.00183685	1	1.20944
GO:0019898	Cellular Component	extrinsic component of membrane	44 out of 10112 0.435126582278481%	51 out of 15002 0.339954672710305%	0.00185167	1	1.27995
GO:0005581	Cellular Component	collagen trimer	56 out of 10112 0.55379746835443%	67 out of 15002 0.446607119050793%	0.00227514	1	1.24001
GO:0009897	Cellular Component	external side of plasma membrane	110 out of 10112 1.0878164556962%	140 out of 15002 0.933208905479269%	0.00234475	1	1.16567
GO:0043234	Cellular Component	protein complex	130 out of 10112 1.28560126582278%	169 out of 15002 1.1265164644714%	0.00417882	1	1.14122
GO:0045211	Cellular Component	postsynaptic membrane	78 out of 10112 0.771360759493671%	98 out of 15002 0.653246233835489%	0.00527258	1	1.18081
GO:0000407	Cellular Component	pre-autophagosomal structure	13 out of 10112 0.128560126582278%	13 out of 15002 0.0866551126516465%	0.00591357	1	1.48358
GO:0005783	Cellular Component	endoplasmic reticulum	251 out of 10112 2.48219936708861%	341 out of 15002 2.27303026263165%	0.00715862	1	1.09202
GO:0005913	Cellular Component	cell-cell adherens junction	25 out of 10112 0.247231012658228%	28 out of 15002 0.186641781095854%	0.00751726	1	1.32463
GO:0071565	Cellular Component	nBAF complex	12 out of 10112 0.118670886075949%	12 out of 15002 0.0799893347553659%	0.00877668	1	1.48358
GO:0005614	Cellular Component	interstitial matrix	12 out of 10112 0.118670886075949%	12 out of 15002 0.0799893347553659%	0.00877668	1	1.48358
GO:0032993	Cellular Component	protein-DNA complex	12 out of 10112 0.118670886075949%	12 out of 15002 0.0799893347553659%	0.00877668	1	1.48358
GO:0016324	Cellular Component	apical plasma membrane	122 out of 10112 1.20648734177215%	160 out of 15002 1.06652446340488%	0.00898802	1	1.13123
GO:0005802	Cellular Component	trans-Golgi network	83 out of 10112 0.820806962025316%	106 out of 15002 0.706572457005733%	0.00906523	1	1.16167
GO:0031410	Cellular Component	cytoplasmic vesicle	61 out of 10112 0.603243670886076%	76 out of 15002 0.506599120117318%	0.00930492	1	1.19077
GO:0043197	Cellular Component	dendritic spine	34 out of 10112 0.33623417721519%	40 out of 15002 0.26663111585122%	0.0101481	1	1.26105
GO:0005903	Cellular Component	brush border	34 out of 10112 0.33623417721519%	40 out of 15002 0.26663111585122%	0.0101481	1	1.26105
GO:0005765	Cellular Component	lysosomal membrane	136 out of 10112 1.34493670886076%	180 out of 15002 1.19984002133049%	0.010386	1	1.12093
GO:0030027	Cellular Component	lamellipodium	74 out of 10112 0.731803797468354%	94 out of 15002 0.626583122250367%	0.0106285	1	1.16793
GO:0005923	Cellular Component	bicellular tight junction	60 out of 10112 0.593354430379747%	75 out of 15002 0.499933342221037%	0.011235	1	1.18687
GO:0030136	Cellular Component	clathrin-coated vesicle	27 out of 10112 0.267009493670886%	31 out of 15002 0.206639114784695%	0.0114457	1	1.29215
GO:0030054	Cellular Component	cell junction	140 out of 10112 1.38449367088608%	186 out of 15002 1.23983468870817%	0.0117372	1	1.11668
GO:0030424	Cellular Component	axon	84 out of 10112 0.830696202531646%	108 out of 15002 0.719904012798294%	0.0118354	1	1.1539
GO:0031527	Cellular Component	filopodium membrane	11 out of 10112 0.10878164556962%	11 out of 15002 0.0733235568590855%	0.0130256	1	1.48358
GO:0043025	Cellular Component	neuronal cell body	96 out of 10112 0.949367088607595%	125 out of 15002 0.833222237035062%	0.0137745	1	1.13939
GO:0031965	Cellular Component	nuclear membrane	90 out of 10112 0.89003164556962%	117 out of 15002 0.779896013864818%	0.0156151	1	1.14122
GO:0017053	Cellular Component	transcriptional repressor complex	29 out of 10112 0.286787974683544%	34 out of 15002 0.226636448473537%	0.0159635	1	1.26541
GO:0045171	Cellular Component	intercellular bridge	29 out of 10112 0.286787974683544%	34 out of 15002 0.226636448473537%	0.0159635	1	1.26541
GO:0045095	Cellular Component	keratin filament	58 out of 10112 0.573575949367089%	73 out of 15002 0.486601786428476%	0.0162417	1	1.17874
GO:0048471	Cellular Component	perinuclear region of cytoplasm	236 out of 10112 2.33386075949367%	324 out of 15002 2.15971203839488%	0.0190302	1	1.08064
GO:0030672	Cellular Component	synaptic vesicle membrane	25 out of 10112 0.247231012658228%	29 out of 15002 0.193307558992134%	0.0195231	1	1.27895
GO:0016323	Cellular Component	basolateral plasma membrane	78 out of 10112 0.771360759493671%	101 out of 15002 0.67324356752433%	0.0200529	1	1.14574
GO:0005622	Cellular Component	intracellular	364 out of 10112 3.5996835443038%	508 out of 15002 3.38621517131049%	0.0202586	1	1.06304
GO:0005891	Cellular Component	voltage-gated calcium channel complex	18 out of 10112 0.178006329113924%	20 out of 15002 0.13331555792561%	0.0205888	1	1.33523
GO:0005829	Cellular Component	cytosol	664 out of 10112 6.56645569620253%	943 out of 15002 6.28582855619251%	0.022094	1	1.04464
GO:0000792	Cellular Component	heterochromatin	14 out of 10112 0.138449367088608%	15 out of 15002 0.0999866684442074%	0.0221834	1	1.38468
GO:0005912	Cellular Component	adherens junction	14 out of 10112 0.138449367088608%	15 out of 15002 0.0999866684442074%	0.0221834	1	1.38468
GO:0032420	Cellular Component	stereocilium	14 out of 10112 0.138449367088608%	15 out of 15002 0.0999866684442074%	0.0221834	1	1.38468
GO:0005768	Cellular Component	endosome	72 out of 10112 0.712025316455696%	93 out of 15002 0.619917344354086%	0.0227089	1	1.14858
GO:0002116	Cellular Component	semaphorin receptor complex	9 out of 10112 0.089003164556962%	9 out of 15002 0.0599920010665245%	0.0286871	1	1.48358
GO:0017146	Cellular Component	NMDA selective glutamate receptor complex	9 out of 10112 0.089003164556962%	9 out of 15002 0.0599920010665245%	0.0286871	1	1.48358
GO:0001726	Cellular Component	ruffle	38 out of 10112 0.375791139240506%	47 out of 15002 0.313291561125183%	0.0307875	1	1.19949
GO:0043005	Cellular Component	neuron projection	77 out of 10112 0.761471518987342%	101 out of 15002 0.67324356752433%	0.0338722	1	1.13105
GO:0005925	Cellular Component	focal adhesion	226 out of 10112 2.23496835443038%	313 out of 15002 2.0863884815358%	0.0370397	1	1.07121
GO:0030659	Cellular Component	cytoplasmic vesicle membrane	37 out of 10112 0.365901898734177%	46 out of 15002 0.306625783228903%	0.0376079	1	1.19332
GO:0045202	Cellular Component	synapse	53 out of 10112 0.524129746835443%	68 out of 15002 0.453272896947074%	0.0387252	1	1.15632
GO:0031982	Cellular Component	vesicle	19 out of 10112 0.187895569620253%	22 out of 15002 0.146647113718171%	0.0407256	1	1.28128
GO:0005777	Cellular Component	peroxisome	42 out of 10112 0.415348101265823%	53 out of 15002 0.353286228502866%	0.0412163	1	1.17567
GO:0031225	Cellular Component	anchored component of membrane	28 out of 10112 0.276898734177215%	34 out of 15002 0.226636448473537%	0.0416427	1	1.22177
GO:0045111	Cellular Component	intermediate filament cytoskeleton	25 out of 10112 0.247231012658228%	30 out of 15002 0.199973336888415%	0.0422461	1	1.23632
GO:0001931	Cellular Component	uropod	8 out of 10112 0.0791139240506329%	8 out of 15002 0.053326223170244%	0.0425707	1	1.48358
GO:0000123	Cellular Component	histone acetyltransferase complex	8 out of 10112 0.0791139240506329%	8 out of 15002 0.053326223170244%	0.0425707	1	1.48358
GO:0045120	Cellular Component	pronucleus	8 out of 10112 0.0791139240506329%	8 out of 15002 0.053326223170244%	0.0425707	1	1.48358
GO:0042101	Cellular Component	T cell receptor complex	8 out of 10112 0.0791139240506329%	8 out of 15002 0.053326223170244%	0.0425707	1	1.48358
GO:0042555	Cellular Component	MCM complex	8 out of 10112 0.0791139240506329%	8 out of 15002 0.053326223170244%	0.0425707	1	1.48358
GO:0043198	Cellular Component	dendritic shaft	12 out of 10112 0.118670886075949%	13 out of 15002 0.0866551126516465%	0.043134	1	1.36946
GO:0016514	Cellular Component	SWI/SNF complex	12 out of 10112 0.118670886075949%	13 out of 15002 0.0866551126516465%	0.043134	1	1.36946
GO:0005871	Cellular Component	kinesin complex	39 out of 10112 0.385680379746835%	49 out of 15002 0.326623116917744%	0.0434811	1	1.18081
GO:0005901	Cellular Component	caveola	33 out of 10112 0.326344936708861%	41 out of 15002 0.2732968937475%	0.0479707	1	1.1941
GO:0045944	Biological Process	positive regulation of transcription from RNA polymerase II promoter	558 out of 9391 5.94185922691939%	678 out of 13862 4.89106910979657%	1.73913e-18	1.42766e-14	1.21484
GO:0043547	Biological Process	positive regulation of GTPase activity	246 out of 9391 2.61952933659887%	297 out of 13862 2.14254797287549%	2.33709e-09	1.91851e-05	1.22262
GO:0000122	Biological Process	negative regulation of transcription from RNA polymerase II promoter	380 out of 9391 4.04642743051858%	479 out of 13862 3.4554898283076%	6.88619e-09	5.65287e-05	1.17101
GO:0046777	Biological Process	protein autophosphorylation	95 out of 9391 1.01160685762965%	106 out of 13862 0.764680421295628%	1.12039e-07	0.000919729	1.32291
GO:0007165	Biological Process	signal transduction	171 out of 9391 1.82089234373336%	207 out of 13862 1.49329101139807%	9.20347e-07	0.00755513	1.21938
GO:0035556	Biological Process	intracellular signal transduction	147 out of 9391 1.5653285060164%	176 out of 13862 1.26965805800029%	1.47059e-06	0.012072	1.23287
GO:0008360	Biological Process	regulation of cell shape	94 out of 9391 1.00095836439144%	108 out of 13862 0.779108353772904%	3.10273e-06	0.0254703	1.28475
GO:0035023	Biological Process	regulation of Rho protein signal transduction	61 out of 9391 0.649558087530614%	67 out of 13862 0.483335737988746%	6.47645e-06	0.0531651	1.34391
GO:0007156	Biological Process	homophilic cell adhesion via plasma membrane adhesion molecules	80 out of 9391 0.851879459056543%	91 out of 13862 0.656470927716058%	7.17068e-06	0.0588641	1.29767
GO:0008285	Biological Process	negative regulation of cell proliferation	155 out of 9391 1.65051645192205%	190 out of 13862 1.37065358534122%	1.24184e-05	0.101943	1.20418
GO:0060041	Biological Process	retina development in camera-type eye	35 out of 9391 0.372697263337238%	36 out of 13862 0.259702784590968%	1.45423e-05	0.119377	1.43509
GO:0007010	Biological Process	cytoskeleton organization	49 out of 9391 0.521776168672133%	53 out of 13862 0.382340210647814%	1.8962e-05	0.155659	1.36469
GO:0006468	Biological Process	protein phosphorylation	150 out of 9391 1.59727398573102%	186 out of 13862 1.34179772038667%	5.5583e-05	0.456281	1.1904
GO:0043401	Biological Process	steroid hormone mediated signaling pathway	45 out of 9391 0.479182195719306%	49 out of 13862 0.353484345693262%	6.65142e-05	0.546015	1.3556
GO:0060021	Biological Process	palate development	53 out of 9391 0.56437014162496%	59 out of 13862 0.425624008079642%	6.9037e-05	0.566725	1.32598
GO:0070588	Biological Process	calcium ion transmembrane transport	78 out of 9391 0.83058247258013%	91 out of 13862 0.656470927716058%	7.22355e-05	0.592981	1.26522
GO:0007411	Biological Process	axon guidance	70 out of 9391 0.745394526674476%	81 out of 13862 0.584331265329678%	9.6685e-05	0.793687	1.27564
GO:0030336	Biological Process	negative regulation of cell migration	43 out of 9391 0.457885209242892%	47 out of 13862 0.339056413215986%	0.000123398	1	1.35047
GO:0019933	Biological Process	cAMP-mediated signaling	23 out of 9391 0.244915344478756%	23 out of 13862 0.165921223488674%	0.00012782	1	1.47609
GO:0018105	Biological Process	peptidyl-serine phosphorylation	78 out of 9391 0.83058247258013%	92 out of 13862 0.663684893954696%	0.00015957	1	1.25147
GO:0007268	Biological Process	chemical synaptic transmission	61 out of 9391 0.649558087530614%	70 out of 13862 0.50497763670466%	0.000162193	1	1.28631
GO:0001701	Biological Process	in utero embryonic development	119 out of 9391 1.26717069534661%	147 out of 13862 1.06045303707979%	0.000235655	1	1.19493
GO:0006974	Biological Process	cellular response to DNA damage stimulus	59 out of 9391 0.628261101054201%	68 out of 13862 0.490549704227384%	0.000272	1	1.28073
GO:0071230	Biological Process	cellular response to amino acid stimulus	36 out of 9391 0.383345756575445%	39 out of 13862 0.281344683306882%	0.000293521	1	1.36255
GO:0002244	Biological Process	hematopoietic progenitor cell differentiation	47 out of 9391 0.500479182195719%	53 out of 13862 0.382340210647814%	0.000379233	1	1.30899
GO:0030335	Biological Process	positive regulation of cell migration	89 out of 9391 0.947715898200405%	108 out of 13862 0.779108353772904%	0.000449306	1	1.21641
GO:0045165	Biological Process	cell fate commitment	30 out of 9391 0.319454797146204%	32 out of 13862 0.230846919636416%	0.000493106	1	1.38384
GO:0030155	Biological Process	regulation of cell adhesion	25 out of 9391 0.26621233095517%	26 out of 13862 0.187563122204588%	0.000531688	1	1.41932
GO:0016337	Biological Process	single organismal cell-cell adhesion	42 out of 9391 0.447236716004685%	47 out of 13862 0.339056413215986%	0.000539279	1	1.31906
GO:0090263	Biological Process	positive regulation of canonical Wnt signaling pathway	45 out of 9391 0.479182195719306%	51 out of 13862 0.367912278170538%	0.000658404	1	1.30244
GO:0009952	Biological Process	anterior/posterior pattern specification	62 out of 9391 0.660206580768821%	73 out of 13862 0.526619535420574%	0.000683497	1	1.25367
GO:0010923	Biological Process	negative regulation of phosphatase activity	41 out of 9391 0.436588222766479%	46 out of 13862 0.331842446977348%	0.000716791	1	1.31565
GO:0030522	Biological Process	intracellular receptor signaling pathway	24 out of 9391 0.255563837716963%	25 out of 13862 0.18034915596595%	0.000757463	1	1.41705
GO:0090630	Biological Process	activation of GTPase activity	48 out of 9391 0.511127675433926%	55 out of 13862 0.39676814312509%	0.000768939	1	1.28823
GO:0042787	Biological Process	protein ubiquitination involved in ubiquitin-dependent protein catabolic process	67 out of 9391 0.713449046959855%	80 out of 13862 0.57711729909104%	0.000945676	1	1.23623
GO:0001822	Biological Process	kidney development	32 out of 9391 0.340751783622617%	35 out of 13862 0.25248881835233%	0.00102343	1	1.34957
GO:0048538	Biological Process	thymus development	32 out of 9391 0.340751783622617%	35 out of 13862 0.25248881835233%	0.00102343	1	1.34957
GO:0023014	Biological Process	signal transduction by protein phosphorylation	32 out of 9391 0.340751783622617%	35 out of 13862 0.25248881835233%	0.00102343	1	1.34957
GO:0001658	Biological Process	branching involved in ureteric bud morphogenesis	23 out of 9391 0.244915344478756%	24 out of 13862 0.173135189727312%	0.00107761	1	1.41459
GO:0001764	Biological Process	neuron migration	66 out of 9391 0.702800553721648%	79 out of 13862 0.569903332852402%	0.00118063	1	1.23319
GO:0016477	Biological Process	cell migration	66 out of 9391 0.702800553721648%	79 out of 13862 0.569903332852402%	0.00118063	1	1.23319
GO:0000902	Biological Process	cell morphogenesis	38 out of 9391 0.404642743051858%	43 out of 13862 0.310200548261434%	0.00165957	1	1.30446
GO:0030036	Biological Process	actin cytoskeleton organization	45 out of 9391 0.479182195719306%	52 out of 13862 0.375126244409176%	0.0016752	1	1.27739
GO:0030334	Biological Process	regulation of cell migration	34 out of 9391 0.362048770099031%	38 out of 13862 0.274130717068244%	0.00180858	1	1.32072
GO:0030501	Biological Process	positive regulation of bone mineralization	26 out of 9391 0.276860824193377%	28 out of 13862 0.201991054681864%	0.00182553	1	1.37066
GO:0030509	Biological Process	BMP signaling pathway	41 out of 9391 0.436588222766479%	47 out of 13862 0.339056413215986%	0.00192979	1	1.28766
GO:0051966	Biological Process	regulation of synaptic transmission, glutamatergic	16 out of 9391 0.170375891811309%	16 out of 13862 0.115423459818208%	0.00196058	1	1.47609
GO:0090090	Biological Process	negative regulation of canonical Wnt signaling pathway	57 out of 9391 0.606964114577787%	68 out of 13862 0.490549704227384%	0.00216761	1	1.23731
GO:0030032	Biological Process	lamellipodium assembly	21 out of 9391 0.223618358002343%	22 out of 13862 0.158707257250036%	0.00217093	1	1.409
GO:0021987	Biological Process	cerebral cortex development	33 out of 9391 0.351400276860824%	37 out of 13862 0.266916750829606%	0.00240919	1	1.31652
GO:0071805	Biological Process	potassium ion transmembrane transport	50 out of 9391 0.53242466191034%	59 out of 13862 0.425624008079642%	0.0025057	1	1.25093
GO:0045668	Biological Process	negative regulation of osteoblast differentiation	25 out of 9391 0.26621233095517%	27 out of 13862 0.194777088443226%	0.00251874	1	1.36675
GO:0002062	Biological Process	chondrocyte differentiation	25 out of 9391 0.26621233095517%	27 out of 13862 0.194777088443226%	0.00251874	1	1.36675
GO:0014068	Biological Process	positive regulation of phosphatidylinositol 3-kinase signaling	36 out of 9391 0.383345756575445%	41 out of 13862 0.295772615784158%	0.00286747	1	1.29608
GO:0030100	Biological Process	regulation of endocytosis	15 out of 9391 0.159727398573102%	15 out of 13862 0.10820949357957%	0.00289549	1	1.47609
GO:0010332	Biological Process	response to gamma radiation	15 out of 9391 0.159727398573102%	15 out of 13862 0.10820949357957%	0.00289549	1	1.47609
GO:0001578	Biological Process	microtubule bundle formation	20 out of 9391 0.212969864764136%	21 out of 13862 0.151493291011398%	0.00307343	1	1.4058
GO:0034765	Biological Process	regulation of ion transmembrane transport	49 out of 9391 0.521776168672133%	58 out of 13862 0.418410041841004%	0.00316843	1	1.24705
GO:0072659	Biological Process	protein localization to plasma membrane	32 out of 9391 0.340751783622617%	36 out of 13862 0.259702784590968%	0.0032005	1	1.31208
GO:0043524	Biological Process	negative regulation of neuron apoptotic process	70 out of 9391 0.745394526674476%	86 out of 13862 0.620401096522868%	0.00340247	1	1.20147
GO:0035914	Biological Process	skeletal muscle cell differentiation	35 out of 9391 0.372697263337238%	40 out of 13862 0.28855864954552%	0.00375344	1	1.29158
GO:0030512	Biological Process	negative regulation of transforming growth factor beta receptor signaling pathway	35 out of 9391 0.372697263337238%	40 out of 13862 0.28855864954552%	0.00375344	1	1.29158
GO:0010468	Biological Process	regulation of gene expression	48 out of 9391 0.511127675433926%	57 out of 13862 0.411196075602366%	0.00399564	1	1.24303
GO:0034220	Biological Process	ion transmembrane transport	48 out of 9391 0.511127675433926%	57 out of 13862 0.411196075602366%	0.00399564	1	1.24303
GO:0030838	Biological Process	positive regulation of actin filament polymerization	31 out of 9391 0.330103290384411%	35 out of 13862 0.25248881835233%	0.00423949	1	1.3074
GO:0033198	Biological Process	response to ATP	14 out of 9391 0.149078905334895%	14 out of 13862 0.100995527340932%	0.00427607	1	1.47609
GO:0009954	Biological Process	proximal/distal pattern formation	19 out of 9391 0.202321371525929%	20 out of 13862 0.14427932477276%	0.00434281	1	1.40229
GO:0071526	Biological Process	semaphorin-plexin signaling pathway	19 out of 9391 0.202321371525929%	20 out of 13862 0.14427932477276%	0.00434281	1	1.40229
GO:0071300	Biological Process	cellular response to retinoic acid	23 out of 9391 0.244915344478756%	25 out of 13862 0.18034915596595%	0.00475924	1	1.35801
GO:0051897	Biological Process	positive regulation of protein kinase B signaling	47 out of 9391 0.500479182195719%	56 out of 13862 0.403982109363728%	0.00502481	1	1.23886
GO:0050679	Biological Process	positive regulation of epithelial cell proliferation	30 out of 9391 0.319454797146204%	34 out of 13862 0.245274852113692%	0.00559878	1	1.30244
GO:0045892	Biological Process	negative regulation of transcription, DNA-templated	150 out of 9391 1.59727398573102%	197 out of 13862 1.42115134901169%	0.00593515	1	1.12393
GO:0045893	Biological Process	positive regulation of transcription, DNA-templated	137 out of 9391 1.45884357363433%	179 out of 13862 1.2912999567162%	0.00606876	1	1.12975
GO:0051965	Biological Process	positive regulation of synapse assembly	43 out of 9391 0.457885209242892%	51 out of 13862 0.367912278170538%	0.00610677	1	1.24455
GO:0060976	Biological Process	coronary vasculature development	18 out of 9391 0.191672878287722%	19 out of 13862 0.137065358534122%	0.0061237	1	1.3984
GO:0007528	Biological Process	neuromuscular junction development	18 out of 9391 0.191672878287722%	19 out of 13862 0.137065358534122%	0.0061237	1	1.3984
GO:0030199	Biological Process	collagen fibril organization	26 out of 9391 0.276860824193377%	29 out of 13862 0.209205020920502%	0.00620588	1	1.32339
GO:0035176	Biological Process	social behavior	26 out of 9391 0.276860824193377%	29 out of 13862 0.209205020920502%	0.00620588	1	1.32339
GO:0007548	Biological Process	sex differentiation	13 out of 9391 0.138430412096688%	13 out of 13862 0.093781561102294%	0.0063147	1	1.47609
GO:0048010	Biological Process	vascular endothelial growth factor receptor signaling pathway	13 out of 9391 0.138430412096688%	13 out of 13862 0.093781561102294%	0.0063147	1	1.47609
GO:0035249	Biological Process	synaptic transmission, glutamatergic	13 out of 9391 0.138430412096688%	13 out of 13862 0.093781561102294%	0.0063147	1	1.47609
GO:0010569	Biological Process	regulation of double-strand break repair via homologous recombination	13 out of 9391 0.138430412096688%	13 out of 13862 0.093781561102294%	0.0063147	1	1.47609
GO:0048596	Biological Process	embryonic camera-type eye morphogenesis	13 out of 9391 0.138430412096688%	13 out of 13862 0.093781561102294%	0.0063147	1	1.47609
GO:0017157	Biological Process	regulation of exocytosis	13 out of 9391 0.138430412096688%	13 out of 13862 0.093781561102294%	0.0063147	1	1.47609
GO:0016310	Biological Process	phosphorylation	89 out of 9391 0.947715898200405%	113 out of 13862 0.815178184966094%	0.00645075	1	1.16259
GO:0007420	Biological Process	brain development	55 out of 9391 0.585667128101374%	67 out of 13862 0.483335737988746%	0.00645876	1	1.21172
GO:0001707	Biological Process	mesoderm formation	22 out of 9391 0.234266851240549%	24 out of 13862 0.173135189727312%	0.00651538	1	1.35309
GO:0010718	Biological Process	positive regulation of epithelial to mesenchymal transition	22 out of 9391 0.234266851240549%	24 out of 13862 0.173135189727312%	0.00651538	1	1.35309
GO:0030901	Biological Process	midbrain development	22 out of 9391 0.234266851240549%	24 out of 13862 0.173135189727312%	0.00651538	1	1.35309
GO:0035235	Biological Process	ionotropic glutamate receptor signaling pathway	22 out of 9391 0.234266851240549%	24 out of 13862 0.173135189727312%	0.00651538	1	1.35309
GO:0007040	Biological Process	lysosome organization	22 out of 9391 0.234266851240549%	24 out of 13862 0.173135189727312%	0.00651538	1	1.35309
GO:0048843	Biological Process	negative regulation of axon extension involved in axon guidance	22 out of 9391 0.234266851240549%	24 out of 13862 0.173135189727312%	0.00651538	1	1.35309
GO:0043588	Biological Process	skin development	22 out of 9391 0.234266851240549%	24 out of 13862 0.173135189727312%	0.00651538	1	1.35309
GO:0001501	Biological Process	skeletal system development	36 out of 9391 0.383345756575445%	42 out of 13862 0.302986582022796%	0.00696576	1	1.26522
GO:0006869	Biological Process	lipid transport	39 out of 9391 0.415291236290065%	46 out of 13862 0.331842446977348%	0.00739847	1	1.25147
GO:0007409	Biological Process	axonogenesis	51 out of 9391 0.543073155148546%	62 out of 13862 0.447265906795556%	0.00797814	1	1.21421
GO:0009615	Biological Process	response to virus	32 out of 9391 0.340751783622617%	37 out of 13862 0.266916750829606%	0.00826486	1	1.27662
GO:0060348	Biological Process	bone development	25 out of 9391 0.26621233095517%	28 out of 13862 0.201991054681864%	0.0082955	1	1.31794
GO:0019233	Biological Process	sensory perception of pain	25 out of 9391 0.26621233095517%	28 out of 13862 0.201991054681864%	0.0082955	1	1.31794
GO:0032008	Biological Process	positive regulation of TOR signaling	25 out of 9391 0.26621233095517%	28 out of 13862 0.201991054681864%	0.0082955	1	1.31794
GO:0006915	Biological Process	apoptotic process	68 out of 9391 0.724097540198062%	85 out of 13862 0.61318713028423%	0.00853789	1	1.18088
GO:0071158	Biological Process	positive regulation of cell cycle arrest	17 out of 9391 0.181024385049515%	18 out of 13862 0.129851392295484%	0.0086152	1	1.39409
GO:0006836	Biological Process	neurotransmitter transport	21 out of 9391 0.223618358002343%	23 out of 13862 0.165921223488674%	0.00889279	1	1.34774
GO:0045669	Biological Process	positive regulation of osteoblast differentiation	35 out of 9391 0.372697263337238%	41 out of 13862 0.295772615784158%	0.00892161	1	1.26008
GO:0030705	Biological Process	cytoskeleton-dependent intracellular transport	12 out of 9391 0.127781918858482%	12 out of 13862 0.086567594863656%	0.00932494	1	1.47609
GO:1902287	Biological Process	semaphorin-plexin signaling pathway involved in axon guidance	12 out of 9391 0.127781918858482%	12 out of 13862 0.086567594863656%	0.00932494	1	1.47609
GO:0043536	Biological Process	positive regulation of blood vessel endothelial cell migration	12 out of 9391 0.127781918858482%	12 out of 13862 0.086567594863656%	0.00932494	1	1.47609
GO:0021510	Biological Process	spinal cord development	12 out of 9391 0.127781918858482%	12 out of 13862 0.086567594863656%	0.00932494	1	1.47609
GO:0042462	Biological Process	eye photoreceptor cell development	12 out of 9391 0.127781918858482%	12 out of 13862 0.086567594863656%	0.00932494	1	1.47609
GO:0045197	Biological Process	establishment or maintenance of epithelial cell apical/basal polarity	12 out of 9391 0.127781918858482%	12 out of 13862 0.086567594863656%	0.00932494	1	1.47609
GO:0050769	Biological Process	positive regulation of neurogenesis	12 out of 9391 0.127781918858482%	12 out of 13862 0.086567594863656%	0.00932494	1	1.47609
GO:0035725	Biological Process	sodium ion transmembrane transport	53 out of 9391 0.56437014162496%	65 out of 13862 0.46890780551147%	0.00970389	1	1.20358
GO:0018107	Biological Process	peptidyl-threonine phosphorylation	24 out of 9391 0.255563837716963%	27 out of 13862 0.194777088443226%	0.011051	1	1.31208
GO:0048706	Biological Process	embryonic skeletal system development	24 out of 9391 0.255563837716963%	27 out of 13862 0.194777088443226%	0.011051	1	1.31208
GO:0045785	Biological Process	positive regulation of cell adhesion	24 out of 9391 0.255563837716963%	27 out of 13862 0.194777088443226%	0.011051	1	1.31208
GO:0001755	Biological Process	neural crest cell migration	34 out of 9391 0.362048770099031%	40 out of 13862 0.28855864954552%	0.0113878	1	1.25468
GO:0001934	Biological Process	positive regulation of protein phosphorylation	34 out of 9391 0.362048770099031%	40 out of 13862 0.28855864954552%	0.0113878	1	1.25468
GO:0042472	Biological Process	inner ear morphogenesis	34 out of 9391 0.362048770099031%	40 out of 13862 0.28855864954552%	0.0113878	1	1.25468
GO:0031532	Biological Process	actin cytoskeleton reorganization	34 out of 9391 0.362048770099031%	40 out of 13862 0.28855864954552%	0.0113878	1	1.25468
GO:0007179	Biological Process	transforming growth factor beta receptor signaling pathway	34 out of 9391 0.362048770099031%	40 out of 13862 0.28855864954552%	0.0113878	1	1.25468
GO:0008283	Biological Process	cell proliferation	80 out of 9391 0.851879459056543%	102 out of 13862 0.735824556341076%	0.0115497	1	1.15772
GO:0016567	Biological Process	protein ubiquitination	127 out of 9391 1.35235864125226%	167 out of 13862 1.20473236185255%	0.0115643	1	1.12254
GO:0007626	Biological Process	locomotory behavior	55 out of 9391 0.585667128101374%	68 out of 13862 0.490549704227384%	0.0115838	1	1.1939
GO:0034097	Biological Process	response to cytokine	16 out of 9391 0.170375891811309%	17 out of 13862 0.122637426056846%	0.01209	1	1.38927
GO:0070830	Biological Process	bicellular tight junction assembly	16 out of 9391 0.170375891811309%	17 out of 13862 0.122637426056846%	0.01209	1	1.38927
GO:0006270	Biological Process	DNA replication initiation	16 out of 9391 0.170375891811309%	17 out of 13862 0.122637426056846%	0.01209	1	1.38927
GO:0048813	Biological Process	dendrite morphogenesis	20 out of 9391 0.212969864764136%	22 out of 13862 0.158707257250036%	0.0120984	1	1.3419
GO:0042552	Biological Process	myelination	20 out of 9391 0.212969864764136%	22 out of 13862 0.158707257250036%	0.0120984	1	1.3419
GO:0042752	Biological Process	regulation of circadian rhythm	20 out of 9391 0.212969864764136%	22 out of 13862 0.158707257250036%	0.0120984	1	1.3419
GO:0007274	Biological Process	neuromuscular synaptic transmission	20 out of 9391 0.212969864764136%	22 out of 13862 0.158707257250036%	0.0120984	1	1.3419
GO:0048666	Biological Process	neuron development	20 out of 9391 0.212969864764136%	22 out of 13862 0.158707257250036%	0.0120984	1	1.3419
GO:0050728	Biological Process	negative regulation of inflammatory response	40 out of 9391 0.425939729528272%	48 out of 13862 0.346270379454624%	0.0121017	1	1.23008
GO:0006874	Biological Process	cellular calcium ion homeostasis	43 out of 9391 0.457885209242892%	52 out of 13862 0.375126244409176%	0.0121991	1	1.22062
GO:0042060	Biological Process	wound healing	27 out of 9391 0.287509317431583%	31 out of 13862 0.223632953397778%	0.0126411	1	1.28563
GO:0001503	Biological Process	ossification	27 out of 9391 0.287509317431583%	31 out of 13862 0.223632953397778%	0.0126411	1	1.28563
GO:0010976	Biological Process	positive regulation of neuron projection development	30 out of 9391 0.319454797146204%	35 out of 13862 0.25248881835233%	0.0137545	1	1.26522
GO:0043410	Biological Process	positive regulation of MAPK cascade	30 out of 9391 0.319454797146204%	35 out of 13862 0.25248881835233%	0.0137545	1	1.26522
GO:0031338	Biological Process	regulation of vesicle fusion	30 out of 9391 0.319454797146204%	35 out of 13862 0.25248881835233%	0.0137545	1	1.26522
GO:0010839	Biological Process	negative regulation of keratinocyte proliferation	11 out of 9391 0.117133425620275%	11 out of 13862 0.079353628625018%	0.0137697	1	1.47609
GO:0006171	Biological Process	cAMP biosynthetic process	11 out of 9391 0.117133425620275%	11 out of 13862 0.079353628625018%	0.0137697	1	1.47609
GO:0007416	Biological Process	synapse assembly	11 out of 9391 0.117133425620275%	11 out of 13862 0.079353628625018%	0.0137697	1	1.47609
GO:0021794	Biological Process	thalamus development	11 out of 9391 0.117133425620275%	11 out of 13862 0.079353628625018%	0.0137697	1	1.47609
GO:0071625	Biological Process	vocalization behavior	11 out of 9391 0.117133425620275%	11 out of 13862 0.079353628625018%	0.0137697	1	1.47609
GO:0007422	Biological Process	peripheral nervous system development	11 out of 9391 0.117133425620275%	11 out of 13862 0.079353628625018%	0.0137697	1	1.47609
GO:0048747	Biological Process	muscle fiber development	11 out of 9391 0.117133425620275%	11 out of 13862 0.079353628625018%	0.0137697	1	1.47609
GO:0050860	Biological Process	negative regulation of T cell receptor signaling pathway	11 out of 9391 0.117133425620275%	11 out of 13862 0.079353628625018%	0.0137697	1	1.47609
GO:0048514	Biological Process	blood vessel morphogenesis	11 out of 9391 0.117133425620275%	11 out of 13862 0.079353628625018%	0.0137697	1	1.47609
GO:2000649	Biological Process	regulation of sodium ion transmembrane transporter activity	11 out of 9391 0.117133425620275%	11 out of 13862 0.079353628625018%	0.0137697	1	1.47609
GO:0033169	Biological Process	histone H3-K9 demethylation	11 out of 9391 0.117133425620275%	11 out of 13862 0.079353628625018%	0.0137697	1	1.47609
GO:0030198	Biological Process	extracellular matrix organization	51 out of 9391 0.543073155148546%	63 out of 13862 0.454479873034194%	0.014411	1	1.19493
GO:0050885	Biological Process	neuromuscular process controlling balance	33 out of 9391 0.351400276860824%	39 out of 13862 0.281344683306882%	0.014484	1	1.249
GO:0048701	Biological Process	embryonic cranial skeleton morphogenesis	23 out of 9391 0.244915344478756%	26 out of 13862 0.187563122204588%	0.0146682	1	1.30578
GO:0001657	Biological Process	ureteric bud development	23 out of 9391 0.244915344478756%	26 out of 13862 0.187563122204588%	0.0146682	1	1.30578
GO:0031175	Biological Process	neuron projection development	36 out of 9391 0.383345756575445%	43 out of 13862 0.310200548261434%	0.0149103	1	1.2358
GO:0030308	Biological Process	negative regulation of cell growth	59 out of 9391 0.628261101054201%	74 out of 13862 0.533833501659212%	0.0157659	1	1.17689
GO:0006886	Biological Process	intracellular protein transport	122 out of 9391 1.29911617506123%	161 out of 13862 1.16144856442072%	0.0158597	1	1.11853
GO:0061098	Biological Process	positive regulation of protein tyrosine kinase activity	19 out of 9391 0.202321371525929%	21 out of 13862 0.151493291011398%	0.016402	1	1.33551
GO:0009611	Biological Process	response to wounding	19 out of 9391 0.202321371525929%	21 out of 13862 0.151493291011398%	0.016402	1	1.33551
GO:0008104	Biological Process	protein localization	26 out of 9391 0.276860824193377%	30 out of 13862 0.21641898715914%	0.0164634	1	1.27928
GO:0035904	Biological Process	aorta development	15 out of 9391 0.159727398573102%	16 out of 13862 0.115423459818208%	0.0169192	1	1.38384
GO:0008544	Biological Process	epidermis development	15 out of 9391 0.159727398573102%	16 out of 13862 0.115423459818208%	0.0169192	1	1.38384
GO:0045648	Biological Process	positive regulation of erythrocyte differentiation	15 out of 9391 0.159727398573102%	16 out of 13862 0.115423459818208%	0.0169192	1	1.38384
GO:0007257	Biological Process	activation of JUN kinase activity	15 out of 9391 0.159727398573102%	16 out of 13862 0.115423459818208%	0.0169192	1	1.38384
GO:0072332	Biological Process	intrinsic apoptotic signaling pathway by p53 class mediator	15 out of 9391 0.159727398573102%	16 out of 13862 0.115423459818208%	0.0169192	1	1.38384
GO:0045773	Biological Process	positive regulation of axon extension	15 out of 9391 0.159727398573102%	16 out of 13862 0.115423459818208%	0.0169192	1	1.38384
GO:0051260	Biological Process	protein homooligomerization	72 out of 9391 0.766691513150889%	92 out of 13862 0.663684893954696%	0.0176131	1	1.1552
GO:0050919	Biological Process	negative chemotaxis	29 out of 9391 0.308806303907997%	34 out of 13862 0.245274852113692%	0.0176451	1	1.25902
GO:0048704	Biological Process	embryonic skeletal system morphogenesis	29 out of 9391 0.308806303907997%	34 out of 13862 0.245274852113692%	0.0176451	1	1.25902
GO:0007030	Biological Process	Golgi organization	44 out of 9391 0.468533702481099%	54 out of 13862 0.389554176886452%	0.0183592	1	1.20274
GO:0042733	Biological Process	embryonic digit morphogenesis	35 out of 9391 0.372697263337238%	42 out of 13862 0.302986582022796%	0.0187008	1	1.23008
GO:0018279	Biological Process	protein N-linked glycosylation via asparagine	22 out of 9391 0.234266851240549%	25 out of 13862 0.18034915596595%	0.0193937	1	1.29896
GO:0006890	Biological Process	retrograde vesicle-mediated transport, Golgi to ER	22 out of 9391 0.234266851240549%	25 out of 13862 0.18034915596595%	0.0193937	1	1.29896
GO:0035019	Biological Process	somatic stem cell population maintenance	22 out of 9391 0.234266851240549%	25 out of 13862 0.18034915596595%	0.0193937	1	1.29896
GO:0007605	Biological Process	sensory perception of sound	66 out of 9391 0.702800553721648%	84 out of 13862 0.605973164045592%	0.0194709	1	1.15979
GO:0031016	Biological Process	pancreas development	10 out of 9391 0.106484932382068%	10 out of 13862 0.07213966238638%	0.0203324	1	1.47609
GO:0030048	Biological Process	actin filament-based movement	10 out of 9391 0.106484932382068%	10 out of 13862 0.07213966238638%	0.0203324	1	1.47609
GO:0021819	Biological Process	layer formation in cerebral cortex	10 out of 9391 0.106484932382068%	10 out of 13862 0.07213966238638%	0.0203324	1	1.47609
GO:0046208	Biological Process	spermine catabolic process	10 out of 9391 0.106484932382068%	10 out of 13862 0.07213966238638%	0.0203324	1	1.47609
GO:0016032	Biological Process	viral process	10 out of 9391 0.106484932382068%	10 out of 13862 0.07213966238638%	0.0203324	1	1.47609
GO:0060425	Biological Process	lung morphogenesis	10 out of 9391 0.106484932382068%	10 out of 13862 0.07213966238638%	0.0203324	1	1.47609
GO:0043984	Biological Process	histone H4-K16 acetylation	10 out of 9391 0.106484932382068%	10 out of 13862 0.07213966238638%	0.0203324	1	1.47609
GO:0043113	Biological Process	receptor clustering	10 out of 9391 0.106484932382068%	10 out of 13862 0.07213966238638%	0.0203324	1	1.47609
GO:0010001	Biological Process	glial cell differentiation	10 out of 9391 0.106484932382068%	10 out of 13862 0.07213966238638%	0.0203324	1	1.47609
GO:0006622	Biological Process	protein targeting to lysosome	10 out of 9391 0.106484932382068%	10 out of 13862 0.07213966238638%	0.0203324	1	1.47609
GO:0071425	Biological Process	hematopoietic stem cell proliferation	10 out of 9391 0.106484932382068%	10 out of 13862 0.07213966238638%	0.0203324	1	1.47609
GO:0043011	Biological Process	myeloid dendritic cell differentiation	10 out of 9391 0.106484932382068%	10 out of 13862 0.07213966238638%	0.0203324	1	1.47609
GO:0005978	Biological Process	glycogen biosynthetic process	10 out of 9391 0.106484932382068%	10 out of 13862 0.07213966238638%	0.0203324	1	1.47609
GO:0097194	Biological Process	execution phase of apoptosis	10 out of 9391 0.106484932382068%	10 out of 13862 0.07213966238638%	0.0203324	1	1.47609
GO:0048485	Biological Process	sympathetic nervous system development	10 out of 9391 0.106484932382068%	10 out of 13862 0.07213966238638%	0.0203324	1	1.47609
GO:0009791	Biological Process	post-embryonic development	52 out of 9391 0.553721648386753%	65 out of 13862 0.46890780551147%	0.0204004	1	1.18088
GO:0006486	Biological Process	protein glycosylation	49 out of 9391 0.521776168672133%	61 out of 13862 0.440051940556918%	0.02114	1	1.18571
GO:0035264	Biological Process	multicellular organism growth	49 out of 9391 0.521776168672133%	61 out of 13862 0.440051940556918%	0.02114	1	1.18571
GO:0019882	Biological Process	antigen processing and presentation	25 out of 9391 0.26621233095517%	29 out of 13862 0.209205020920502%	0.0213556	1	1.27249
GO:0007200	Biological Process	phospholipase C-activating G-protein coupled receptor signaling pathway	25 out of 9391 0.26621233095517%	29 out of 13862 0.209205020920502%	0.0213556	1	1.27249
GO:0008542	Biological Process	visual learning	25 out of 9391 0.26621233095517%	29 out of 13862 0.209205020920502%	0.0213556	1	1.27249
GO:0030513	Biological Process	positive regulation of BMP signaling pathway	25 out of 9391 0.26621233095517%	29 out of 13862 0.209205020920502%	0.0213556	1	1.27249
GO:0001942	Biological Process	hair follicle development	25 out of 9391 0.26621233095517%	29 out of 13862 0.209205020920502%	0.0213556	1	1.27249
GO:0051017	Biological Process	actin filament bundle assembly	18 out of 9391 0.191672878287722%	20 out of 13862 0.14427932477276%	0.0221517	1	1.32848
GO:0007154	Biological Process	cell communication	18 out of 9391 0.191672878287722%	20 out of 13862 0.14427932477276%	0.0221517	1	1.32848
GO:0060079	Biological Process	excitatory postsynaptic potential	18 out of 9391 0.191672878287722%	20 out of 13862 0.14427932477276%	0.0221517	1	1.32848
GO:0048589	Biological Process	developmental growth	18 out of 9391 0.191672878287722%	20 out of 13862 0.14427932477276%	0.0221517	1	1.32848
GO:0071407	Biological Process	cellular response to organic cyclic compound	28 out of 9391 0.29815781066979%	33 out of 13862 0.238060885875054%	0.022546	1	1.25244
GO:0048709	Biological Process	oligodendrocyte differentiation	14 out of 9391 0.149078905334895%	15 out of 13862 0.10820949357957%	0.0236042	1	1.37769
GO:0021549	Biological Process	cerebellum development	14 out of 9391 0.149078905334895%	15 out of 13862 0.10820949357957%	0.0236042	1	1.37769
GO:0050910	Biological Process	detection of mechanical stimulus involved in sensory perception of sound	14 out of 9391 0.149078905334895%	15 out of 13862 0.10820949357957%	0.0236042	1	1.37769
GO:0048814	Biological Process	regulation of dendrite morphogenesis	14 out of 9391 0.149078905334895%	15 out of 13862 0.10820949357957%	0.0236042	1	1.37769
GO:0048557	Biological Process	embryonic digestive tract morphogenesis	14 out of 9391 0.149078905334895%	15 out of 13862 0.10820949357957%	0.0236042	1	1.37769
GO:0048477	Biological Process	oogenesis	14 out of 9391 0.149078905334895%	15 out of 13862 0.10820949357957%	0.0236042	1	1.37769
GO:0035855	Biological Process	megakaryocyte development	14 out of 9391 0.149078905334895%	15 out of 13862 0.10820949357957%	0.0236042	1	1.37769
GO:0021772	Biological Process	olfactory bulb development	14 out of 9391 0.149078905334895%	15 out of 13862 0.10820949357957%	0.0236042	1	1.37769
GO:0048839	Biological Process	inner ear development	21 out of 9391 0.223618358002343%	24 out of 13862 0.173135189727312%	0.0255346	1	1.29158
GO:0030900	Biological Process	forebrain development	21 out of 9391 0.223618358002343%	24 out of 13862 0.173135189727312%	0.0255346	1	1.29158
GO:0048863	Biological Process	stem cell differentiation	21 out of 9391 0.223618358002343%	24 out of 13862 0.173135189727312%	0.0255346	1	1.29158
GO:0007266	Biological Process	Rho protein signal transduction	21 out of 9391 0.223618358002343%	24 out of 13862 0.173135189727312%	0.0255346	1	1.29158
GO:0018108	Biological Process	peptidyl-tyrosine phosphorylation	45 out of 9391 0.479182195719306%	56 out of 13862 0.403982109363728%	0.0264351	1	1.18615
GO:0045599	Biological Process	negative regulation of fat cell differentiation	24 out of 9391 0.255563837716963%	28 out of 13862 0.201991054681864%	0.0275838	1	1.26522
GO:0007519	Biological Process	skeletal muscle tissue development	24 out of 9391 0.255563837716963%	28 out of 13862 0.201991054681864%	0.0275838	1	1.26522
GO:0000086	Biological Process	G2/M transition of mitotic cell cycle	24 out of 9391 0.255563837716963%	28 out of 13862 0.201991054681864%	0.0275838	1	1.26522
GO:0043010	Biological Process	camera-type eye development	27 out of 9391 0.287509317431583%	32 out of 13862 0.230846919636416%	0.0286872	1	1.24545
GO:0030217	Biological Process	T cell differentiation	17 out of 9391 0.181024385049515%	19 out of 13862 0.137065358534122%	0.0297929	1	1.32072
GO:1903506	Biological Process	regulation of nucleic acid-templated transcription	17 out of 9391 0.181024385049515%	19 out of 13862 0.137065358534122%	0.0297929	1	1.32072
GO:0043044	Biological Process	ATP-dependent chromatin remodeling	17 out of 9391 0.181024385049515%	19 out of 13862 0.137065358534122%	0.0297929	1	1.32072
GO:0006471	Biological Process	protein ADP-ribosylation	17 out of 9391 0.181024385049515%	19 out of 13862 0.137065358534122%	0.0297929	1	1.32072
GO:0071560	Biological Process	cellular response to transforming growth factor beta stimulus	17 out of 9391 0.181024385049515%	19 out of 13862 0.137065358534122%	0.0297929	1	1.32072
GO:0003281	Biological Process	ventricular septum development	17 out of 9391 0.181024385049515%	19 out of 13862 0.137065358534122%	0.0297929	1	1.32072
GO:0045736	Biological Process	negative regulation of cyclin-dependent protein serine/threonine kinase activity	17 out of 9391 0.181024385049515%	19 out of 13862 0.137065358534122%	0.0297929	1	1.32072
GO:0035335	Biological Process	peptidyl-tyrosine dephosphorylation	58 out of 9391 0.617612607815994%	74 out of 13862 0.533833501659212%	0.0299861	1	1.15694
GO:0031641	Biological Process	regulation of myelination	9 out of 9391 0.0958364391438611%	9 out of 13862 0.064925696147742%	0.0300218	1	1.47609
GO:0048384	Biological Process	retinoic acid receptor signaling pathway	9 out of 9391 0.0958364391438611%	9 out of 13862 0.064925696147742%	0.0300218	1	1.47609
GO:0009950	Biological Process	dorsal/ventral axis specification	9 out of 9391 0.0958364391438611%	9 out of 13862 0.064925696147742%	0.0300218	1	1.47609
GO:0046203	Biological Process	spermidine catabolic process	9 out of 9391 0.0958364391438611%	9 out of 13862 0.064925696147742%	0.0300218	1	1.47609
GO:0014911	Biological Process	positive regulation of smooth muscle cell migration	9 out of 9391 0.0958364391438611%	9 out of 13862 0.064925696147742%	0.0300218	1	1.47609
GO:0031668	Biological Process	cellular response to extracellular stimulus	9 out of 9391 0.0958364391438611%	9 out of 13862 0.064925696147742%	0.0300218	1	1.47609
GO:0060218	Biological Process	hematopoietic stem cell differentiation	9 out of 9391 0.0958364391438611%	9 out of 13862 0.064925696147742%	0.0300218	1	1.47609
GO:0003222	Biological Process	ventricular trabecula myocardium morphogenesis	9 out of 9391 0.0958364391438611%	9 out of 13862 0.064925696147742%	0.0300218	1	1.47609
GO:0001913	Biological Process	T cell mediated cytotoxicity	9 out of 9391 0.0958364391438611%	9 out of 13862 0.064925696147742%	0.0300218	1	1.47609
GO:0070544	Biological Process	histone H3-K36 demethylation	9 out of 9391 0.0958364391438611%	9 out of 13862 0.064925696147742%	0.0300218	1	1.47609
GO:1901307	Biological Process	positive regulation of spermidine biosynthetic process	9 out of 9391 0.0958364391438611%	9 out of 13862 0.064925696147742%	0.0300218	1	1.47609
GO:0021612	Biological Process	facial nerve structural organization	9 out of 9391 0.0958364391438611%	9 out of 13862 0.064925696147742%	0.0300218	1	1.47609
GO:0051893	Biological Process	regulation of focal adhesion assembly	9 out of 9391 0.0958364391438611%	9 out of 13862 0.064925696147742%	0.0300218	1	1.47609
GO:0030225	Biological Process	macrophage differentiation	9 out of 9391 0.0958364391438611%	9 out of 13862 0.064925696147742%	0.0300218	1	1.47609
GO:0009446	Biological Process	putrescine biosynthetic process	9 out of 9391 0.0958364391438611%	9 out of 13862 0.064925696147742%	0.0300218	1	1.47609
GO:0048172	Biological Process	regulation of short-term neuronal synaptic plasticity	9 out of 9391 0.0958364391438611%	9 out of 13862 0.064925696147742%	0.0300218	1	1.47609
GO:0035094	Biological Process	response to nicotine	9 out of 9391 0.0958364391438611%	9 out of 13862 0.064925696147742%	0.0300218	1	1.47609
GO:0021702	Biological Process	cerebellar Purkinje cell differentiation	9 out of 9391 0.0958364391438611%	9 out of 13862 0.064925696147742%	0.0300218	1	1.47609
GO:2000353	Biological Process	positive regulation of endothelial cell apoptotic process	9 out of 9391 0.0958364391438611%	9 out of 13862 0.064925696147742%	0.0300218	1	1.47609
GO:0060307	Biological Process	regulation of ventricular cardiac muscle cell membrane repolarization	9 out of 9391 0.0958364391438611%	9 out of 13862 0.064925696147742%	0.0300218	1	1.47609
GO:0007009	Biological Process	plasma membrane organization	9 out of 9391 0.0958364391438611%	9 out of 13862 0.064925696147742%	0.0300218	1	1.47609
GO:0042325	Biological Process	regulation of phosphorylation	9 out of 9391 0.0958364391438611%	9 out of 13862 0.064925696147742%	0.0300218	1	1.47609
GO:0002040	Biological Process	sprouting angiogenesis	13 out of 9391 0.138430412096688%	14 out of 13862 0.100995527340932%	0.0328169	1	1.37066
GO:0002076	Biological Process	osteoblast development	13 out of 9391 0.138430412096688%	14 out of 13862 0.100995527340932%	0.0328169	1	1.37066
GO:0048844	Biological Process	artery morphogenesis	13 out of 9391 0.138430412096688%	14 out of 13862 0.100995527340932%	0.0328169	1	1.37066
GO:0051298	Biological Process	centrosome duplication	13 out of 9391 0.138430412096688%	14 out of 13862 0.100995527340932%	0.0328169	1	1.37066
GO:0010975	Biological Process	regulation of neuron projection development	13 out of 9391 0.138430412096688%	14 out of 13862 0.100995527340932%	0.0328169	1	1.37066
GO:0001782	Biological Process	B cell homeostasis	13 out of 9391 0.138430412096688%	14 out of 13862 0.100995527340932%	0.0328169	1	1.37066
GO:0001958	Biological Process	endochondral ossification	20 out of 9391 0.212969864764136%	23 out of 13862 0.165921223488674%	0.0334693	1	1.28356
GO:0071277	Biological Process	cellular response to calcium ion	20 out of 9391 0.212969864764136%	23 out of 13862 0.165921223488674%	0.0334693	1	1.28356
GO:0048705	Biological Process	skeletal system morphogenesis	20 out of 9391 0.212969864764136%	23 out of 13862 0.165921223488674%	0.0334693	1	1.28356
GO:0001569	Biological Process	branching involved in blood vessel morphogenesis	20 out of 9391 0.212969864764136%	23 out of 13862 0.165921223488674%	0.0334693	1	1.28356
GO:0060349	Biological Process	bone morphogenesis	20 out of 9391 0.212969864764136%	23 out of 13862 0.165921223488674%	0.0334693	1	1.28356
GO:0060325	Biological Process	face morphogenesis	23 out of 9391 0.244915344478756%	27 out of 13862 0.194777088443226%	0.0354673	1	1.25741
GO:0032091	Biological Process	negative regulation of protein binding	32 out of 9391 0.340751783622617%	39 out of 13862 0.281344683306882%	0.0360424	1	1.21115
GO:0007193	Biological Process	adenylate cyclase-inhibiting G-protein coupled receptor signaling pathway	26 out of 9391 0.276860824193377%	31 out of 13862 0.223632953397778%	0.0363393	1	1.23801
GO:0046426	Biological Process	negative regulation of JAK-STAT cascade	26 out of 9391 0.276860824193377%	31 out of 13862 0.223632953397778%	0.0363393	1	1.23801
GO:0045444	Biological Process	fat cell differentiation	43 out of 9391 0.457885209242892%	54 out of 13862 0.389554176886452%	0.038367	1	1.17541
GO:0072661	Biological Process	protein localization to plasma membrane	16 out of 9391 0.170375891811309%	18 out of 13862 0.129851392295484%	0.0398882	1	1.31208
GO:0048008	Biological Process	platelet-derived growth factor receptor signaling pathway	16 out of 9391 0.170375891811309%	18 out of 13862 0.129851392295484%	0.0398882	1	1.31208
GO:0010107	Biological Process	potassium ion import	16 out of 9391 0.170375891811309%	18 out of 13862 0.129851392295484%	0.0398882	1	1.31208
GO:0070059	Biological Process	intrinsic apoptotic signaling pathway in response to endoplasmic reticulum stress	16 out of 9391 0.170375891811309%	18 out of 13862 0.129851392295484%	0.0398882	1	1.31208
GO:0009953	Biological Process	dorsal/ventral pattern formation	16 out of 9391 0.170375891811309%	18 out of 13862 0.129851392295484%	0.0398882	1	1.31208
GO:0045663	Biological Process	positive regulation of myoblast differentiation	16 out of 9391 0.170375891811309%	18 out of 13862 0.129851392295484%	0.0398882	1	1.31208
GO:0006469	Biological Process	negative regulation of protein kinase activity	40 out of 9391 0.425939729528272%	50 out of 13862 0.3606983119319%	0.0400638	1	1.18088
GO:0045666	Biological Process	positive regulation of neuron differentiation	37 out of 9391 0.393994249813651%	46 out of 13862 0.331842446977348%	0.0416933	1	1.18729
GO:0055085	Biological Process	transmembrane transport	150 out of 9391 1.59727398573102%	204 out of 13862 1.47164911268215%	0.0423977	1	1.08536
GO:0006338	Biological Process	chromatin remodeling	34 out of 9391 0.362048770099031%	42 out of 13862 0.302986582022796%	0.0431944	1	1.19493
GO:0006357	Biological Process	regulation of transcription from RNA polymerase II promoter	116 out of 9391 1.23522521563199%	156 out of 13862 1.12537873322753%	0.0434267	1	1.09761
GO:0001974	Biological Process	blood vessel remodeling	19 out of 9391 0.202321371525929%	22 out of 13862 0.158707257250036%	0.0436576	1	1.27481
GO:0051453	Biological Process	regulation of intracellular pH	19 out of 9391 0.202321371525929%	22 out of 13862 0.158707257250036%	0.0436576	1	1.27481
GO:0022008	Biological Process	neurogenesis	19 out of 9391 0.202321371525929%	22 out of 13862 0.158707257250036%	0.0436576	1	1.27481
GO:0016049	Biological Process	cell growth	19 out of 9391 0.202321371525929%	22 out of 13862 0.158707257250036%	0.0436576	1	1.27481
GO:0090002	Biological Process	protein localization to plasma membrane	19 out of 9391 0.202321371525929%	22 out of 13862 0.158707257250036%	0.0436576	1	1.27481
GO:0001666	Biological Process	response to hypoxia	45 out of 9391 0.479182195719306%	57 out of 13862 0.411196075602366%	0.0437151	1	1.16534
GO:0035909	Biological Process	aorta morphogenesis	8 out of 9391 0.0851879459056543%	8 out of 13862 0.057711729909104%	0.0443271	1	1.47609
GO:0021785	Biological Process	branchiomotor neuron axon guidance	8 out of 9391 0.0851879459056543%	8 out of 13862 0.057711729909104%	0.0443271	1	1.47609
GO:0050995	Biological Process	negative regulation of lipid catabolic process	8 out of 9391 0.0851879459056543%	8 out of 13862 0.057711729909104%	0.0443271	1	1.47609
GO:0090244	Biological Process	Wnt signaling pathway involved in somitogenesis	8 out of 9391 0.0851879459056543%	8 out of 13862 0.057711729909104%	0.0443271	1	1.47609
GO:0035108	Biological Process	limb morphogenesis	8 out of 9391 0.0851879459056543%	8 out of 13862 0.057711729909104%	0.0443271	1	1.47609
GO:0060039	Biological Process	pericardium development	8 out of 9391 0.0851879459056543%	8 out of 13862 0.057711729909104%	0.0443271	1	1.47609
GO:0043249	Biological Process	erythrocyte maturation	8 out of 9391 0.0851879459056543%	8 out of 13862 0.057711729909104%	0.0443271	1	1.47609
GO:0060292	Biological Process	long term synaptic depression	8 out of 9391 0.0851879459056543%	8 out of 13862 0.057711729909104%	0.0443271	1	1.47609
GO:0006661	Biological Process	phosphatidylinositol biosynthetic process	8 out of 9391 0.0851879459056543%	8 out of 13862 0.057711729909104%	0.0443271	1	1.47609
GO:0031659	Biological Process	positive regulation of cyclin-dependent protein serine/threonine kinase activity involved in G1/S transition of mitotic cell cycle	8 out of 9391 0.0851879459056543%	8 out of 13862 0.057711729909104%	0.0443271	1	1.47609
GO:0050804	Biological Process	modulation of chemical synaptic transmission	8 out of 9391 0.0851879459056543%	8 out of 13862 0.057711729909104%	0.0443271	1	1.47609
GO:0030851	Biological Process	granulocyte differentiation	8 out of 9391 0.0851879459056543%	8 out of 13862 0.057711729909104%	0.0443271	1	1.47609
GO:0005980	Biological Process	glycogen catabolic process	8 out of 9391 0.0851879459056543%	8 out of 13862 0.057711729909104%	0.0443271	1	1.47609
GO:1902166	Biological Process	negative regulation of intrinsic apoptotic signaling pathway in response to DNA damage by p53 class mediator	8 out of 9391 0.0851879459056543%	8 out of 13862 0.057711729909104%	0.0443271	1	1.47609
GO:0051044	Biological Process	positive regulation of membrane protein ectodomain proteolysis	8 out of 9391 0.0851879459056543%	8 out of 13862 0.057711729909104%	0.0443271	1	1.47609
GO:0048646	Biological Process	anatomical structure formation involved in morphogenesis	8 out of 9391 0.0851879459056543%	8 out of 13862 0.057711729909104%	0.0443271	1	1.47609
GO:0010761	Biological Process	fibroblast migration	8 out of 9391 0.0851879459056543%	8 out of 13862 0.057711729909104%	0.0443271	1	1.47609
GO:0043568	Biological Process	positive regulation of insulin-like growth factor receptor signaling pathway	8 out of 9391 0.0851879459056543%	8 out of 13862 0.057711729909104%	0.0443271	1	1.47609
GO:0048703	Biological Process	embryonic viscerocranium morphogenesis	8 out of 9391 0.0851879459056543%	8 out of 13862 0.057711729909104%	0.0443271	1	1.47609
GO:0046620	Biological Process	regulation of organ growth	8 out of 9391 0.0851879459056543%	8 out of 13862 0.057711729909104%	0.0443271	1	1.47609
GO:0051127	Biological Process	positive regulation of actin nucleation	8 out of 9391 0.0851879459056543%	8 out of 13862 0.057711729909104%	0.0443271	1	1.47609
GO:0080090	Biological Process	regulation of primary metabolic process	8 out of 9391 0.0851879459056543%	8 out of 13862 0.057711729909104%	0.0443271	1	1.47609
GO:0051569	Biological Process	regulation of histone H3-K4 methylation	8 out of 9391 0.0851879459056543%	8 out of 13862 0.057711729909104%	0.0443271	1	1.47609
GO:0051604	Biological Process	protein maturation	8 out of 9391 0.0851879459056543%	8 out of 13862 0.057711729909104%	0.0443271	1	1.47609
GO:0003279	Biological Process	cardiac septum development	8 out of 9391 0.0851879459056543%	8 out of 13862 0.057711729909104%	0.0443271	1	1.47609
GO:0051451	Biological Process	myoblast migration	8 out of 9391 0.0851879459056543%	8 out of 13862 0.057711729909104%	0.0443271	1	1.47609
GO:2000178	Biological Process	negative regulation of neural precursor cell proliferation	8 out of 9391 0.0851879459056543%	8 out of 13862 0.057711729909104%	0.0443271	1	1.47609
GO:0050767	Biological Process	regulation of neurogenesis	8 out of 9391 0.0851879459056543%	8 out of 13862 0.057711729909104%	0.0443271	1	1.47609
GO:0003323	Biological Process	type B pancreatic cell development	8 out of 9391 0.0851879459056543%	8 out of 13862 0.057711729909104%	0.0443271	1	1.47609
GO:0014032	Biological Process	neural crest cell development	8 out of 9391 0.0851879459056543%	8 out of 13862 0.057711729909104%	0.0443271	1	1.47609
GO:0060272	Biological Process	embryonic skeletal joint morphogenesis	8 out of 9391 0.0851879459056543%	8 out of 13862 0.057711729909104%	0.0443271	1	1.47609
GO:0045651	Biological Process	positive regulation of macrophage differentiation	8 out of 9391 0.0851879459056543%	8 out of 13862 0.057711729909104%	0.0443271	1	1.47609
GO:0090286	Biological Process	cytoskeletal anchoring at nuclear membrane	8 out of 9391 0.0851879459056543%	8 out of 13862 0.057711729909104%	0.0443271	1	1.47609
GO:0035871	Biological Process	protein K11-linked deubiquitination	8 out of 9391 0.0851879459056543%	8 out of 13862 0.057711729909104%	0.0443271	1	1.47609
GO:0097202	Biological Process	activation of cysteine-type endopeptidase activity	8 out of 9391 0.0851879459056543%	8 out of 13862 0.057711729909104%	0.0443271	1	1.47609
GO:2000463	Biological Process	positive regulation of excitatory postsynaptic potential	8 out of 9391 0.0851879459056543%	8 out of 13862 0.057711729909104%	0.0443271	1	1.47609
GO:0009887	Biological Process	animal organ morphogenesis	22 out of 9391 0.234266851240549%	26 out of 13862 0.187563122204588%	0.045384	1	1.249
GO:0030326	Biological Process	embryonic limb morphogenesis	22 out of 9391 0.234266851240549%	26 out of 13862 0.187563122204588%	0.045384	1	1.249
GO:0048286	Biological Process	lung alveolus development	22 out of 9391 0.234266851240549%	26 out of 13862 0.187563122204588%	0.045384	1	1.249
GO:0007032	Biological Process	endosome organization	22 out of 9391 0.234266851240549%	26 out of 13862 0.187563122204588%	0.045384	1	1.249
GO:0008286	Biological Process	insulin receptor signaling pathway	28 out of 9391 0.29815781066979%	34 out of 13862 0.245274852113692%	0.045417	1	1.21561
GO:0048146	Biological Process	positive regulation of fibroblast proliferation	28 out of 9391 0.29815781066979%	34 out of 13862 0.245274852113692%	0.045417	1	1.21561
GO:0061028	Biological Process	establishment of endothelial barrier	12 out of 9391 0.127781918858482%	13 out of 13862 0.093781561102294%	0.0454478	1	1.36255
GO:0007492	Biological Process	endoderm development	12 out of 9391 0.127781918858482%	13 out of 13862 0.093781561102294%	0.0454478	1	1.36255
GO:0090190	Biological Process	positive regulation of branching involved in ureteric bud morphogenesis	12 out of 9391 0.127781918858482%	13 out of 13862 0.093781561102294%	0.0454478	1	1.36255
GO:0060216	Biological Process	definitive hemopoiesis	12 out of 9391 0.127781918858482%	13 out of 13862 0.093781561102294%	0.0454478	1	1.36255
GO:0019432	Biological Process	triglyceride biosynthetic process	12 out of 9391 0.127781918858482%	13 out of 13862 0.093781561102294%	0.0454478	1	1.36255
GO:1903861	Biological Process	positive regulation of dendrite extension	12 out of 9391 0.127781918858482%	13 out of 13862 0.093781561102294%	0.0454478	1	1.36255
GO:0030010	Biological Process	establishment of cell polarity	12 out of 9391 0.127781918858482%	13 out of 13862 0.093781561102294%	0.0454478	1	1.36255
GO:0001656	Biological Process	metanephros development	12 out of 9391 0.127781918858482%	13 out of 13862 0.093781561102294%	0.0454478	1	1.36255
GO:0008277	Biological Process	regulation of G-protein coupled receptor protein signaling pathway	12 out of 9391 0.127781918858482%	13 out of 13862 0.093781561102294%	0.0454478	1	1.36255
GO:0030539	Biological Process	male genitalia development	12 out of 9391 0.127781918858482%	13 out of 13862 0.093781561102294%	0.0454478	1	1.36255
GO:0006898	Biological Process	receptor-mediated endocytosis	63 out of 9391 0.670855074007028%	82 out of 13862 0.591545231568316%	0.0469372	1	1.13407
GO:0007050	Biological Process	cell cycle arrest	39 out of 9391 0.415291236290065%	49 out of 13862 0.353484345693262%	0.0482379	1	1.17485
