# Supplementary material for: Comprehensive analysis of microRNA and metabolic profiles in bovine seminal plasma of different semen quality
Source: Front Vet Sci. 2023 Mar 28;10:1088148. doi: 10.3389/fvets.2023.1088148 (PMC10086235; doi:10.3389/fvets.2023.1088148)
Supplement: Supplementary Table 5 — The significantly enriched GO pathways of differently expressed miRNAs. [file Table_5.XLSX]

## Sheet: Sheet1
#Kegg_pathway	ko_id	Cluster_frequency	Genome_frequency	P-value	q-value	rich_factor
Axon guidance	ko04360	75 out of 4946 1.51637687019814%	81 out of 7643 1.05979327489206%	4.2036e-09	1.19382e-06	1.43082
Amoebiasis	ko05146	27 out of 4946 0.54589567327133%	27 out of 7643 0.353264424964019%	7.68828e-06	0.00218347	1.54529
Dilated cardiomyopathy	ko05414	66 out of 4946 1.33441164577436%	76 out of 7643 0.994373936935758%	1.19822e-05	0.00340295	1.34196
Transcriptional misregulation in cancer	ko05202	73 out of 4946 1.47594015365952%	86 out of 7643 1.12521261284836%	2.42222e-05	0.0068791	1.3117
Tight junction	ko04530	45 out of 4946 0.909826122118884%	50 out of 7643 0.654193379562999%	4.26933e-05	0.0121249	1.39076
Cell adhesion molecules (CAMs)	ko04514	41 out of 4946 0.82895268904165%	45 out of 7643 0.588774041606699%	4.73854e-05	0.0134574	1.40793
Endocytosis	ko04144	100 out of 4946 2.02183582693085%	124 out of 7643 1.62239958131624%	6.98192e-05	0.0198286	1.2462
Choline metabolism in cancer	ko05231	80 out of 4946 1.61746866154468%	97 out of 7643 1.26913515635222%	8.49138e-05	0.0241155	1.27447
Non-small cell lung cancer	ko05223	21 out of 4946 0.424585523655479%	21 out of 7643 0.274761219416459%	0.000105748	0.0300325	1.54529
Basal cell carcinoma	ko05217	44 out of 4946 0.889607763849575%	50 out of 7643 0.654193379562999%	0.000185401	0.0526539	1.35985
Regulation of actin cytoskeleton	ko04810	40 out of 4946 0.808734330772341%	45 out of 7643 0.588774041606699%	0.000225525	0.0640492	1.37359
mTOR signaling pathway	ko04150	27 out of 4946 0.54589567327133%	29 out of 7643 0.379432160146539%	0.000445553	0.126537	1.43872
Phosphatidylinositol signaling system	ko04070	40 out of 4946 0.808734330772341%	46 out of 7643 0.601857909197959%	0.000646296	0.183548	1.34373
Morphine addiction	ko05032	28 out of 4946 0.566114031540639%	31 out of 7643 0.405599895329059%	0.00120204	0.34138	1.39575
MAPK signaling pathway	ko04010	27 out of 4946 0.54589567327133%	30 out of 7643 0.392516027737799%	0.00169221	0.480588	1.39076
Lysosome	ko04142	69 out of 4946 1.39506672058229%	87 out of 7643 1.13829648043962%	0.00217065	0.616464	1.22557
Small cell lung cancer	ko05222	40 out of 4946 0.808734330772341%	48 out of 7643 0.628025644380479%	0.00366349	1	1.28774
ABC transporters	ko02010	21 out of 4946 0.424585523655479%	23 out of 7643 0.300928954598979%	0.00394931	1	1.41092
Glutamatergic synapse	ko04724	17 out of 4946 0.343712090578245%	18 out of 7643 0.23550961664268%	0.00425076	1	1.45944
Salivary secretion	ko04970	24 out of 4946 0.485240598463405%	27 out of 7643 0.353264424964019%	0.00462981	1	1.37359
Osteoclast differentiation	ko04380	24 out of 4946 0.485240598463405%	27 out of 7643 0.353264424964019%	0.00462981	1	1.37359
Central carbon metabolism in cancer	ko05230	33 out of 4946 0.667205822887182%	39 out of 7643 0.510270836059139%	0.00512018	1	1.30755
Acute myeloid leukemia	ko05221	12 out of 4946 0.242620299231702%	12 out of 7643 0.15700641109512%	0.00536828	1	1.54529
Proteoglycans in cancer	ko05205	52 out of 4946 1.05135463000404%	65 out of 7643 0.850451393431898%	0.005388	1	1.23623
MicroRNAs in cancer	ko05206	57 out of 4946 1.15244642135059%	72 out of 7643 0.942038466570718%	0.00557219	1	1.22335
Notch signaling pathway	ko04330	19 out of 4946 0.384148807116862%	21 out of 7643 0.274761219416459%	0.00797459	1	1.39812
Fc gamma R-mediated phagocytosis	ko04666	11 out of 4946 0.222401940962394%	11 out of 7643 0.14392254350386%	0.00830207	1	1.54529
Adherens junction	ko04520	11 out of 4946 0.222401940962394%	11 out of 7643 0.14392254350386%	0.00830207	1	1.54529
Hippo signaling pathway -multiple species	ko04392	22 out of 4946 0.444803881924788%	25 out of 7643 0.327096689781499%	0.00889	1	1.35985
Hedgehog signaling pathway	ko04340	15 out of 4946 0.303275374039628%	16 out of 7643 0.20934188146016%	0.00914484	1	1.44871
TGF-beta signaling pathway	ko04350	18 out of 4946 0.363930448847554%	20 out of 7643 0.2616773518252%	0.0112664	1	1.39076
Glycosaminoglycan biosynthesis - heparan sulfate / heparin	ko00534	21 out of 4946 0.424585523655479%	24 out of 7643 0.314012822190239%	0.0122405	1	1.35213
Inflammatory mediator regulation of TRP channels	ko04750	21 out of 4946 0.424585523655479%	24 out of 7643 0.314012822190239%	0.0122405	1	1.35213
Mucin type O-Glycan biosynthesis	ko00512	24 out of 4946 0.485240598463405%	28 out of 7643 0.366348292555279%	0.0124781	1	1.32453
Alcoholism	ko05034	24 out of 4946 0.485240598463405%	28 out of 7643 0.366348292555279%	0.0124781	1	1.32453
Aldosterone-regulated sodium reabsorption	ko04960	10 out of 4946 0.202183582693085%	10 out of 7643 0.1308386759126%	0.0128383	1	1.54529
Amino sugar and nucleotide sugar metabolism	ko00520	32 out of 4946 0.646987464617873%	39 out of 7643 0.510270836059139%	0.0143914	1	1.26793
Insulin resistance	ko04931	29 out of 4946 0.586332389809947%	35 out of 7643 0.457935365694099%	0.0153869	1	1.28038
Arrhythmogenic right ventricular cardiomyopathy (ARVC)	ko05412	17 out of 4946 0.343712090578245%	19 out of 7643 0.24859348423394%	0.0158484	1	1.38263
Bacterial invasion of epithelial cells	ko05100	20 out of 4946 0.404367165386171%	23 out of 7643 0.300928954598979%	0.0167749	1	1.34373
Chronic myeloid leukemia	ko05220	20 out of 4946 0.404367165386171%	23 out of 7643 0.300928954598979%	0.0167749	1	1.34373
Platelet activation	ko04611	13 out of 4946 0.262838657501011%	14 out of 7643 0.18317414627764%	0.0194207	1	1.43491
Protein processing in endoplasmic reticulum	ko04141	83 out of 4946 1.67812373635261%	112 out of 7643 1.46539317022112%	0.0211089	1	1.14517
Viral myocarditis	ko05416	48 out of 4946 0.97048119692681%	62 out of 7643 0.811199790658119%	0.0217867	1	1.19635
Other types of O-glycan biosynthesis	ko00514	16 out of 4946 0.323493732308937%	18 out of 7643 0.23550961664268%	0.0221882	1	1.37359
Inflammatory bowel disease (IBD)	ko05321	24 out of 4946 0.485240598463405%	29 out of 7643 0.379432160146539%	0.028021	1	1.27886
Amyotrophic lateral sclerosis (ALS)	ko05014	12 out of 4946 0.242620299231702%	13 out of 7643 0.17009027868638%	0.0281358	1	1.42642
beta-Alanine metabolism	ko00410	8 out of 4946 0.161746866154468%	8 out of 7643 0.10467094073008%	0.030694	1	1.54529
Circadian rhythm	ko04710	11 out of 4946 0.222401940962394%	12 out of 7643 0.15700641109512%	0.0405738	1	1.41652
Longevity regulating pathway	ko04211	11 out of 4946 0.222401940962394%	12 out of 7643 0.15700641109512%	0.0405738	1	1.41652
Serotonergic synapse	ko04726	14 out of 4946 0.283057015770319%	16 out of 7643 0.20934188146016%	0.0427916	1	1.35213
Peroxisome	ko04146	51 out of 4946 1.03113627173474%	68 out of 7643 0.889702996205678%	0.0462178	1	1.15897
Thyroid hormone signaling pathway	ko04919	22 out of 4946 0.444803881924788%	27 out of 7643 0.353264424964019%	0.047317	1	1.25912
Cocaine addiction	ko05030	7 out of 4946 0.14152850788516%	7 out of 7643 0.0915870731388198%	0.0474549	1	1.54529
Selenocompound metabolism	ko00450	7 out of 4946 0.14152850788516%	7 out of 7643 0.0915870731388198%	0.0474549	1	1.54529
