# Supplementary material for: Comprehensive analysis of microRNA and metabolic profiles in bovine seminal plasma of different semen quality
Source: Front Vet Sci. 2023 Mar 28;10:1088148. doi: 10.3389/fvets.2023.1088148 (PMC10086235; doi:10.3389/fvets.2023.1088148)
Supplement: Supplementary Table 6 — All of the metabolites obtained from the ESI+ and ESI− mode. [file Table_6.XLSX]

## Sheet: Negative
#ID	name	Normal-1	Normal-2	Normal-3	Normal-4	Low-quality-1	Low-quality-2	Low-quality-3	Low-quality-4	Normal_vs_Low-quality_log2FC	Normal_vs_Low-quality_Pvalue	Normal_vs_Low-quality_VIP	Normal_vs_Low-quality_(FC_2_Pvalue_1_VIP_1)_regulated	HMDB_taxonomy	KEGG_annotation	KEGG_pathway_annotation
meta_51	Dihydroxyacetone	0.0341868	0.0233438	0.0249212	0.044017	0.0604959	0.0457799	0.0346572	0.0381644	0.501963	0.129861	1.78617	unchanged	Organooxygen compounds	C00184	Metabolic pathways(ko01100);;Carbon metabolism(ko01200);;Glycerolipid metabolism(ko00561)
meta_64		0.0238153	0.0104707	0.0220834	0.0310281	0.0205453	0.0210559	0.0159148	0.0264674	-0.0574861	0.865991	0.297276	unchanged	--	--	--
meta_68	Glycine	0.040934	0.0498243	0.119785	0.0486947	0.0396622	0.06364	0.0293599	0.0466751	-0.531603	0.371316	1.13501	unchanged	Carboxylic acids and derivatives	C00037	Synaptic vesicle cycle(ko04721);;Thiamine metabolism(ko00730);;Phosphonate and phosphinate metabolism(ko00440);;ABC transporters(ko02010);;Porphyrin and chlorophyll metabolism(ko00860);;Protein digestion and absorption(ko04974);;Glyoxylate and dicarboxylate metabolism(ko00630);;Primary bile acid biosynthesis(ko00120);;Purine metabolism(ko00230);;Lysine degradation(ko00310);;Metabolic pathways(ko0…
meta_69		0.00285	0.000738217	0.00596783	0.0441699	0.0536102	0.00713274	0.0144468	0.00871797	0.643185	0.634364	0.64175	unchanged	--	--	--
meta_77	Glycolate	0.00629812	0.0015273	0.00929917	0.00782847	0.00293098	0.00914406	0.00129562	0.00476035	-0.460758	0.502003	0.877013	unchanged	Hydroxy acids and derivatives	C00160	Metabolic pathways(ko01100);;Carbon metabolism(ko01200);;Glyoxylate and dicarboxylate metabolism(ko00630)
meta_91		0.784445	0.56226	0.763121	1.08054	0.875929	0.916101	0.514076	0.707046	-0.0824469	0.763829	0.380538	unchanged	--	--	--
meta_97		0.0225635	0.0118728	0.0204753	0.0205968	0.0180731	0.0220596	0.0164291	0.0176496	-0.0249956	0.908858	0.264185	unchanged	--	--	--
meta_131		0.0872912	0.0824382	0.18415	0.168279	0.114141	0.143037	0.0819858	0.115251	-0.20048	0.593288	0.653128	unchanged	--	--	--
meta_160		0.00181025	0.00130898	0.00173567	0.0022442	0.00294078	0.00167401	0.00303934	0.0130245	1.54243	0.288418	1.38648	up	--	--	--
meta_171	Ethanolamine	0.000814772	0.000510913	0.0069192	0.00258617	0.00422203	0.00205108	0.00163115	0.00863762	0.610949	0.537055	0.773518	unchanged	Organonitrogen compounds	C00189	Glycerophospholipid metabolism(ko00564);;Metabolic pathways(ko01100);;Retrograde endocannabinoid signaling(ko04723)
meta_193		0.765766	0.503007	0.821209	0.866131	0.668839	0.790557	0.564269	0.691308	-0.122764	0.549333	0.831163	unchanged	--	--	--
meta_194		0.0114693	0.00468531	0.0105663	0.0119375	0.010779	0.00698069	0.00799252	0.0122921	-0.0231054	0.943858	0.22217	unchanged	--	--	--
meta_201		0.34974	0.204537	0.351432	0.307164	0.359304	0.306603	0.29404	0.259195	0.00743643	0.970452	0.0735674	unchanged	--	--	--
meta_205		0.0414848	0.0416481	0.0802898	0.121069	0.0375982	0.0442332	0.0514747	0.0922195	-0.335095	0.542463	0.766152	unchanged	--	--	--
meta_209		0.00327532	0.00246768	0.00791621	0.00734003	0.00368179	0.00460777	0.00284323	0.00345278	-0.525796	0.336344	1.24509	unchanged	--	--	--
meta_223	L-Alanine	0.16343	0.121831	0.381471	0.274006	0.185355	0.265679	0.196324	0.232895	-0.0958747	0.818293	0.29838	unchanged	Carboxylic acids and derivatives	C00041	Mineral absorption(ko04978);;Sulfur relay system(ko04122);;Carbon metabolism(ko01200);;Metabolic pathways(ko01100);;Biosynthesis of amino acids(ko01230);;Alanine, aspartate and glutamate metabolism(ko00250);;Cysteine and methionine metabolism(ko00270);;Selenocompound metabolism(ko00450);;Protein digestion and absorption(ko04974);;Taste transduction(ko04742);;Taurine and hypotaurine metabolism(ko0…
meta_234	DL-lactate	3.10091	2.77249	5.95874	7.56684	4.01199	2.32645	3.60417	1.82159	-0.721577	0.203149	1.58369	unchanged	--	--	--
meta_257		0.00873349	0.00276347	0.0134424	0.0299858	0.0277972	0.0835118	0.0168419	0.0423274	1.63405	0.141146	1.88891	up	--	--	--
meta_262		0.0302531	0.0415986	0.0645149	0.0757656	0.0347935	0.0854816	0.0311041	0.0463494	-0.101442	0.831913	0.173523	unchanged	--	--	--
meta_270		0.0103685	0.00246459	0.0159772	0.144005	0.0341432	0.0664726	0.057702	0.0233782	0.0722951	0.953084	0.132011	unchanged	--	--	--
meta_272	Phenol	0.00136828	0.00108492	0.00182563	0.00261106	0.00243288	0.00621096	0.00137796	0.0058896	1.20751	0.15991	1.83866	up	Phenols	C00146	Tyrosine metabolism(ko00350);;Protein digestion and absorption(ko04974)
meta_322		0.0070422	0.00485336	0.00950173	0.0122704	0.00826461	0.00612023	0.0101626	0.00677325	-0.104249	0.762464	0.423353	unchanged	--	--	--
meta_344		0.445453	0.229882	0.429967	0.416823	0.438927	0.464003	0.240961	0.332864	-0.0436562	0.880067	0.261341	unchanged	--	--	--
meta_346		0.0292383	0.017285	0.0295177	0.0118631	0.0191836	0.0135423	0.0347514	0.0290912	0.135623	0.750561	0.271188	unchanged	--	--	--
meta_372		0.0566717	0.0349849	0.0614389	0.083758	0.0605365	0.0670681	0.0386361	0.0468552	-0.152492	0.638393	0.611066	unchanged	--	--	--
meta_375		0.0470345	0.0405567	0.0901423	0.0898832	0.0432768	0.0529802	0.0490667	0.0639646	-0.354676	0.364964	1.17864	unchanged	--	--	--
meta_377		0.0211809	0.00617033	0.0185103	0.0139477	0.02654	0.100506	0.0133514	0.029161	1.50334	0.258274	1.5318	up	--	--	--
meta_381		0.0425601	0.0103617	0.0175546	0.0230369	0.0207858	0.068849	0.0255914	0.0350825	0.684684	0.318625	1.2123	unchanged	--	--	--
meta_395		0.00502588	0.00528782	0.0120284	0.0098135	0.0089167	0.0112607	0.00721939	0.0134978	0.346841	0.361507	1.18424	unchanged	--	--	--
meta_396		0.297765	0.261653	0.698028	0.757663	0.412705	0.436895	0.325222	0.336839	-0.414725	0.408669	1.06301	unchanged	--	--	--
meta_400	Malonic acid	0.039496	0.023559	0.0654821	0.0372271	0.0443998	0.0533563	0.0255347	0.0428334	0.00313065	0.993482	0.0157269	unchanged	Carboxylic acids and derivatives	C00383	Pyrimidine metabolism(ko00240);;beta-Alanine metabolism(ko00410)
meta_407	D(-)-beta-hydroxy butyric acid	0.00497484	0.00471287	0.020797	0.0141197	0.0106038	0.00637481	0.009028	0.00815684	-0.384732	0.555386	0.778284	unchanged	--	--	--
meta_418	L-Serine	0.0982163	0.0642056	0.166806	0.136715	0.093701	0.143579	0.0901885	0.115069	-0.0743531	0.828406	0.288563	unchanged	Carboxylic acids and derivatives	C00065	Central carbon metabolism in cancer(ko05230);;Aminoacyl-tRNA biosynthesis(ko00970);;ABC transporters(ko02010);;Sulfur metabolism(ko00920);;Protein digestion and absorption(ko04974);;Monobactam biosynthesis(ko00261);;Glyoxylate and dicarboxylate metabolism(ko00630);;Biosynthesis of amino acids(ko01230);;Metabolic pathways(ko01100);;Sphingolipid signaling pathway(ko04071);;Sphingolipid metabolism(k…
meta_446		0.15466	0.043394	0.226523	1.11814	1.14625	0.624189	0.478944	0.294132	0.721353	0.449384	1.00723	unchanged	--	--	--
meta_447	p-Cresol	0.000886164	0.000352082	0.000949079	0.00116187	0.00142425	0.00202927	0.000872381	0.00241823	1.00982	0.0829782	2.04916	up	Phenols	C01468	Metabolic pathways(ko01100);;Protein digestion and absorption(ko04974)
meta_449	Hypotaurine	0.052337	0.068324	0.154717	0.143095	0.094904	0.0820678	0.0806232	0.0642677	-0.378689	0.42495	1.003	unchanged	Sulfinic acids and derivatives	C00519	Metabolic pathways(ko01100);;Taurine and hypotaurine metabolism(ko00430)
meta_450		0.00414347	0.00271153	0.00713817	0.0116174	0.00557292	0.0205812	0.00400847	0.00928753	0.623288	0.453785	1.03293	unchanged	--	--	--
meta_457		0.000776107	0.000403523	0.00262672	0.00464973	0.00214734	0.0324788	0.0013552	0.00354876	2.22489	0.380194	1.24321	up	--	--	--
meta_467		0.0221241	0.0203864	0.0465856	0.0355216	0.0290156	0.0356491	0.0221825	0.017233	-0.259813	0.515057	0.795932	unchanged	--	--	--
meta_507	Uracil	0.0264589	0.0458314	0.0542254	0.127646	0.0541073	0.279595	0.0437741	0.325465	1.46766	0.228152	1.60573	up	Diazines	C00106	Pyrimidine metabolism(ko00240);;beta-Alanine metabolism(ko00410);;Metabolic pathways(ko01100);;Pantothenate and CoA biosynthesis(ko00770)
meta_544	Creatinine	0.996471	0.565099	0.940518	1.52263	1.1098	0.743151	1.02733	1.01448	-0.047353	0.885966	0.247697	unchanged	Carboxylic acids and derivatives	C00791	Metabolic pathways(ko01100);;Arginine and proline metabolism(ko00330)
meta_560		0.938195	0.461103	0.493725	0.492163	0.839757	0.436153	0.556909	0.734984	0.106432	0.764812	0.222537	unchanged	--	--	--
meta_577	Maleamic acid	0.00331749	0.00219107	0.00500759	0.00361752	0.00352539	0.00413558	0.0029403	0.00245787	-0.114076	0.7105	0.503986	unchanged	--	C01596	Nicotinate and nicotinamide metabolism(ko00760)
meta_585	L-Proline	0.05761	0.0285693	0.100016	0.13881	0.079413	0.0829353	0.0447741	0.263071	0.532792	0.541576	0.780529	unchanged	Carboxylic acids and derivatives	C00148	Central carbon metabolism in cancer(ko05230);;Aminoacyl-tRNA biosynthesis(ko00970);;ABC transporters(ko02010);;Protein digestion and absorption(ko04974);;Biosynthesis of amino acids(ko01230);;Arginine and proline metabolism(ko00330);;Metabolic pathways(ko01100);;Mineral absorption(ko04978)
meta_597	Maleic acid	0.667783	0.194164	0.215027	0.190814	0.64392	0.520634	0.37463	0.200416	0.456443	0.465939	0.819783	unchanged	Carboxylic acids and derivatives	C01384	Nicotinate and nicotinamide metabolism(ko00760);;Tyrosine metabolism(ko00350);;Butanoate metabolism(ko00650)
meta_602		0.0410061	0.0407128	0.0884885	0.106609	0.0618902	0.0433535	0.0540783	0.0315477	-0.536343	0.300654	1.30244	unchanged	--	--	--
meta_606	alpha-ketoisovaleric acid	0.07481	0.019827	0.0313578	0.0456949	0.0392264	0.120364	0.0229522	0.10101	0.723815	0.343312	1.17568	unchanged	--	--	--
meta_629	Indole	0.00449271	0.00156048	0.00275954	0.00270764	0.00392024	0.00542498	0.0018557	0.0110117	0.947191	0.270485	1.38224	unchanged	Indoles and derivatives	C00463	Tryptophan metabolism(ko00380);;Protein digestion and absorption(ko04974);;Phenylalanine, tyrosine and tryptophan biosynthesis(ko00400);;Metabolic pathways(ko01100)
meta_631		0.00204981	0.00195704	0.0035125	0.00799713	0.00338163	0.00391854	0.00314617	0.00516909	0.00917164	0.987617	0.0668668	unchanged	--	--	--
meta_632	L-Valine	0.212735	0.121686	0.249268	0.188353	0.19961	0.235495	0.139083	0.550919	0.543312	0.416184	1.02873	unchanged	Carboxylic acids and derivatives	C00183	ABC transporters(ko02010);;Aminoacyl-tRNA biosynthesis(ko00970);;Central carbon metabolism in cancer(ko05230);;Protein digestion and absorption(ko04974);;Metabolic pathways(ko01100);;Biosynthesis of amino acids(ko01230);;Pantothenate and CoA biosynthesis(ko00770);;Mineral absorption(ko04978);;Valine, leucine and isoleucine degradation(ko00280);;2-Oxocarboxylic acid metabolism(ko01210);;Valine, le…
meta_643		0.0561069	0.0331341	0.0689244	0.0750026	0.056396	0.0621355	0.044501	0.0428201	-0.179758	0.543007	0.818616	unchanged	--	--	--
meta_654	Succinate	0.00504389	0.00254638	0.00541549	0.00560608	0.00426402	0.00384406	0.00360194	0.00669556	-0.0160776	0.960796	0.161554	unchanged	Carboxylic acids and derivatives	C00042	Phenylalanine metabolism(ko00360);;Central carbon metabolism in cancer(ko05230);;Glucagon signaling pathway(ko04922);;Metabolic pathways(ko01100);;Nicotinate and nicotinamide metabolism(ko00760);;Citrate cycle (TCA cycle)(ko00020);;Carbon metabolism(ko01200);;Tyrosine metabolism(ko00350);;Oxidative phosphorylation(ko00190);;Propanoate metabolism(ko00640);;cAMP signaling pathway(ko04024);;Sulfur m…
meta_657	Methylmalonic acid	1.05668	0.174021	1.81491	0.926426	0.699038	0.279476	0.773941	0.119492	-1.08534	0.226284	1.61393	down	Carboxylic acids and derivatives	C02170	Pyrimidine metabolism(ko00240);;Valine, leucine and isoleucine degradation(ko00280);;Propanoate metabolism(ko00640)
meta_660	2-Hydroxy-3-methylbutyric acid	0.0132019	0.0114817	0.0223156	0.0411146	0.0139491	0.0109593	0.0152976	0.021313	-0.518335	0.409243	1.06851	unchanged	--	--	--
meta_672	L-Threonine	0.140722	0.106669	0.258056	0.218574	0.161647	0.202109	0.173908	0.198912	0.0248048	0.935506	0.107996	unchanged	Carboxylic acids and derivatives	C00188	Metabolic pathways(ko01100);;Biosynthesis of amino acids(ko01230);;Valine, leucine and isoleucine biosynthesis(ko00290);;Mineral absorption(ko04978);;Glycine, serine and threonine metabolism(ko00260);;ABC transporters(ko02010);;Aminoacyl-tRNA biosynthesis(ko00970);;Porphyrin and chlorophyll metabolism(ko00860);;Monobactam biosynthesis(ko00261);;Protein digestion and absorption(ko04974)
meta_693		0.439838	0.202625	0.257574	0.265136	0.390394	0.186882	0.257212	0.345854	0.0186601	0.957768	0.102829	unchanged	--	--	--
meta_695		0.0168903	0.0132666	0.0362637	0.0613995	0.0352254	0.0341194	0.0216213	0.0452992	0.092304	0.869257	0.256105	unchanged	--	--	--
meta_723	Benzoic acid	0.109181	0.103734	0.691543	2.38718	1.91975	2.1958	1.10369	1.16057	0.954711	0.264282	1.48611	unchanged	Benzene and substituted derivatives	C00180	Metabolic pathways(ko01100);;Phenylalanine metabolism(ko00360)
meta_725		0.133723	0.0754668	0.140967	0.127987	0.122863	0.139315	0.0868791	0.100573	-0.0887087	0.72016	0.533802	unchanged	--	--	--
meta_726	D-Threitol	0.012664	0.00682372	0.00775409	0.00710738	0.0124657	0.00612837	0.00949273	0.0115732	0.20741	0.524655	0.652605	unchanged	--	--	--
meta_729	3-Hexanone	1.48376e-05	9.52146e-05	0.00201691	0.0039618	0.00284363	0.00624909	0.00181511	0.00196968	1.08063	0.269931	1.44308	up	--	--	--
meta_740	Nicotinate	0.003418	0.00156712	0.00438287	0.00584593	0.00501583	0.00902849	0.00216523	0.00759059	0.645577	0.277374	1.38806	unchanged	Pyridines and derivatives	C00253	Pertussis(ko05133);;Metabolic pathways(ko01100);;Nicotinate and nicotinamide metabolism(ko00760)
meta_748		13.9951	14.4107	35.2643	32.7085	24.946	23.7098	16.3512	6.38675	-0.432915	0.418444	0.973414	unchanged	--	--	--
meta_766	Taurine	0.9158	0.848565	1.69216	1.62268	1.18722	1.45331	0.836434	1.29917	-0.0887611	0.782914	0.315026	unchanged	Organic sulfonic acids and derivatives	C00245	Primary bile acid biosynthesis(ko00120);;Sulfur metabolism(ko00920);;Neuroactive ligand-receptor interaction(ko04080);;Taurine and hypotaurine metabolism(ko00430);;Metabolic pathways(ko01100);;ABC transporters(ko02010)
meta_790		0.00538387	0.00527424	0.00971361	0.0121076	0.00650767	0.010315	0.00654469	0.00846517	-0.0290172	0.936207	0.0412939	unchanged	--	--	--
meta_791	Hydroxyhydroquinone	0.00440735	0.00356883	0.003343	0.00320928	0.00410543	0.00469108	0.00392029	0.0029042	0.104606	0.575532	0.678059	unchanged	--	C02814	Metabolic pathways(ko01100)
meta_792	Thymine	0.00957329	0.0101138	0.0218141	0.0162174	0.0119717	0.013587	0.0114323	0.00703985	-0.390522	0.34176	1.17924	unchanged	Diazines	C00178	Metabolic pathways(ko01100);;Pyrimidine metabolism(ko00240)
meta_794	Imidazoleacetic acid	0.00131138	0.00356543	0.00888927	0.0119597	0.00258621	0.00246437	0.00232653	0.011714	-0.430316	0.638936	0.568014	unchanged	Azoles	C02835	Histidine metabolism(ko00340)
meta_840		0.0103979	0.0194663	0.183931	0.187589	0.163624	0.491164	0.102661	0.140702	1.16197	0.283193	1.43423	up	--	--	--
meta_856	L-Pyroglutamic acid	0.486809	0.450221	1.14797	1.28608	0.690574	0.74868	0.573691	0.56603	-0.386412	0.434539	0.999542	unchanged	Carboxylic acids and derivatives	C01879	Glutathione metabolism(ko00480)
meta_858	Ammelide	0.00448429	0.000357567	0.00360737	0.00466528	0.00412144	0.00295903	0.00519981	0.00328771	0.247418	0.610059	0.533397	unchanged	--	--	--
meta_869	Mesaconic acid	0.812229	0.382525	0.789639	0.673977	0.717562	0.672137	0.599571	0.555773	-0.0628528	0.801702	0.473802	unchanged	Fatty Acyls	C02226	Carbon metabolism(ko01200);;Valine, leucine and isoleucine biosynthesis(ko00290);;Glyoxylate and dicarboxylate metabolism(ko00630);;2-Oxocarboxylic acid metabolism(ko01210);;Metabolic pathways(ko01100);;C5-Branched dibasic acid metabolism(ko00660)
meta_871	Cyanuric acid	0.235754	0.135332	0.211259	0.0739863	0.141127	0.0853783	0.296009	0.249208	0.233657	0.65304	0.44542	unchanged	Triazines	C06554	Metabolic pathways(ko01100)
meta_884	ketoisocaproic acid	0.491425	0.16439	0.312246	0.54338	0.242466	0.753388	0.254924	0.115322	-0.145861	0.834827	0.280308	unchanged	Keto acids and derivatives	C00233	Valine, leucine and isoleucine biosynthesis(ko00290);;2-Oxocarboxylic acid metabolism(ko01210);;Valine, leucine and isoleucine degradation(ko00280);;Biosynthesis of amino acids(ko01230);;Metabolic pathways(ko01100)
meta_896	Fluorouracil	0.0128349	0.006558	0.011246	0.00335392	0.00773447	0.00433212	0.01432	0.0120668	0.177884	0.732326	0.291927	unchanged	Diazines	C07649	Bile secretion(ko04976);;Drug metabolism - other enzymes(ko00983)
meta_903	N-Acetyl-L-alanine	0.0399529	0.0429388	0.0941814	0.0675413	0.0441483	0.0670309	0.0703638	0.0446559	-0.112917	0.763827	0.358852	unchanged	--	--	--
meta_907	L-Leucine	0.438811	0.278113	0.663797	0.649875	0.32953	0.615344	0.290535	0.635877	-0.117873	0.769568	0.384777	unchanged	Carboxylic acids and derivatives	C00123	ABC transporters(ko02010);;Aminoacyl-tRNA biosynthesis(ko00970);;Central carbon metabolism in cancer(ko05230);;mTOR signaling pathway(ko04150);;Protein digestion and absorption(ko04974);;Metabolic pathways(ko01100);;Biosynthesis of amino acids(ko01230);;2-Oxocarboxylic acid metabolism(ko01210);;Valine, leucine and isoleucine degradation(ko00280);;Valine, leucine and isoleucine biosynthesis(ko0029…
meta_908	L-Isoleucine	0.184797	0.106236	0.271765	0.252048	0.164577	0.273658	0.140203	0.354395	0.195093	0.653625	0.559766	unchanged	Carboxylic acids and derivatives	C00407	Aminoacyl-tRNA biosynthesis(ko00970);;Central carbon metabolism in cancer(ko05230);;ABC transporters(ko02010);;Protein digestion and absorption(ko04974);;Biosynthesis of amino acids(ko01230);;Metabolic pathways(ko01100);;Mineral absorption(ko04978);;Valine, leucine and isoleucine biosynthesis(ko00290);;Valine, leucine and isoleucine degradation(ko00280);;2-Oxocarboxylic acid metabolism(ko01210)
meta_920	D-Lyxose	0.288273	0.121951	0.148441	0.136004	0.232047	0.114464	0.154218	0.208071	0.0290514	0.942597	0.0858216	unchanged	--	C00476	Pentose and glucuronate interconversions(ko00040)
meta_922	Pyruvaldehyde	0.00903538	0.00757437	0.00955663	0.0165505	0.0104424	0.0382468	0.00929723	0.00922211	0.653836	0.4627	1.04398	unchanged	Organooxygen compounds	C00546	Propanoate metabolism(ko00640);;Pyruvate metabolism(ko00620);;Glycine, serine and threonine metabolism(ko00260)
meta_923	D-Xylose	0.0158877	0.00491581	0.00946083	0.0167959	0.0141537	0.00698686	0.0100774	0.000269411	-0.579737	0.374275	1.19243	unchanged	Organooxygen compounds	C00181	Pentose and glucuronate interconversions(ko00040);;ABC transporters(ko02010);;Metabolic pathways(ko01100);;Amino sugar and nucleotide sugar metabolism(ko00520)
meta_926	L-Asparagine	0.0158595	0.0150629	0.0266233	0.021535	0.0178706	0.0231767	0.017247	0.0140142	-0.129159	0.628407	0.582474	unchanged	Carboxylic acids and derivatives	C00152	Biosynthesis of amino acids(ko01230);;Alanine, aspartate and glutamate metabolism(ko00250);;Metabolic pathways(ko01100);;Central carbon metabolism in cancer(ko05230);;Aminoacyl-tRNA biosynthesis(ko00970);;Mineral absorption(ko04978);;Protein digestion and absorption(ko04974)
meta_942	D-Aspartic acid	0.0401126	0.0259554	0.061284	0.0633617	0.0458406	0.0527756	0.0293731	0.0394319	-0.187925	0.595532	0.684212	unchanged	Carboxylic acids and derivatives	C00402	Alanine, aspartate and glutamate metabolism(ko00250)
meta_951		0.0605059	0.361094	0.216693	0.146173	0.177052	1.09265	0.0372194	1.79123	1.98162	0.255377	1.54158	up	--	--	--
meta_953		0.0207775	0.0254411	0.0466583	0.0374665	0.0249222	0.0257188	0.0194484	0.0147234	-0.619966	0.148007	1.74108	unchanged	--	--	--
meta_954	3-Ureidopropionate	0.000127084	0.000199736	0.000333736	0.000241867	0.000242931	0.000453228	0.000281486	0.00306649	2.16395	0.335918	1.27486	up	Organic carbonic acids and derivatives	C02642	Pyrimidine metabolism(ko00240);;beta-Alanine metabolism(ko00410);;Metabolic pathways(ko01100);;Pantothenate and CoA biosynthesis(ko00770)
meta_976	L-Malic acid	0.494793	0.404387	0.563505	1.01569	0.511687	0.574541	0.669788	0.83414	0.0636421	0.86306	0.232488	unchanged	Hydroxy acids and derivatives	C00149	Glyoxylate and dicarboxylate metabolism(ko00630);;Taste transduction(ko04742);;Pathways in cancer(ko05200);;Glucagon signaling pathway(ko04922);;Central carbon metabolism in cancer(ko05230);;Pyruvate metabolism(ko00620);;Citrate cycle (TCA cycle)(ko00020);;Carbon metabolism(ko01200);;Proximal tubule bicarbonate reclamation(ko04964);;Metabolic pathways(ko01100);;Renal cell carcinoma(ko05211)
meta_995	Adenine	0.0212483	0.023549	0.0250524	0.0377938	0.019735	0.0474849	0.0177136	0.0202204	-0.0337586	0.941299	0.00420918	unchanged	Imidazopyrimidines	C00147	Metabolic pathways(ko01100);;Purine metabolism(ko00230)
meta_1026	L-Threonate	0.0853963	0.0235099	0.0538271	0.0326973	0.0955389	0.0562959	0.0542807	0.0671731	0.483768	0.293273	1.16798	unchanged	Organooxygen compounds	C01620	Ascorbate and aldarate metabolism(ko00053)
meta_1029	Hypoxanthine	0.343094	0.52926	0.715491	0.887957	0.406199	1.01619	0.344025	0.560121	-0.0897138	0.852696	0.128565	unchanged	Imidazopyrimidines	C00262	Purine metabolism(ko00230);;Metabolic pathways(ko01100)
meta_1030	2-Methylbenzoic acid	0.0148144	0.0111334	0.0193456	0.033656	0.0383742	0.104746	0.0168886	0.0531158	1.43269	0.169952	1.82568	up	Benzene and substituted derivatives	C07215	Metabolic pathways(ko01100)
meta_1033	Propylene glycol	0.0024568	0.00197134	0.00168793	0.00228129	0.00173306	0.00386222	0.00127002	0.0181923	1.57724	0.376043	1.16955	up	Organooxygen compounds	C00583	Propanoate metabolism(ko00640)
meta_1048		0.0164881	0.0175687	0.0397281	0.0224361	0.0177986	0.0124941	0.0155196	0.0126133	-0.71975	0.17683	1.74579	unchanged	--	--	--
meta_1069		0.0462149	0.0280337	0.0403062	0.061067	0.0576852	0.0507138	0.0298978	0.0202806	-0.147284	0.715405	0.472962	unchanged	--	--	--
meta_1070		0.119016	0.0736526	0.14365	0.157199	0.103489	0.129267	0.0810419	0.106104	-0.233048	0.421007	1.06203	unchanged	--	--	--
meta_1082	Salicylic acid	0.00539659	0.000730844	0.0552513	0.0422303	0.0240771	0.0315105	0.017568	0.000528323	-0.491729	0.642438	0.570421	unchanged	Benzene and substituted derivatives	C00805	Bile secretion(ko04976);;Metabolic pathways(ko01100);;Phenylalanine metabolism(ko00360)
meta_1084		0.0340443	0.0125778	0.0294415	0.0432521	0.0414264	0.00985764	0.0221448	0.0383548	-0.0940752	0.853711	0.333789	unchanged	--	--	--
meta_1085	Urocanic acid	0.00100667	0.000804788	0.00398511	0.00366093	0.00124208	0.00875272	0.00142308	0.00037314	0.318157	0.796903	0.412078	unchanged	Azoles	C00785	Metabolic pathways(ko01100);;Histidine metabolism(ko00340)
meta_1087	Salicylamide	0.00186349	0.00165635	0.00226375	0.00108552	0.00274375	0.00138344	0.00149333	0.00258166	0.255885	0.473383	0.861192	unchanged	--	--	--
meta_1089		0.00548588	0.00318378	0.00537178	0.00463073	0.00551981	0.00513145	0.00341426	0.00359619	-0.080265	0.748155	0.497839	unchanged	--	--	--
meta_1111		0.573443	0.324938	0.759138	0.578641	0.654898	0.487295	0.313702	0.219346	-0.416654	0.326627	1.25992	unchanged	--	--	--
meta_1139	3-Hydroxyisovaleric acid	0.0072615	0.00525131	0.0139175	0.0104339	0.00739328	0.00919068	0.00735184	0.0105804	-0.0949483	0.788838	0.371251	unchanged	--	--	--
meta_1140		0.00460547	0.00294668	0.00311426	0.00969586	0.0046928	0.00236452	0.00546619	0.00555066	-0.171969	0.75864	0.428933	unchanged	--	--	--
meta_1145		0.099655	0.0961681	0.103668	0.100526	0.0886522	0.100293	0.0906579	0.0926163	-0.10391	0.0673548	2.1109	unchanged	--	--	--
meta_1153	O-Phosphoethanolamine	0.0123053	0.0114385	0.0296018	0.0261191	0.0149459	0.0169833	0.0129429	0.0122445	-0.476402	0.320835	1.28021	unchanged	Organic phosphoric acids and derivatives	C00346	Sphingolipid signaling pathway(ko04071);;Sphingolipid metabolism(ko00600);;Metabolic pathways(ko01100);;Glycerophospholipid metabolism(ko00564)
meta_1165		0.0229342	0.00888991	0.0210147	0.0182413	0.0272211	0.0270859	0.00910012	0.015236	0.145873	0.743033	0.377409	unchanged	--	--	--
meta_1184		0.000802793	0.000877657	0.000996939	0.00154974	0.00160379	0.00173506	0.00114212	0.01046	1.82152	0.318904	1.31897	up	--	--	--
meta_1199		0.110749	0.0400423	0.0948553	0.0842885	0.0863252	0.0237046	0.0518869	0.0442719	-0.67822	0.173747	1.76902	unchanged	--	--	--
meta_1200		0.00360833	0.00350511	0.00703228	0.0127404	0.00577627	0.00552288	0.00456746	0.00858535	-0.13691	0.807325	0.284506	unchanged	--	--	--
meta_1217	Glyceric acid	0.0203389	0.0132914	0.0286173	0.0330651	0.020511	0.0252376	0.0221174	0.0141644	-0.21651	0.536486	0.800977	unchanged	Organooxygen compounds	C00258	Glyoxylate and dicarboxylate metabolism(ko00630);;Glycerolipid metabolism(ko00561);;Carbon metabolism(ko01200);;Pentose phosphate pathway(ko00030);;Glycine, serine and threonine metabolism(ko00260);;Metabolic pathways(ko01100)
meta_1221		0.215799	0.123128	0.404921	0.313074	0.100408	0.0406847	0.267385	0.112205	-1.02139	0.13782	1.81459	down	--	--	--
meta_1222		0.166501	0.0895464	0.0967985	0.0433695	0.125858	0.0137502	0.0447435	0.0928194	-0.515506	0.434882	1.1232	unchanged	--	--	--
meta_1250		0.0348062	0.0273373	0.0379251	0.0636252	0.0350384	0.0543497	0.0455904	0.279799	1.34134	0.365481	1.19067	up	--	--	--
meta_1258	Isobutyrylglycine	0.00160402	0.000771207	0.0023097	0.0086927	0.00949917	0.00686379	0.00437075	0.00662814	1.03234	0.157912	1.76373	up	--	--	--
meta_1263	4-Guanidinobutyric acid	0.000842686	0.00079367	0.000890146	0.000372373	0.00201466	0.000907267	0.0022267	0.0159215	2.86163	0.292142	1.38117	up	Carboxylic acids and derivatives	C01035	Metabolic pathways(ko01100);;Arginine and proline metabolism(ko00330)
meta_1284	alpha-ketoglutarate	0.00843635	0.00871395	0.0141708	0.015776	0.00915136	0.0148098	0.00978918	0.00990662	-0.109425	0.721442	0.388833	unchanged	Keto acids and derivatives	C00026	Metabolic pathways(ko01100);;Lysine biosynthesis(ko00300);;Biosynthesis of amino acids(ko01230);;C5-Branched dibasic acid metabolism(ko00660);;Proximal tubule bicarbonate reclamation(ko04964);;Arginine biosynthesis(ko00220);;Carbon metabolism(ko01200);;Citrate cycle (TCA cycle)(ko00020);;Taurine and hypotaurine metabolism(ko00430);;Central carbon metabolism in cancer(ko05230);;Glucagon signaling …
meta_1292	L-Glutamine	0.899417	0.953648	1.92395	1.53403	1.16407	1.56349	1.01441	0.727274	-0.248966	0.513009	0.778486	unchanged	Carboxylic acids and derivatives	C00064	Mineral absorption(ko04978);;Glutamatergic synapse(ko04724);;Nitrogen metabolism(ko00910);;Metabolic pathways(ko01100);;Biosynthesis of amino acids(ko01230);;Purine metabolism(ko00230);;Proximal tubule bicarbonate reclamation(ko04964);;Arginine biosynthesis(ko00220);;Central carbon metabolism in cancer(ko05230);;Aminoacyl-tRNA biosynthesis(ko00970);;Pyrimidine metabolism(ko00240);;GABAergic synap…
meta_1316	L-Glutamate	1.83536	1.72452	4.68141	5.27786	2.8953	2.71803	2.13775	2.29544	-0.42831	0.423429	1.02823	unchanged	Carboxylic acids and derivatives	C00025	Central carbon metabolism in cancer(ko05230);;Aminoacyl-tRNA biosynthesis(ko00970);;Neuroactive ligand-receptor interaction(ko04080);;Amyotrophic lateral sclerosis (ALS)(ko05014);;Nicotine addiction(ko05033);;Long-term potentiation(ko04720);;Proximal tubule bicarbonate reclamation(ko04964);;C5-Branched dibasic acid metabolism(ko00660);;Arginine biosynthesis(ko00220);;Glutathione metabolism(ko0048…
meta_1326		0.151622	0.126141	0.336083	0.346423	0.152506	0.193503	0.176021	0.234446	-0.344146	0.457784	0.968225	unchanged	--	--	--
meta_1347	D-Arabinono-1,4-lactone	0.272743	0.0678078	0.106666	0.0665531	0.201423	0.198058	0.0744675	0.110224	0.185273	0.775056	0.245033	unchanged	--	--	--
meta_1348	Citramalic acid	0.0576154	0.0268286	0.0579352	0.0708996	0.0639333	0.0308803	0.0408014	0.0569389	-0.147478	0.68177	0.62597	unchanged	--	--	--
meta_1353	trans-cinnamate	0.00543548	0.0260527	0.0589675	0.130492	0.0652081	0.0833013	0.0461368	0.0918751	0.374939	0.60614	0.768196	unchanged	Cinnamic acids and derivatives	C00423	Metabolic pathways(ko01100);;Phenylalanine metabolism(ko00360);;Ubiquinone and other terpenoid-quinone biosynthesis(ko00130)
meta_1356	Dihydroxyfumarate	0.00662494	0.00605959	0.0135267	0.0105923	0.00757535	0.0104813	0.00628131	0.00497276	-0.328415	0.41508	0.99637	unchanged	Keto acids and derivatives	C00975	Glyoxylate and dicarboxylate metabolism(ko00630)
meta_1358	Propionic acid	0.000278166	0.00623202	0.000634952	0.000652882	0.000363263	0.000208098	0.001891	0.0301769	2.06543	0.463727	0.977597	unchanged	Carboxylic acids and derivatives	C00163	Propanoate metabolism(ko00640);;Nicotinate and nicotinamide metabolism(ko00760);;Metabolic pathways(ko01100);;Protein digestion and absorption(ko04974);;Carbohydrate digestion and absorption(ko04973)
meta_1370		0.0179813	0.0202443	0.0468569	0.0446907	0.0272286	0.0266458	0.0274714	0.0191571	-0.368755	0.41931	1.02397	unchanged	--	--	--
meta_1374		0.0222521	0.0153959	0.0516664	0.0384503	0.11274	0.0330405	0.0474184	0.287919	1.9129	0.228396	1.5671	up	--	--	--
meta_1376	L-Methionine	0.0231599	0.0134859	0.0267479	0.0266631	0.0185245	0.0199972	0.0168565	0.0252276	-0.15995	0.542753	0.872651	unchanged	Carboxylic acids and derivatives	C00073	2-Oxocarboxylic acid metabolism(ko01210);;Mineral absorption(ko04978);;Cysteine and methionine metabolism(ko00270);;Biosynthesis of amino acids(ko01230);;Metabolic pathways(ko01100);;Protein digestion and absorption(ko04974);;Central carbon metabolism in cancer(ko05230);;Aminoacyl-tRNA biosynthesis(ko00970)
meta_1379		1.24342	0.245099	1.02249	1.02009	2.02676	0.434726	1.52111	0.355477	0.296937	0.684799	0.441048	unchanged	--	--	--
meta_1385	N6-Methyladenine	0.00196159	0.000435401	0.000654114	0.000534939	0.00134316	0.00781	0.000275771	0.0034303	1.84234	0.259697	1.50392	up	--	--	--
meta_1399	Tartaric acid	0.00241965	0.00213292	0.00309189	0.00317847	0.00283889	0.00254835	0.00232966	0.00273412	-0.0504479	0.755077	0.413993	unchanged	--	C00898	Glyoxylate and dicarboxylate metabolism(ko00630)
meta_1403		0.00148031	0.0391219	0.00336909	0.0156099	0.00443772	0.00276574	0.00290105	0.00432171	-2.04616	0.283554	1.2934	down	--	--	--
meta_1407	D-Ribose	0.0566856	0.0450707	0.0590079	0.0733246	0.0781083	0.142426	0.0317152	0.0930981	0.560992	0.313556	1.37652	unchanged	Organooxygen compounds	C00121	Pentose phosphate pathway(ko00030);;ABC transporters(ko02010)
meta_1414	Acetohydroxamic acid	0.0009255	0.000790994	0.00136937	0.000967425	0.00160346	0.000374328	0.00122185	0.00203616	0.369314	0.476936	0.879144	unchanged	--	--	--
meta_1426		0.0734625	0.0193233	0.0197734	0.0290155	0.0907626	0.0220684	0.0266108	0.0894899	0.693354	0.38321	0.99337	unchanged	--	--	--
meta_1443	Dihydroxyacetone phosphate	0.000162037	0.000119878	0.000822298	0.000258896	0.000317144	0.000588915	0.000326803	0.0017151	1.11282	0.339757	1.20942	up	Organooxygen compounds	C00111	Nicotinate and nicotinamide metabolism(ko00760);;Biosynthesis of amino acids(ko01230);;Metabolic pathways(ko01100);;Glycerophospholipid metabolism(ko00564);;Glycerolipid metabolism(ko00561);;Carbon metabolism(ko01200);;Inositol phosphate metabolism(ko00562);;Glycolysis / Gluconeogenesis(ko00010);;Propanoate metabolism(ko00640);;Fructose and mannose metabolism(ko00051);;Galactose metabolism(ko0005…
meta_1449	Xanthine	0.0599155	0.0455738	0.124427	0.192296	0.0983435	0.351223	0.0611852	0.148595	0.643072	0.456698	1.03379	unchanged	Imidazopyrimidines	C00385	Caffeine metabolism(ko00232);;Metabolic pathways(ko01100);;Purine metabolism(ko00230)
meta_1452	2-Hydroxyphenylacetic acid	0.00440265	0.00131789	0.00302188	0.00353877	0.00390697	0.00630861	0.00322598	0.00770725	0.784125	0.130795	1.75396	unchanged	Benzene and substituted derivatives	C05852	Phenylalanine metabolism(ko00360);;Metabolic pathways(ko01100)
meta_1457	Ribitol	0.0307267	0.0197255	0.0483044	0.0656559	0.03043	0.078309	0.0262626	0.0300098	0.00524574	0.992836	0.0661382	unchanged	Organooxygen compounds	C00474	Riboflavin metabolism(ko00740);;Metabolic pathways(ko01100);;Pentose and glucuronate interconversions(ko00040)
meta_1458	Glycerol	0.000485478	0.000752584	0.000551448	0.00425688	0.000755848	0.00117369	0.00150244	0.000799557	-0.514895	0.658113	0.536453	unchanged	Organooxygen compounds	C00116	Galactose metabolism(ko00052);;Regulation of lipolysis in adipocytes(ko04923);;Retrograde endocannabinoid signaling(ko04723);;Glycerolipid metabolism(ko00561);;Pentose and glucuronate interconversions(ko00040);;ABC transporters(ko02010);;Metabolic pathways(ko01100)
meta_1467	3-Aminosalicylic acid	0.00292131	0.00279007	0.0124973	0.0176561	0.0101013	0.146166	0.00754942	0.0158756	2.32489	0.366161	1.27936	up	--	--	--
meta_1472	3-Guanidinopropanoate	0.00770661	0.00588325	0.0217291	0.0263657	0.0114634	0.0172385	0.012579	0.00965977	-0.276095	0.643802	0.569668	unchanged	--	--	--
meta_1496	Gentisic acid	0.00149779	0.00625451	0.00420601	0.0168909	0.00196508	0.0625771	0.00997604	0.0126449	1.59519	0.372468	1.26299	up	Benzene and substituted derivatives	C00628	Tyrosine metabolism(ko00350);;Metabolic pathways(ko01100)
meta_1518		0.00977669	0.00822082	0.0161144	0.0191402	0.0119834	0.0169696	0.00936176	0.0149868	0.00133573	0.996956	0.0504567	unchanged	--	--	--
meta_1535	L-Histidine	0.0124829	0.00603471	0.0174191	0.0147973	0.0162855	0.0147849	0.0140331	0.0117183	0.163492	0.592481	0.649652	unchanged	Carboxylic acids and derivatives	C00135	Histidine metabolism(ko00340);;beta-Alanine metabolism(ko00410);;Biosynthesis of amino acids(ko01230);;Metabolic pathways(ko01100);;Protein digestion and absorption(ko04974);;Aminoacyl-tRNA biosynthesis(ko00970);;Central carbon metabolism in cancer(ko05230);;ABC transporters(ko02010)
meta_1542		0.135737	0.0822742	0.132666	0.190428	0.16543	0.157518	0.0841539	0.0715719	-0.176863	0.651775	0.576809	unchanged	--	--	--
meta_1544		1.02853	0.343659	0.586302	1.1297	0.351486	0.781994	0.643333	0.335582	-0.547882	0.310233	1.35725	unchanged	--	--	--
meta_1550		0.0411653	0.0185954	0.0350013	0.0304331	0.0411554	0.0261033	0.030342	0.0319439	0.0492709	0.85664	0.0687965	unchanged	--	--	--
meta_1551		0.119176	0.0844097	0.136607	0.153321	0.138886	0.146408	0.0869031	0.108869	-0.0368568	0.882449	0.189881	unchanged	--	--	--
meta_1557	Orotate	0.553536	0.144602	0.297224	0.339048	0.3854	0.139182	0.202809	0.248192	-0.451866	0.407368	1.22826	unchanged	Diazines	C00295	Metabolic pathways(ko01100);;Pyrimidine metabolism(ko00240)
meta_1559	2'-Deoxy-D-ribose	0.00324593	0.0016849	0.00242796	0.00121066	0.00159457	0.00196739	9.94889e-05	0.00192616	-0.616974	0.278793	1.43026	unchanged	Organooxygen compounds	C01801	Pentose phosphate pathway(ko00030)
meta_1570		0.00716396	0.00208518	0.00379972	0.00178805	0.00349965	0.00320267	0.00134448	0.0116974	0.412239	0.660195	0.46865	unchanged	--	--	--
meta_1606		0.00715882	0.0039976	0.00786114	0.00874727	0.0073273	0.00766797	0.00463577	0.00484817	-0.181701	0.554219	0.790834	unchanged	--	--	--
meta_1617		5.74736	3.62983	9.66266	10.6788	6.24664	7.77615	6.89125	3.88586	-0.261032	0.539558	0.789291	unchanged	--	--	--
meta_1618		0.021009	0.0170721	0.0271282	0.0299613	0.0225966	0.0278501	0.0141236	0.0194098	-0.180466	0.520146	0.786561	unchanged	--	--	--
meta_1621		0.00408724	0.00219781	0.00464059	0.0112739	0.00455405	0.0135143	0.00336276	0.0058126	0.295394	0.691668	0.570815	unchanged	--	--	--
meta_1624	L-dihydroorotate	0.0577796	0.021753	0.0189263	0.0269186	0.0370847	0.00100197	0.022637	0.0215017	-0.608624	0.390912	1.23849	unchanged	Carboxylic acids and derivatives	C00337	Metabolic pathways(ko01100);;Pyrimidine metabolism(ko00240)
meta_1626	Allantoin	0.121558	0.0749511	0.156399	0.194015	0.134571	0.104963	0.157443	0.107202	-0.117401	0.72287	0.507513	unchanged	--	--	--
meta_1650	Methylthiouracil	0.00555492	0.0035086	0.00681794	0.00869796	0.00570842	0.00521451	0.0071126	0.00503556	-0.0913651	0.766435	0.431297	unchanged	--	--	--
meta_1657		0.00291578	0.00200504	0.00533277	0.0348657	0.0325649	0.0114426	0.0213393	0.0164969	0.859126	0.36102	1.19676	unchanged	--	--	--
meta_1659		0.0907793	0.0612126	0.121202	0.0879538	0.064388	0.0570885	0.0502802	0.0636301	-0.617556	0.0790773	2.23921	unchanged	--	--	--
meta_1661		0.00666345	0.00502946	0.0181956	0.0153348	0.000643622	0.00797318	0.00560577	0.00635329	-1.13611	0.155172	1.74436	down	--	--	--
meta_1683		0.0238607	0.0143636	0.0247831	0.0246459	0.0275704	0.0233393	0.0206613	0.0206292	0.0729631	0.720603	0.381337	unchanged	--	--	--
meta_1686	2-Oxoadipic acid	0.00557493	0.00166452	0.00422929	0.0062634	0.00261214	0.00617838	0.00249132	0.00804736	0.124415	0.823363	0.229336	unchanged	Keto acids and derivatives	C00322	Tryptophan metabolism(ko00380);;2-Oxocarboxylic acid metabolism(ko01210);;Metabolic pathways(ko01100);;Lysine biosynthesis(ko00300);;Biosynthesis of amino acids(ko01230);;Lysine degradation(ko00310)
meta_1699	D-Alanyl-D-alanine (D-Ala-D-Ala)	0.00336294	0.00239306	0.00344929	0.00243526	0.00257505	0.00309329	0.00150128	0.0206202	1.2554	0.442366	1.00361	up	--	--	--
meta_1727		11.0675	8.56155	15.0459	11.4851	16.2732	12.4785	10.8432	9.33381	0.0840369	0.741513	0.408185	unchanged	--	--	--
meta_1732	Cyclohexylsulfamate	0.678271	0.810663	0.795509	1.90715	0.895666	0.429092	0.670885	1.35076	-0.324888	0.569244	0.706707	unchanged	--	--	--
meta_1740	DL-2-Aminoadipic acid	0.0188074	0.0180194	0.0300783	0.0653722	0.0290457	0.0301482	0.0236444	0.044111	-0.0593132	0.916673	0.0971844	unchanged	Carboxylic acids and derivatives	C00956	Lysine degradation(ko00310);;Metabolic pathways(ko01100);;Lysine biosynthesis(ko00300);;Biosynthesis of amino acids(ko01230);;2-Oxocarboxylic acid metabolism(ko01210)
meta_1773	D-Tagatose	1.87108	0.919597	1.03703	0.925195	1.65094	0.833294	1.13078	1.49741	0.105194	0.770617	0.208578	unchanged	Organooxygen compounds	C00795	Galactose metabolism(ko00052)
meta_1776	3-Hydorxy-3-methylglutaric acid	0.0078753	0.00473884	0.00683119	0.00719853	0.00504535	0.00756749	0.00494095	0.00697179	-0.119517	0.597761	0.769977	unchanged	--	--	--
meta_1797		1.20045	1.57538	3.1421	1.52227	3.44461	1.6262	1.86308	1.03732	0.0994561	0.850458	0.273443	unchanged	--	--	--
meta_1804		0.00129377	0.00172814	0.0052827	0.00598133	0.00211006	0.00269361	0.00258592	0.00417006	-0.3055	0.624264	0.605758	unchanged	--	--	--
meta_1805		0.011363	0.00414576	0.012458	0.0101266	0.00597997	0.0101278	0.00545342	0.0179226	0.0517203	0.923031	0.0435234	unchanged	--	--	--
meta_1819		0.0114039	0.00681565	0.00935021	0.0107837	0.0138641	0.0100696	0.0056491	0.00842328	-0.0131271	0.967024	0.10787	unchanged	--	--	--
meta_1826	Phenylpyruvate	0.117457	0.110888	0.250416	0.137682	0.0354702	0.20936	0.165768	0.117094	-0.22427	0.670079	0.534299	unchanged	Benzene and substituted derivatives	C00166	2-Oxocarboxylic acid metabolism(ko01210);;Phenylalanine metabolism(ko00360);;Metabolic pathways(ko01100);;Phenylalanine, tyrosine and tryptophan biosynthesis(ko00400);;Biosynthesis of amino acids(ko01230)
meta_1833	D-Quinovose	0.00268562	0.00159579	0.00429912	0.0051843	0.00245509	0.00238611	0.00179285	0.0047043	-0.279776	0.577625	0.737407	unchanged	--	--	--
meta_1857	L-Phenylalanine	0.182852	0.122591	0.294936	0.186488	0.161035	0.197363	0.141436	0.183543	-0.20344	0.53546	0.862294	unchanged	Carboxylic acids and derivatives	C00079	ABC transporters(ko02010);;Central carbon metabolism in cancer(ko05230);;Phenylalanine metabolism(ko00360);;Aminoacyl-tRNA biosynthesis(ko00970);;Phenylalanine, tyrosine and tryptophan biosynthesis(ko00400);;Protein digestion and absorption(ko04974);;Metabolic pathways(ko01100);;Biosynthesis of amino acids(ko01230);;2-Oxocarboxylic acid metabolism(ko01210);;Mineral absorption(ko04978)
meta_1862		0.21255	0.113099	0.219262	0.204012	0.214289	0.214107	0.128173	0.160805	-0.0620901	0.817666	0.37063	unchanged	--	--	--
meta_1864	Dihydrothymine	0.0274279	0.00840301	0.00986134	0.0163852	0.0207861	0.00859206	0.00595017	0.0140535	-0.330091	0.581963	0.850906	unchanged	--	--	--
meta_1874	1,2-Benzenedicarboxylic acid	0.00195208	0.00264006	0.00348834	0.00578702	0.00317295	0.0093006	0.000513215	0.00419614	0.309265	0.701781	0.596562	unchanged	Benzene and substituted derivatives	C01606	Metabolic pathways(ko01100);;ABC transporters(ko02010)
meta_1877		0.0262323	0.0191654	0.030093	0.0713885	0.0285784	0.044975	0.0276311	0.160962	0.835744	0.448674	0.986661	unchanged	--	--	--
meta_1881	DL-3-Phenyllactic acid	0.169002	0.118721	0.317483	0.51926	0.314288	0.419176	0.175948	0.349423	0.162849	0.759117	0.45379	unchanged	--	--	--
meta_1884		0.00901713	0.00467127	0.0154231	0.00538543	0.00754973	0.000711675	0.00545077	0.0129904	-0.369488	0.601704	0.765865	unchanged	--	--	--
meta_1915	Uric acid	0.215446	0.122032	0.147881	0.186257	0.177637	0.0342718	0.183657	0.183015	-0.215116	0.606606	0.808647	unchanged	Imidazopyrimidines	C00366	Bile secretion(ko04976);;Metabolic pathways(ko01100);;Purine metabolism(ko00230)
meta_1919	3-Hydroxymandelic acid	0.001025	0.000501133	0.00123458	0.00161664	0.00149915	0.00145491	0.000651209	0.00160324	0.250812	0.539747	0.773557	unchanged	--	--	--
meta_1924		0.0117917	0.00707489	0.00862893	0.0121415	0.0196136	0.00876105	0.00439983	0.0123569	0.187283	0.711236	0.454038	unchanged	--	--	--
meta_1931		0.0265046	0.0274635	0.0812961	0.0305759	0.0180337	0.0389559	0.0178138	0.00505703	-1.05424	0.217987	1.51917	down	--	--	--
meta_1936		0.0464056	0.0271353	0.0603436	0.058524	0.0545529	0.0530026	0.0324632	0.0390329	-0.103797	0.734522	0.465765	unchanged	--	--	--
meta_1941		0.0213823	0.0156222	0.0411779	0.0377179	0.0268807	0.0333461	0.0191274	0.0209762	-0.208125	0.603801	0.651046	unchanged	--	--	--
meta_1948	1-Methylhistidine	0.0148321	0.0108989	0.0144038	0.0154291	0.0135908	0.0157954	0.013171	0.0110764	-0.0510096	0.743019	0.471862	unchanged	Carboxylic acids and derivatives	C01152	Histidine metabolism(ko00340)
meta_1973	Mevalonic acid	0.000125057	0.000333742	0.000558755	0.000811804	0.000365501	0.000278675	0.000242504	0.000292713	-0.633292	0.353543	1.1459	unchanged	Fatty Acyls	C00418	Metabolic pathways(ko01100);;Terpenoid backbone biosynthesis(ko00900)
meta_1975	4-Aminosalicylic acid	0.00297878	0.00206075	0.00760101	0.0207712	0.00465042	0.0128374	0.00765819	0.00798952	-0.0119769	0.98884	0.0402446	unchanged	--	--	--
meta_1976	L-Arabinono-1,4-lactone	0.00177897	0.00042365	0.00153745	0.00507453	0.00104603	0.00268314	0.000604294	0.000677082	-0.814926	0.437587	0.984517	unchanged	--	C01114	Metabolic pathways(ko01100);;Ascorbate and aldarate metabolism(ko00053)
meta_1990	L-Aspartate	0.00144541	0.00182292	0.00493242	0.00390941	0.00157876	0.00178954	0.00259903	0.00181714	-0.637546	0.28937	1.36136	unchanged	Carboxylic acids and derivatives	C00049	Alanine, aspartate and glutamate metabolism(ko00250);;Pantothenate and CoA biosynthesis(ko00770);;Cysteine and methionine metabolism(ko00270);;Histidine metabolism(ko00340);;beta-Alanine metabolism(ko00410);;2-Oxocarboxylic acid metabolism(ko01210);;ABC transporters(ko02010);;Monobactam biosynthesis(ko00261);;Protein digestion and absorption(ko04974);;Biosynthesis of amino acids(ko01230);;Lysine …
meta_1995		0.0466748	0.0256561	0.0783662	0.0390577	0.0467782	0.0508081	0.0420215	0.0565243	0.0476905	0.898335	0.101576	unchanged	--	--	--
meta_1998	Cytosine	0.00074484	0.000553209	0.000883337	0.000654923	0.000744706	0.000562827	0.000636108	0.000517911	-0.204446	0.321046	1.33398	unchanged	Diazines	C00380	Metabolic pathways(ko01100);;Pyrimidine metabolism(ko00240)
meta_2013		0.0291488	0.017642	0.0287041	0.0252765	0.0281855	0.0269219	0.0238679	0.0205812	-0.0175008	0.927018	0.234115	unchanged	--	--	--
meta_2014		0.0882887	0.28743	0.133361	0.108733	0.0684965	0.238215	0.0780154	4.49948	2.98288	0.401433	1.11193	up	--	--	--
meta_2016		0.0168398	0.111684	0.0194091	0.0232629	0.0152221	0.0787162	0.0110351	1.79986	3.47595	0.398845	1.11885	up	--	--	--
meta_2017	Glycerol 3-phosphate	3.96305	2.37634	5.08324	5.50194	4.4367	4.58593	2.94585	3.43457	-0.135903	0.656533	0.596924	unchanged	--	--	--
meta_2046	Capric acid	0.0447781	0.0233031	0.0407619	0.0445503	0.033529	0.137649	0.0302847	0.0191102	0.52402	0.590191	0.763982	unchanged	--	--	--
meta_2077	Acetyl-DL-Leucine	0.000375723	0.000262835	0.000419465	0.000312192	0.000293369	0.000129439	0.00038524	0.00150194	0.753482	0.508146	0.840544	unchanged	--	--	--
meta_2087		0.117429	0.0589891	0.099727	0.138521	0.127463	0.1596	0.0614478	0.0686181	0.00854138	0.983846	0.0224864	unchanged	--	--	--
meta_2089		1.13496	0.34043	0.468456	0.568605	0.363942	1.04521	0.438713	0.434681	-0.138452	0.816328	0.40211	unchanged	--	--	--
meta_2098	Dehydroascorbic acid (Oxidized vitamin C)	0.273813	0.228935	0.607941	0.553518	0.170678	0.0783874	0.5231	0.217815	-0.749363	0.261815	1.405	unchanged	--	--	--
meta_2099	cis-Aconitate	2.30522	1.45338	2.43731	2.45087	2.0532	2.28412	1.67481	2.1163	-0.0891862	0.654198	0.662478	unchanged	Carboxylic acids and derivatives	C00417	Metabolic pathways(ko01100);;C5-Branched dibasic acid metabolism(ko00660);;Citrate cycle (TCA cycle)(ko00020);;Glyoxylate and dicarboxylate metabolism(ko00630);;2-Oxocarboxylic acid metabolism(ko01210)
meta_2100	Isocitrate	0.292421	0.12797	0.298789	0.222967	0.296494	0.219856	0.238628	0.246885	0.0886631	0.745921	0.274549	unchanged	Carboxylic acids and derivatives	C00311	Citrate cycle (TCA cycle)(ko00020);;Carbon metabolism(ko01200);;2-Oxocarboxylic acid metabolism(ko01210);;Metabolic pathways(ko01100);;Biosynthesis of amino acids(ko01230);;Glyoxylate and dicarboxylate metabolism(ko00630);;Central carbon metabolism in cancer(ko05230);;Glucagon signaling pathway(ko04922)
meta_2109		0.0035704	0.00373029	0.00349043	0.00305469	0.00220213	0.0015993	0.00230157	0.00296814	-0.610092	0.0156572	2.60681	unchanged	--	--	--
meta_2110	N2-Acetyl-L-ornithine	0.00722545	0.0101899	0.0108776	0.0119615	0.00964304	0.0135145	0.0150504	0.0180278	0.482339	0.106747	1.96917	unchanged	Carboxylic acids and derivatives	C00437	Arginine biosynthesis(ko00220);;Metabolic pathways(ko01100);;Biosynthesis of amino acids(ko01230);;2-Oxocarboxylic acid metabolism(ko01210)
meta_2112	L-Arginine	0.061062	0.0349501	0.0613	0.0693606	0.0633495	0.0551048	0.0467275	0.0722845	0.0671119	0.781956	0.272305	unchanged	Carboxylic acids and derivatives	C00062	D-Arginine and D-ornithine metabolism(ko00472);;Amyotrophic lateral sclerosis (ALS)(ko05014);;Monobactam biosynthesis(ko00261);;Protein digestion and absorption(ko04974);;Amoebiasis(ko05146);;ABC transporters(ko02010);;Central carbon metabolism in cancer(ko05230);;Salmonella infection(ko05132);;Aminoacyl-tRNA biosynthesis(ko00970);;Arginine and proline metabolism(ko00330);;Chagas disease (America…
meta_2139		0.0883026	0.0466453	0.0820555	0.0264094	0.0508556	0.0303448	0.106292	0.0831033	0.152733	0.771587	0.232925	unchanged	--	--	--
meta_2141	N-Acetyl-L-aspartic acid	0.0758766	0.0472238	0.0902048	0.0625083	0.0889563	0.0873705	0.0733273	0.0854432	0.280887	0.20914	1.51752	unchanged	Carboxylic acids and derivatives	C01042	Metabolic pathways(ko01100);;Alanine, aspartate and glutamate metabolism(ko00250)
meta_2144	Indoleacetic acid	0.00401885	0.00171728	0.00214169	0.00319913	0.00487584	0.0122136	0.00171132	0.0110332	1.42939	0.156444	1.84255	up	Indoles and derivatives	C00954	Tryptophan metabolism(ko00380);;Metabolic pathways(ko01100)
meta_2151	L-Citrulline	0.00585636	0.003313	0.00882341	0.00646462	0.00484432	0.00688098	0.00525733	0.00446851	-0.189217	0.578312	0.76934	unchanged	Carboxylic acids and derivatives	C00327	Biosynthesis of amino acids(ko01230);;Metabolic pathways(ko01100);;Arginine biosynthesis(ko00220)
meta_2157		0.00613893	0.00234383	0.00437587	0.0059726	0.00605153	0.0157105	0.00330778	0.0123425	0.990387	0.20166	1.64941	unchanged	--	--	--
meta_2158		0.0476001	0.0268361	0.053883	0.0636212	0.0498223	0.0584616	0.0341595	0.0329971	-0.129677	0.693512	0.521032	unchanged	--	--	--
meta_2167		0.0867314	0.0340727	0.0513075	0.0436858	0.0443551	0.0475846	0.040159	0.0380925	-0.34252	0.396672	1.30749	unchanged	--	--	--
meta_2176	L-Ascorbic acid	0.00525704	0.0121325	0.0588909	0.00467393	0.00383321	0.00616297	0.174828	0.00855439	1.25624	0.562767	0.743482	unchanged	Dihydrofurans	C00072	Vitamin digestion and absorption(ko04977);;Metabolic pathways(ko01100);;HIF-1 signaling pathway(ko04066);;Ascorbate and aldarate metabolism(ko00053);;Glutathione metabolism(ko00480)
meta_2180	N-carbamoyl-L-aspartate	0.00713858	0.00309567	0.00374339	0.00501358	0.00594073	0.00350062	0.0034975	0.005302	-0.0581594	0.869532	0.373609	unchanged	Carboxylic acids and derivatives	C00438	Pyrimidine metabolism(ko00240);;Metabolic pathways(ko01100);;Alanine, aspartate and glutamate metabolism(ko00250)
meta_2182	2-keto-D-Gluconic acid	0.0310473	0.0209731	0.04952	0.0547002	0.0174261	0.0262409	0.045928	0.00230206	-0.765679	0.231106	1.47122	unchanged	--	C06473	Metabolic pathways(ko01100);;Pentose phosphate pathway(ko00030)
meta_2183	Allantoate/Allantoic acid	0.00574072	0.00400622	0.00624348	0.00324901	0.00562666	0.00596823	0.00429497	0.00633277	0.207963	0.412462	0.9606	unchanged	--	--	--
meta_2218		0.00678928	0.0152675	0.0830127	0.0842044	0.0208297	0.0531387	0.0210785	0.023892	-0.670254	0.478975	0.863072	unchanged	--	--	--
meta_2253		0.00829612	0.0135316	0.0228976	0.0293094	0.0278701	0.0107846	0.020482	0.0122887	-0.0517627	0.919021	0.0762261	unchanged	--	--	--
meta_2258	Hippuric acid	0.124305	0.145603	0.0121559	0.0979744	0.22446	0.00617691	0.115253	0.0626782	0.104435	0.901669	0.148871	unchanged	Benzene and substituted derivatives	C01586	Phenylalanine metabolism(ko00360)
meta_2259	3,4-Dihydroxy-L-phenylalanine(L-DOPA)	0.0155638	0.0195379	0.0387234	0.0572774	0.0822611	0.0594502	0.0455748	0.0024015	0.53293	0.484906	0.967009	unchanged	--	--	--
meta_2261	Acetylisoniazid	0.000299257	0.00219422	0.000403393	0.00196724	0.000969074	0.00121066	0.00272854	0.000990766	0.278307	0.707032	0.599681	unchanged	--	--	--
meta_2275	Oxalate	0.00561574	0.00476042	0.0105863	0.00750173	0.00548807	0.0115168	0.00584096	0.00746104	0.0904954	0.815673	0.339235	unchanged	Carboxylic acids and derivatives	C00209	Glyoxylate and dicarboxylate metabolism(ko00630);;Metabolic pathways(ko01100)
meta_2288	myo-Inositol	0.945358	0.707141	1.51256	2.06315	1.07379	1.48767	0.999111	1.42518	-0.068508	0.862187	0.200049	unchanged	Organooxygen compounds	C00137	Galactose metabolism(ko00052);;Ascorbate and aldarate metabolism(ko00053);;Inositol phosphate metabolism(ko00562);;Phosphatidylinositol signaling system(ko04070);;ABC transporters(ko02010);;Metabolic pathways(ko01100)
meta_2291	D-Fructose	0.0158992	0.0167508	0.0119703	0.0111956	0.0164738	0.0300323	0.0116615	0.127843	1.73664	0.320338	1.3158	up	--	C00095	Galactose metabolism(ko00052);;Taste transduction(ko04742);;Carbohydrate digestion and absorption(ko04973);;Starch and sucrose metabolism(ko00500);;ABC transporters(ko02010);;Fructose and mannose metabolism(ko00051);;Insulin resistance(ko04931);;Metabolic pathways(ko01100)
meta_2305		0.0424153	0.209651	0.126705	0.0855481	0.119893	0.677116	0.0151071	0.94334	1.91866	0.242734	1.58584	up	--	--	--
meta_2311	Acamprosate	0.0659274	0.0291056	0.107915	0.103253	0.0799847	0.263012	0.0307557	0.107055	0.65098	0.462072	1.01232	unchanged	--	--	--
meta_2324		0.020723	0.0114571	0.0220666	0.0200306	0.0240353	0.0188936	0.0141876	0.0207571	0.0682145	0.786229	0.261028	unchanged	--	--	--
meta_2333		0.0237576	0.0113979	0.0188984	0.0218259	0.0284329	0.0169609	0.00835728	0.0199608	-0.0418186	0.916991	0.213355	unchanged	--	--	--
meta_2342	1-Methyluric acid	0.00844326	0.00156667	0.00598165	0.00539595	0.0090739	0.00379068	0.00295549	0.0075935	0.130575	0.812923	0.167992	unchanged	Imidazopyrimidines	C16359	Caffeine metabolism(ko00232)
meta_2345	Hydroxyphenyllactic acid	0.0185968	0.0121467	0.0169102	0.0355185	0.0278025	0.0188396	0.0149325	0.0259404	0.0734302	0.861876	0.226724	unchanged	--	--	--
meta_2347	Nicotinamide	0.364883	0.164479	0.181466	0.129105	0.296541	0.140459	0.211897	0.288944	0.159069	0.718022	0.297328	unchanged	Pyridines and derivatives	C00153	Nicotinate and nicotinamide metabolism(ko00760);;Vitamin digestion and absorption(ko04977);;Metabolic pathways(ko01100);;Longevity regulating pathway - worm(ko04212)
meta_2352	D-Sorbitol	0.00858475	0.00413589	0.00754185	0.00746128	0.00676218	0.0049216	0.00648359	0.00521275	-0.245841	0.363542	1.32946	unchanged	Organooxygen compounds	C00794	Galactose metabolism(ko00052);;Fructose and mannose metabolism(ko00051);;Metabolic pathways(ko01100);;ABC transporters(ko02010)
meta_2366	L-homocysteic acid	0.0292035	0.0154138	0.0284714	0.0245754	0.0264231	0.0299882	0.01526	0.0245072	-0.0221144	0.936355	0.183876	unchanged	--	--	--
meta_2372		0.462846	0.179343	0.234656	0.29145	0.394165	0.191489	0.162322	0.307648	-0.146309	0.741488	0.575721	unchanged	--	--	--
meta_2378	4-Pyridoxic acid	1.60921	0.895057	2.21887	1.71153	1.91151	1.36124	0.901943	0.572636	-0.438747	0.330767	1.24637	unchanged	Pyridines and derivatives	C00847	Metabolic pathways(ko01100);;Vitamin B6 metabolism(ko00750)
meta_2406		0.0296273	0.0205839	0.0558112	0.042106	0.0302492	0.0314427	0.0290982	0.0361654	-0.222526	0.543296	0.841472	unchanged	--	--	--
meta_2413	Thioguanine	0.121172	0.0855284	0.159539	0.11784	0.145932	0.0973563	0.0640776	0.0443715	-0.460747	0.270295	1.39549	unchanged	--	C07648	Drug metabolism - other enzymes(ko00983)
meta_2419		0.0103529	0.00665664	0.0231171	0.0206779	0.0334254	0.0616981	0.00811196	0.0620465	1.44268	0.134647	1.9237	up	--	--	--
meta_2441		0.00269008	0.00232752	0.00288995	0.00269681	0.00100722	0.00121819	0.00234442	0.00110326	-0.902452	0.0224253	2.59382	unchanged	--	--	--
meta_2454		0.0368126	0.0247202	0.0380506	0.0322287	0.0338946	0.0345817	0.044638	0.0265275	0.0832487	0.697512	0.404068	unchanged	--	--	--
meta_2455		0.188232	0.113237	0.212113	0.181943	0.174143	0.199083	0.142039	0.148034	-0.0684418	0.759821	0.470589	unchanged	--	--	--
meta_2490	Indoleacrylic acid	0.00306177	0.00125351	0.0120156	0.00449624	0.00909182	0.015442	0.00425077	0.0145246	1.05621	0.161453	1.6881	up	--	--	--
meta_2493		0.00393677	0.00514648	0.0124837	0.00182947	0.00227681	0.00358829	0.000968911	0.0369847	0.905261	0.60547	0.666016	unchanged	--	--	--
meta_2496		0.00226578	0.00145976	0.00187269	0.00385848	0.0023548	0.00598925	0.00163064	0.00445626	0.609757	0.323782	1.29611	unchanged	--	--	--
meta_2498		0.0051439	0.00353474	0.0123434	0.0114994	0.00612294	0.00598573	0.0041582	0.00355382	-0.714382	0.250956	1.4794	unchanged	--	--	--
meta_2500		0.00566978	0.00562103	0.0135673	0.0140612	0.0081425	0.00816753	0.00746428	0.00583563	-0.394402	0.401359	1.07283	unchanged	--	--	--
meta_2513		3.27968	2.75791	5.85475	6.83903	4.23247	3.15325	3.47166	2.11646	-0.529852	0.251355	1.44002	unchanged	--	--	--
meta_2515	4-Methoxyphenylacetic acid	0.00269105	0.0261712	0.0306279	0.252801	0.0185097	0.0198946	0.0211184	0.00232702	-2.33605	0.363782	1.15985	down	--	--	--
meta_2518	alpha-N-Acetyl-L-glutamine	0.00539798	0.00393277	0.00822481	0.00586174	0.0106704	0.00893785	0.00474853	0.01094	0.591961	0.137787	1.78038	unchanged	--	--	--
meta_2522		0.406926	0.245875	0.455955	0.580955	0.265127	0.0973658	0.322671	0.218522	-0.902883	0.0637771	2.16785	unchanged	--	--	--
meta_2523	N6-Acetyl-L-lysine	0.0138688	0.0106961	0.0303306	0.0256229	0.0184338	0.0428515	0.0206549	0.0225487	0.375961	0.445655	1.01919	unchanged	Carboxylic acids and derivatives	C02727	Lysine degradation(ko00310)
meta_2524	Azelaic acid	0.00308584	0.00278472	0.00276819	0.00331314	0.00754076	0.00710468	0.00207817	0.0022293	0.66518	0.326673	1.36466	unchanged	--	--	--
meta_2528	10-hydroxy capric acid	0.00770731	0.00779464	0.00728937	0.0166935	0.0149399	0.022504	0.00956795	0.0165716	0.687352	0.137482	1.82699	unchanged	--	--	--
meta_2540	2-Hydroxyadenine	0.141534	0.0430076	0.234578	0.909948	0.84838	0.505878	0.400686	0.315909	0.639811	0.454955	1.00277	unchanged	--	--	--
meta_2547	Kynurenic acid	0.0143296	0.00570985	0.00891181	0.013632	0.0102707	0.00771574	0.0105176	0.0232676	0.281871	0.595935	0.585936	unchanged	Quinolines and derivatives	C01717	Metabolic pathways(ko01100);;Tryptophan metabolism(ko00380)
meta_2551	N-Acetyl-L-glutamate	0.00496682	0.00271635	0.00696748	0.00742824	0.00716271	0.0130207	0.00462989	0.00998164	0.65621	0.192576	1.62941	unchanged	Carboxylic acids and derivatives	C00624	2-Oxocarboxylic acid metabolism(ko01210);;Arginine biosynthesis(ko00220);;Biosynthesis of amino acids(ko01230);;Metabolic pathways(ko01100)
meta_2557		0.000649659	0.000876783	0.00144053	0.00126284	0.00073459	0.000732746	0.000697994	0.00335451	0.384034	0.664825	0.572379	unchanged	--	--	--
meta_2569		0.00306286	0.00284775	0.00413881	0.00112556	0.00227386	0.00109482	0.00642358	0.00223924	0.106544	0.878667	0.135659	unchanged	--	--	--
meta_2571		0.536706	0.276507	0.513742	0.494077	0.519734	0.37343	0.330834	0.384811	-0.178763	0.497013	0.992844	unchanged	--	--	--
meta_2585		1.80069	0.615226	1.74835	1.80445	1.13549	0.0900228	1.4606	0.425193	-0.939899	0.148	1.8254	unchanged	--	--	--
meta_2591		1.77266	1.09205	1.62783	0.396908	0.954312	0.46108	2.39458	1.81742	0.202795	0.742201	0.303208	unchanged	--	--	--
meta_2594		0.00463508	0.00249085	0.00444027	0.0042218	0.00437531	0.00470537	0.00432092	0.00657345	0.339371	0.199788	1.45011	unchanged	--	--	--
meta_2595	N-Carbamylglutamate	0.00181578	0.00125373	0.00240565	0.00121166	0.00111203	0.00150426	0.00103841	0.00348462	0.0944661	0.867739	0.158773	unchanged	Carboxylic acids and derivatives	C05829	Histidine metabolism(ko00340)
meta_2599		0.00290577	0.00310204	0.00626818	0.00568147	0.00458965	0.00470993	0.00316186	0.00495386	-0.0442276	0.893795	0.124963	unchanged	--	--	--
meta_2629		0.0379409	0.0292159	0.150287	0.128544	0.22204	0.058964	0.103597	0.00690533	0.178313	0.844729	0.272971	unchanged	--	--	--
meta_2644		0.0109827	0.00345947	0.0264306	0.123357	0.102492	0.0450834	0.049214	0.0320387	0.478551	0.635358	0.661036	unchanged	--	--	--
meta_2657	D-Galactarate	0.0507342	0.024432	0.0475101	0.0284321	0.0348351	0.0277942	0.0293683	0.0546835	-0.0429011	0.906914	0.306554	unchanged	Organooxygen compounds	C00818	Ascorbate and aldarate metabolism(ko00053);;Metabolic pathways(ko01100)
meta_2663	Citrate	0.109891	0.151022	0.238438	0.248742	0.178601	0.221901	0.180399	0.216167	0.0914825	0.750188	0.520431	unchanged	Carboxylic acids and derivatives	C00158	2-Oxocarboxylic acid metabolism(ko01210);;Carbon metabolism(ko01200);;Citrate cycle (TCA cycle)(ko00020);;Metabolic pathways(ko01100);;Alanine, aspartate and glutamate metabolism(ko00250);;Biosynthesis of amino acids(ko01230);;Taste transduction(ko04742);;Glyoxylate and dicarboxylate metabolism(ko00630);;Glucagon signaling pathway(ko04922);;Central carbon metabolism in cancer(ko05230)
meta_2665	Scopoletin	0.00891562	0.0061471	0.0152099	0.0134872	0.00881168	0.0105254	0.014386	0.00487952	-0.180909	0.668458	0.564762	unchanged	--	--	--
meta_2666	Penicillic Acid	0.0196916	0.012854	0.022591	0.0267417	0.0345696	0.0169562	0.0280057	0.0158906	0.220843	0.554979	0.72627	unchanged	--	--	--
meta_2673	Jasmonic acid	0.00153277	0.00105859	0.00227145	0.00202476	0.0023608	0.00187814	0.00484774	0.00173098	0.65132	0.276982	1.37055	unchanged	Fatty Acyls	C08491	Metabolic pathways(ko01100);;alpha-Linolenic acid metabolism(ko00592)
meta_2700		0.0220351	0.00691873	0.00617364	0.00958123	0.0299199	0.0079687	0.00920863	0.0259949	0.709159	0.340018	1.10138	unchanged	--	--	--
meta_2703	Phenylacetylglycine	0.012828	0.00394813	0.0248706	0.246335	0.346655	0.0295056	0.0784163	0.0517885	0.814199	0.584471	0.730361	unchanged	Carboxylic acids and derivatives	C05598	Phenylalanine metabolism(ko00360)
meta_2719		0.0106248	0.00519723	0.00701181	0.00647724	0.0068149	0.00887365	0.00346303	0.00715251	-0.15616	0.659481	0.675359	unchanged	--	--	--
meta_2732	D-galacturonic acid	0.043297	0.0647202	0.0474702	0.0869701	0.0762242	0.0452452	0.0626709	0.0466265	-0.0712968	0.821431	0.202938	unchanged	--	C00333	Ascorbate and aldarate metabolism(ko00053);;Pentose and glucuronate interconversions(ko00040);;ABC transporters(ko02010);;Metabolic pathways(ko01100);;Amino sugar and nucleotide sugar metabolism(ko00520)
meta_2737	Scytalone	0.00225214	0.000116777	0.000492438	0.000390632	0.00122667	0.000907972	0.000759154	0.00226974	0.667035	0.454941	0.792094	unchanged	--	--	--
meta_2740	Perseitol	0.00142127	0.00068607	0.00274497	0.0245312	0.0317212	0.00326954	0.0074029	0.00538104	0.701242	0.619841	0.667794	unchanged	--	--	--
meta_2748		0.00627586	0.00349403	0.00909404	0.00513102	0.00564832	0.00702126	0.00529877	0.00680545	0.0460839	0.88449	0.117648	unchanged	--	--	--
meta_2759	Salicyluric acid	0.00192252	0.00422604	0.00325328	0.0154188	0.0112781	0.00554358	0.00958999	0.0078734	0.46604	0.518644	0.910299	unchanged	--	--	--
meta_2777		0.0654292	0.0432122	0.0904747	0.109533	0.0736008	0.112276	0.0495921	0.0753383	0.0100537	0.97874	0.066056	unchanged	--	--	--
meta_2789		0.003645	0.00122701	0.00245978	0.00224745	0.00382945	0.00217242	0.00209463	0.00298603	0.210305	0.580004	0.557557	unchanged	--	--	--
meta_2801	Galactonic acid	0.0295223	0.0191784	0.0366418	0.0530794	0.0330085	0.0362206	0.0333108	0.052692	0.165353	0.642295	0.586624	unchanged	--	--	--
meta_2805		0.0172461	0.0107599	0.015937	0.00854715	0.0291314	0.0221092	0.00993836	0.0155155	0.547077	0.255765	1.41102	unchanged	--	--	--
meta_2806	Homoveratric acid	0.000658424	0.000571972	0.00122362	0.00258454	0.00193684	0.00390764	0.00145013	0.00270813	0.989313	0.131681	1.84206	unchanged	--	--	--
meta_2813		0.00269342	0.00131221	0.00245238	0.00250226	0.00185287	0.000650245	0.00304169	0.00226334	-0.198563	0.645558	0.735956	unchanged	--	--	--
meta_2844	N-Acetyl-L-Histidine	0.000804362	0.000328229	0.000926464	0.00123621	0.000572285	0.000538611	0.000538771	0.000842592	-0.402942	0.37884	1.21119	unchanged	--	--	--
meta_2851		0.0396215	0.0208564	0.0362986	0.0325815	0.0307338	0.0517927	0.0233089	0.027724	0.0461134	0.89434	0.135435	unchanged	--	--	--
meta_2855		0.00463073	0.0171794	0.0214836	0.00358698	0.022449	0.0102248	0.0148722	0.0193229	0.51234	0.383224	1.168	unchanged	--	--	--
meta_2863	Fosfomycin	0.247145	0.163929	0.335635	0.349865	0.281679	0.288552	0.195735	0.23283	-0.134743	0.637618	0.626166	unchanged	Organic phosphonic acids and derivatives	C06454	Phosphonate and phosphinate metabolism(ko00440)
meta_2892	O-Phospho-L-homoserine	0.000597073	0.0003944	0.0011663	0.00115301	0.000870216	0.00101424	0.00054775	0.000645019	-0.105541	0.804632	0.296694	unchanged	Carboxylic acids and derivatives	C01102	Biosynthesis of amino acids(ko01230);;Metabolic pathways(ko01100);;Glycine, serine and threonine metabolism(ko00260)
meta_2898	3-Aminopropanesulphonic Acid	0.00614033	0.00432266	0.00949701	0.00589052	0.00610971	0.0043672	0.00462947	0.00740613	-0.199467	0.547655	0.849368	unchanged	--	--	--
meta_2903		0.00255641	0.00138003	0.00190794	0.00237924	0.00256901	0.00128719	0.00157556	0.00210453	-0.125917	0.67317	0.671958	unchanged	--	--	--
meta_2911		0.0145897	0.00866353	0.0198338	0.0210207	0.0167936	0.0160129	0.0127784	0.011486	-0.167743	0.599225	0.711164	unchanged	--	--	--
meta_2915		0.0528508	0.0143077	0.0528704	0.0583996	0.0562035	0.0729301	0.0151361	0.0264697	-0.063549	0.912588	0.165481	unchanged	--	--	--
meta_2930	L-Gulonic gamma-lactone	0.0573236	0.0163003	0.0649081	0.0432774	0.0141977	0.0224116	0.0326724	0.109561	-0.0237353	0.977109	0.135199	unchanged	--	--	--
meta_2936		0.00170193	0.0013282	0.00299404	0.00306492	0.00232645	0.0032796	0.00224548	0.0127237	1.1787	0.341991	1.24805	up	--	--	--
meta_2938	5-L-Glutamyl-L-alanine	0.0054929	0.00413447	0.0178095	0.00654193	0.00590222	0.00889524	0.00799103	0.0110019	-0.0080239	0.989405	0.0351067	unchanged	Carboxylic acids and derivatives	C03740	Glutathione metabolism(ko00480)
meta_2946	Dodecanoic acid	0.0901788	0.0690721	0.221845	0.333135	0.29591	1.72516	0.10407	0.0186587	1.58571	0.440172	1.10668	up	Steroids and steroid derivatives	C02530	Fat digestion and absorption(ko04975);;Vitamin digestion and absorption(ko04977);;Ovarian steroidogenesis(ko04913);;Metabolic pathways(ko01100);;Steroid biosynthesis(ko00100);;Fatty acid biosynthesis(ko00061);;Bile secretion(ko04976)
meta_2957	Cysteine-S-sulfate	0.000336578	0.00125204	0.000909859	0.000740735	0.000819345	0.00193557	0.000260837	0.00868749	1.85319	0.358281	1.23427	up	--	--	--
meta_2959		0.0771913	0.0492778	0.078894	0.0650864	0.0769531	0.0691815	0.0671416	0.0575973	0.00226	0.989851	0.10747	unchanged	--	--	--
meta_2968		0.00909051	0.00544902	0.0160957	0.015795	0.0110746	0.0128264	0.00764745	0.011826	-0.0982215	0.801323	0.331703	unchanged	--	--	--
meta_2980		0.00233196	0.000835855	0.00383382	0.00183205	0.00125279	0.00306377	0.00062278	0.00128133	-0.505947	0.454882	0.981381	unchanged	--	--	--
meta_2988	Dicamba	0.00393263	0.00115813	0.00406072	0.00419143	0.00407688	0.00422926	0.0010871	0.00180926	-0.252252	0.637413	0.649243	unchanged	--	--	--
meta_2999		0.0273533	0.0405885	0.157678	2.09424	0.755366	0.960833	0.746591	0.127684	0.15918	0.906166	0.22383	unchanged	--	--	--
meta_3008		0.00608745	0.00331524	0.00667349	0.00412504	0.00459999	0.00486969	0.00378885	0.00524146	-0.126918	0.644712	0.742937	unchanged	--	--	--
meta_3011	5-Hydroxymethyluracil	0.00353571	0.00647272	0.00884484	0.00311787	0.0175307	0.00978737	0.0126499	0.00421111	1.00776	0.141373	1.84419	up	--	--	--
meta_3014		0.0311018	0.0504393	0.122937	0.124811	0.118017	0.0236882	0.0750932	0.0236673	-0.453522	0.530074	0.765311	unchanged	--	--	--
meta_3019		0.00661508	0.0160049	0.0154427	0.0136943	0.00914621	0.00619666	0.0107376	0.0140226	-0.368039	0.32669	1.13235	unchanged	--	--	--
meta_3023	Sebacic acid	0.00677775	0.0159707	0.00167739	0.00307453	0.00246501	0.00310013	0.00127824	0.00140088	-1.73799	0.231636	1.51072	down	--	--	--
meta_3026		0.0027408	0.00218062	0.00573304	0.00234197	0.0031196	0.00511243	0.00261851	0.000831301	-0.153847	0.795748	0.314635	unchanged	--	--	--
meta_3027		0.00592541	0.00358652	0.00375428	0.0046125	0.00730885	0.00125256	0.00405103	0.00847812	0.238354	0.667232	0.476198	unchanged	--	--	--
meta_3031		0.0199299	0.00989005	0.0139533	0.0106276	0.0120582	0.0247035	0.00422857	0.0627013	0.930598	0.414623	1.05319	unchanged	--	--	--
meta_3043	L-Histidinol phosphate	0.00119021	0.000703674	0.00196121	0.0013511	0.00152352	0.0015989	0.00101018	0.00306554	0.467395	0.377002	1.09168	unchanged	--	C01100	Metabolic pathways(ko01100);;Biosynthesis of amino acids(ko01230);;Histidine metabolism(ko00340)
meta_3045	Indole-3-pyruvic acid	0.0231738	0.0107397	0.029748	0.0160048	0.0101286	0.0179475	0.0141239	0.09952	0.831	0.525116	0.804515	unchanged	Indoles and derivatives	C00331	Tryptophan metabolism(ko00380);;Metabolic pathways(ko01100)
meta_3057	N-Acetylmannosamine	0.00351854	0.00168084	0.00215922	0.00299985	0.00364129	0.00547849	0.00214946	0.00644315	0.77395	0.150901	1.75677	unchanged	--	--	--
meta_3069		0.00299207	0.00189636	0.00619165	0.00618772	0.00321466	0.00302817	0.00231902	0.00538104	-0.308556	0.547257	0.791452	unchanged	--	--	--
meta_3074	1-Methylxanthine	0.00267967	0.00142161	0.00109407	0.0039583	0.00347535	0.0181773	0.00107219	0.00185889	1.42529	0.412436	1.15748	up	--	C16358	Caffeine metabolism(ko00232);;Metabolic pathways(ko01100)
meta_3078		0.00756611	0.00539843	0.00647605	0.00732239	0.00951179	0.00628614	0.0107483	0.00320451	0.152689	0.696876	0.474175	unchanged	--	--	--
meta_3079		0.0497881	0.0260089	0.0412708	0.0459801	0.0405415	0.0437474	0.0312439	0.0321331	-0.142961	0.554609	0.871272	unchanged	--	--	--
meta_3081		0.00292897	0.00106179	0.00196024	0.000841373	0.00256535	0.00218764	0.00105262	0.00150149	0.105384	0.833878	0.149572	unchanged	--	--	--
meta_3087		0.00611161	0.00242013	0.0036878	0.00230874	0.00320374	0.00169234	0.00286266	0.00429016	-0.269964	0.574949	0.919072	unchanged	--	--	--
meta_3090	L-Tryptophan	0.0551185	0.0368594	0.0756657	0.073168	0.0452604	0.0642355	0.0443987	0.0639063	-0.144895	0.610728	0.686099	unchanged	Indoles and derivatives	C00078	Metabolic pathways(ko01100);;Biosynthesis of amino acids(ko01230);;Glycine, serine and threonine metabolism(ko00260);;Mineral absorption(ko04978);;Tryptophan metabolism(ko00380);;2-Oxocarboxylic acid metabolism(ko01210);;Phenylalanine, tyrosine and tryptophan biosynthesis(ko00400);;Serotonergic synapse(ko04726);;Aminoacyl-tRNA biosynthesis(ko00970);;Central carbon metabolism in cancer(ko05230);;A…
meta_3092		0.0109277	0.00776449	0.0240335	0.0150891	0.0125599	0.0215273	0.00948759	0.0154377	0.0295803	0.947703	0.10412	unchanged	--	--	--
meta_3093		0.0183826	0.0086332	0.00933249	0.00876457	0.0105458	0.002567	0.00645091	0.0185405	-0.243589	0.690076	0.662064	unchanged	--	--	--
meta_3105	Quinolinate	0.0011182	0.0309555	0.0620464	0.0884829	0.0177877	0.0160919	0.0116981	0.00778015	-1.77494	0.186232	1.65168	down	Pyridines and derivatives	C03722	Tryptophan metabolism(ko00380);;beta-Alanine metabolism(ko00410);;Metabolic pathways(ko01100);;Nicotinate and nicotinamide metabolism(ko00760)
meta_3125	Indolelactic acid	0.000725446	0.00434463	0.00373273	0.00267786	0.00453427	0.0014954	0.00246352	0.000133345	-0.412352	0.580147	0.594546	unchanged	--	--	--
meta_3133	Pantothenol	0.00992591	0.00324619	0.00254888	0.0119943	0.00297669	0.00887615	0.00253364	0.0288213	0.640612	0.590789	0.668923	unchanged	Fatty Acyls	C05944	Pantothenate and CoA biosynthesis(ko00770)
meta_3145		0.56673	0.307627	0.572466	0.544537	0.563485	0.550005	0.354851	0.420189	-0.0764896	0.7634	0.468926	unchanged	--	--	--
meta_3146		0.0751484	0.0390743	0.0515307	0.0906876	0.063255	0.017566	0.0312326	0.0179021	-0.980607	0.0925828	1.99387	unchanged	--	--	--
meta_3155		0.0125758	0.00991773	0.0155771	0.0224593	0.0152741	0.00927092	0.00809472	0.0252737	-0.0637491	0.895895	0.188427	unchanged	--	--	--
meta_3156	Homocitrate	0.0190872	0.0101886	0.0244743	0.0272514	0.0169179	0.0231495	0.00813788	0.0225026	-0.196078	0.633081	0.630443	unchanged	Carboxylic acids and derivatives	C01251	2-Oxocarboxylic acid metabolism(ko01210);;Pyruvate metabolism(ko00620);;Biosynthesis of amino acids(ko01230);;Metabolic pathways(ko01100);;Lysine biosynthesis(ko00300)
meta_3166	3-Indolepropionic acid	0.00105661	0.00022751	0.000382515	0.000390422	0.000631698	0	0.000560574	0.000125985	-0.641947	0.475295	1.07471	unchanged	--	--	--
meta_3188	O-Acetyl-L-serine	0.000596044	0.000268814	0.000555955	0.000510274	0.000561457	0.000457678	0.000377729	0.000856731	0.222815	0.554386	0.654194	unchanged	Carboxylic acids and derivatives	C00979	Sulfur relay system(ko04122);;Sulfur metabolism(ko00920);;Carbon metabolism(ko01200);;Cysteine and methionine metabolism(ko00270);;Metabolic pathways(ko01100);;Biosynthesis of amino acids(ko01230)
meta_3207		0.00482837	0.00299603	0.00711989	0.00437845	0.0055098	0.00463534	0.00371235	0.00565366	0.0139983	0.963239	0.0113162	unchanged	--	--	--
meta_3208		0.00324503	0.00128492	0.00290676	0.00264404	0.00264898	0.00282984	0.00191626	0.00225079	-0.063618	0.829795	0.412609	unchanged	--	--	--
meta_3210		0.0208184	0.147937	0.0427259	0.0468654	0.0168345	0.283103	0.0154871	1.19905	2.55143	0.345254	1.26739	up	--	--	--
meta_3222	5-Hydroxyindoleacetate	0.0243523	0.00505588	0.0146216	0.00748917	0.00782763	0.00376878	0.0103035	0.00991687	-0.695312	0.34722	1.42535	unchanged	Indoles and derivatives	C05635	Metabolic pathways(ko01100);;Serotonergic synapse(ko04726);;Tryptophan metabolism(ko00380)
meta_3265		0.0790652	0.0599382	0.143287	0.14453	0.0479487	0.0213112	0.127745	0.052285	-0.775806	0.209971	1.55373	unchanged	--	--	--
meta_3266		0.0827453	0.0728013	0.0714172	0.15055	0.0385791	0.0240243	0.130797	0.0373836	-0.709988	0.28439	1.34759	unchanged	--	--	--
meta_3273		0.207982	0.124589	0.343488	0.40499	0.552028	0.290961	0.293086	0.20168	0.307382	0.540781	0.790864	unchanged	--	--	--
meta_3284		0.00170071	0.000581104	0.000358159	0.000468514	0.00134531	0.00113868	0.000341647	0.00277727	0.849964	0.342913	1.11638	unchanged	--	--	--
meta_3299		0.012722	0.00769433	0.0232944	0.0113022	0.0137146	0.0154492	0.0118555	0.0166853	0.0689163	0.858438	0.188081	unchanged	--	--	--
meta_3338	N1-Methyl-2-pyridone-5-carboxamide	0.00488158	0.00231726	0.00251206	0.00278058	0.00439132	0.00212936	0.00261073	0.00610322	0.286409	0.553748	0.637228	unchanged	Pyridines and derivatives	C05842	Nicotinate and nicotinamide metabolism(ko00760);;Metabolic pathways(ko01100)
meta_3341	Xylitol	0.00166699	0.00132764	0.00379948	0.00323799	0.00183763	0.00170485	0.00132447	0.00155369	-0.643835	0.22908	1.5736	unchanged	Organooxygen compounds	C00379	Pentose and glucuronate interconversions(ko00040);;ABC transporters(ko02010);;Metabolic pathways(ko01100)
meta_3358	Indoxyl sulfate	0.00983856	0.00646631	0.00712027	0.0077626	0.00526974	0.00544962	0.000473616	0.0194147	-0.0270845	0.974207	0.0938228	unchanged	--	--	--
meta_3360	L-Cysteinesulfinic acid	0.000995633	0.00110032	0.000654855	0.000536564	0.00111233	0.00085599	0.000884317	0.00231891	0.653663	0.276013	1.3758	unchanged	Carboxylic acids and derivatives	C00606	Cysteine and methionine metabolism(ko00270);;Taurine and hypotaurine metabolism(ko00430);;Metabolic pathways(ko01100)
meta_3362		0.00839383	0.00590259	0.0361742	0.0595002	0.0123169	0.0232584	0.0331702	0.0401016	-0.0148187	0.984944	0.00234159	unchanged	--	--	--
meta_3368		0.00157027	0.00100186	0.00444803	0.00543245	0.00241472	0.00369265	0.00256894	0.00221013	-0.193915	0.748442	0.387277	unchanged	--	--	--
meta_3372	Suberylglycine	0.0015152	0.00135441	0.00221854	0.00141375	0.000830045	0.00106173	0.000747204	0.00112048	-0.79034	0.033666	2.42918	unchanged	--	--	--
meta_3378		0.0661741	0.0381392	0.0912559	0.105281	0.0748364	0.0835858	0.0646534	0.0482302	-0.149127	0.677125	0.549535	unchanged	--	--	--
meta_3386	Citric acid	0.00988119	0.00342835	0.00631335	0.0048871	0.0174929	0.010031	0.00271601	0.0258097	1.19333	0.210882	1.57156	up	Carboxylic acids and derivatives	C00158	Central carbon metabolism in cancer(ko05230);;Glucagon signaling pathway(ko04922);;Glyoxylate and dicarboxylate metabolism(ko00630);;Taste transduction(ko04742);;Biosynthesis of amino acids(ko01230);;Alanine, aspartate and glutamate metabolism(ko00250);;Metabolic pathways(ko01100);;Citrate cycle (TCA cycle)(ko00020);;Carbon metabolism(ko01200);;2-Oxocarboxylic acid metabolism(ko01210)
meta_3389	1-Deoxy-D-xylulose 5-phosphate	0.00992401	0.00741959	0.015084	0.0149987	0.0126261	0.0126009	0.00877731	0.00881991	-0.147262	0.624772	0.622342	unchanged	Organooxygen compounds	C11437	Terpenoid backbone biosynthesis(ko00900);;Metabolic pathways(ko01100);;Thiamine metabolism(ko00730)
meta_3399		0.000684561	0.000811437	0.000545956	0.00207992	0.00142888	0.00141409	0.00102403	0.00536024	1.1626	0.308111	1.32654	up	--	--	--
meta_3405	d-Dethiobiotin	0.000823003	0.000643661	0.000608016	0.000753327	0.000703311	0.000682557	0.000232342	0.00109538	-0.0595811	0.884603	0.228722	unchanged	Fatty Acyls	C01909	Metabolic pathways(ko01100);;Biotin metabolism(ko00780)
meta_3417		0.0101748	0.0116465	0.0277231	0.0274339	0.0174266	0.017286	0.013559	0.0120932	-0.350743	0.459957	0.92256	unchanged	--	--	--
meta_3462		0.0181241	0.0113966	0.0602292	0.215797	0.244362	0.145652	0.0896991	0.0424732	0.773172	0.43353	1.04878	unchanged	--	--	--
meta_3472		0.00686449	0.00403152	0.00721718	0.00493085	0.0129922	0.00970112	0.00875891	0.0652741	2.06951	0.272245	1.4366	up	--	--	--
meta_3477	N-.alpha.-Acetyl-L-arginine	0.00856811	0.00667015	0.00936781	0.00602463	0.00749334	0.00782538	0.00656411	0.00574795	-0.148701	0.450335	1.04679	unchanged	--	--	--
meta_3478		0.00121275	0.000952158	0.00195693	0.00234329	0.00137545	0.00539894	0.00111542	0.00513153	1.01013	0.256227	1.51779	up	--	--	--
meta_3492	Aklomide	0.0334145	0.0109761	0.0322474	0.0324389	0.0216239	0.0325141	0.0154901	0.0226677	-0.241011	0.545059	0.866121	unchanged	--	--	--
meta_3515		0.0122862	0.0112042	0.0191218	0.0155615	0.0138079	0.0175579	0.0101704	0.0125427	-0.105303	0.679854	0.493491	unchanged	--	--	--
meta_3529		0.0688326	0.0503165	0.0771851	0.0949272	0.0652123	0.0678071	0.0633546	0.0498273	-0.242476	0.32581	1.28199	unchanged	--	--	--
meta_3530		0.898585	0.655382	1.00091	0.810739	0.661142	1.58358	0.801029	0.847533	0.210115	0.582851	0.741799	unchanged	--	--	--
meta_3536	D-Mannose	0.150056	0.0520756	0.133516	0.109962	0.0501217	0.157075	0.108641	0.109656	-0.066643	0.874964	0.305363	unchanged	Organooxygen compounds	C00159	ABC transporters(ko02010);;Metabolic pathways(ko01100);;Amino sugar and nucleotide sugar metabolism(ko00520);;Fructose and mannose metabolism(ko00051);;Galactose metabolism(ko00052);;Lysosome(ko04142)
meta_3553		0.128742	0.0727837	0.108329	0.128192	0.176838	0.0292862	0.0783621	0.142381	-0.0372944	0.940969	0.186517	unchanged	--	--	--
meta_3554		0.02342	0.0117048	0.02191	0.018765	0.0159529	0.0146206	0.0115217	0.014977	-0.409401	0.170405	1.8686	unchanged	--	--	--
meta_3591	Pantothenate	0.262602	0.175518	0.357067	0.460393	0.228637	0.158182	0.294936	0.284203	-0.378321	0.346513	1.24539	unchanged	Alcohols and polyols	C00864	Metabolic pathways(ko01100);;Vitamin digestion and absorption(ko04977);;Pantothenate and CoA biosynthesis(ko00770);;beta-Alanine metabolism(ko00410)
meta_3597	5-Methoxydimethyltryptamine	0.0001816	8.93036e-05	0.000206076	0.000201456	8.30671e-05	0.000258581	8.79991e-05	0.00143938	1.462	0.429895	1.03492	up	--	--	--
meta_3603		0.0184874	0.00510352	0.0364808	0.173282	0.0139525	0.0983297	0.00761703	0.0177793	-0.761215	0.614433	0.595528	unchanged	--	--	--
meta_3605	3,4-Dihydroxyphenylpropanoate	0.0129685	0.00540718	0.0128445	0.0118902	0.0110261	0.0107936	0.00753113	0.00680385	-0.253852	0.447954	1.07174	unchanged	Phenylpropanoic acids	C10447	Tyrosine metabolism(ko00350)
meta_3615	3,4,5-Trimethoxycinnamic acid	0.00204931	0.0015638	0.00292018	0.00313674	0.00244396	0.00272586	0.00209897	0.00267116	0.0397193	0.873081	0.219206	unchanged	--	--	--
meta_3624		0.00589616	0.00176723	0.00558857	0.0115166	0.00670546	0.00926115	0.0026561	0.00338504	-0.170499	0.794415	0.325767	unchanged	--	--	--
meta_3637		0.00187355	0.00103231	0.00199772	0.00165112	0.00153123	0.00134235	0.00172827	0.00100301	-0.225852	0.406767	1.16987	unchanged	--	--	--
meta_3642	S-Allyl-L-cysteine	0.103866	0.0988772	0.274247	0.299237	0.000229622	0.149266	0.140801	0.18778	-0.699235	0.315532	1.23393	unchanged	--	--	--
meta_3650		0.00425532	0.00243876	0.00544498	0.00633556	0.00283721	0.00203007	0.00419151	0.00414133	-0.484993	0.241416	1.5243	unchanged	--	--	--
meta_3651	L-Carnitine	0.107966	0.100386	0.282476	0.302374	0.107887	0.152789	0.1423	0.19183	-0.415268	0.439807	0.994159	unchanged	Organonitrogen compounds	C00318	Bile secretion(ko04976)
meta_3668		0.124651	0.161611	0.364658	0.412929	0.206202	0.102513	0.215587	0.0699997	-0.840026	0.212763	1.5221	unchanged	--	--	--
meta_3700		0.0607072	0.0404586	0.0640937	0.0559265	0.062462	0.0543793	0.0529576	0.0473051	-0.0268729	0.873546	0.319916	unchanged	--	--	--
meta_3716		0.0430996	0.0390156	0.0730178	0.089854	0.0566733	0.0417023	0.0298713	0.0305908	-0.625152	0.183342	1.61817	unchanged	--	--	--
meta_3717		0.0356493	0.0212912	0.0757959	0.03553	0.0396874	0.0343939	0.0279171	0.0382539	-0.262724	0.597814	0.750248	unchanged	--	--	--
meta_3720		0.537891	0.19825	0.512902	0.385484	0.260557	0.164359	0.255872	0.83843	-0.105545	0.874925	0.321311	unchanged	--	--	--
meta_3747		1.21145	0.522834	1.04083	0.953968	1.32614	1.47961	0.439705	0.974081	0.178262	0.672255	0.504273	unchanged	--	--	--
meta_3781		0.0145376	0.00830754	0.00641516	0.00715834	0.0148938	0.00357378	0.00900168	0.0170377	0.289352	0.594527	0.571802	unchanged	--	--	--
meta_3797		0.00228179	0.131952	0.00140556	0.0172753	0.0019811	0.00331146	0.0021964	3.97967	4.70456	0.406209	1.09737	up	--	--	--
meta_3805		0.00848069	0.00594562	0.0054407	0.00701123	0.00679274	0.00772375	0.00615236	0.00747284	0.0662705	0.69645	0.401698	unchanged	--	--	--
meta_3809		0.0102571	0.00958745	0.0265478	0.0235163	0.0102034	0.0120727	0.0145486	0.0192757	-0.317463	0.512572	0.850231	unchanged	--	--	--
meta_3810		0.00694816	0.00143688	0.00907733	0.00289173	0.0135671	0.00582352	0.00854009	0.00360698	0.631756	0.354857	1.08484	unchanged	--	--	--
meta_3813	7-Methylxanthine	0.024272	0.0148987	0.027246	0.0525153	0.0367799	0.0244167	0.0123063	0.0223296	-0.31155	0.568798	0.722559	unchanged	Imidazopyrimidines	C16353	Caffeine metabolism(ko00232);;Metabolic pathways(ko01100)
meta_3821	3-Hydroxycapric acid	0.0233921	0.00579513	0.00489184	0.00781226	0.0100747	0.00312865	0.00570989	0.0133758	-0.375609	0.647579	0.775425	unchanged	--	--	--
meta_3832	Myristoleic acid	0.0119752	0.0124293	0.0103718	0.0174709	0.0125352	0.0351664	0.00542154	0.000176485	0.0287738	0.975252	0.119803	unchanged	--	--	--
meta_3839		0.269058	0.215112	0.477763	1.33107	0.681825	0.65235	0.415233	0.26024	-0.190296	0.811565	0.257134	unchanged	--	--	--
meta_3842		0.00340297	0.0136124	0.00702568	0.0119947	0.00599822	0.0189005	0.00607724	0.0818921	1.64713	0.368669	1.21085	up	--	--	--
meta_3847		0.111491	0.0702372	0.151319	0.153633	0.118939	0.131094	0.0825717	0.0981759	-0.17602	0.562768	0.765099	unchanged	--	--	--
meta_3872		0.633224	0.366894	0.97187	0.872617	0.298645	0.125508	0.887466	0.297827	-0.821665	0.202178	1.611	unchanged	--	--	--
meta_3881		0.00466213	0.00377669	0.00779575	0.00515138	0.00649742	0.00507184	0.00693713	0.00453259	0.107414	0.705825	0.457182	unchanged	--	--	--
meta_3882		0.00311594	0.00225433	0.00215151	0.00271286	0.00243352	0.00225398	0.000294913	0.0020169	-0.548174	0.205809	1.62271	unchanged	--	--	--
meta_3889	2'-Deoxyuridine	0.0560401	0.0237592	0.156799	0.0854118	0.120797	0.168625	0.0279275	0.0809699	0.306815	0.659637	0.595395	unchanged	Pyrimidine nucleosides	C00526	Pyrimidine metabolism(ko00240)
meta_3894	Dihydrouracil	0.00362181	0.00521856	0.00123226	0.00219734	0.00572296	0.00185622	0.00318196	8.79684e-05	-0.177555	0.817929	0.271593	unchanged	Diazines	C00429	Metabolic pathways(ko01100);;Pantothenate and CoA biosynthesis(ko00770);;Pyrimidine metabolism(ko00240);;beta-Alanine metabolism(ko00410)
meta_3895		0.00154141	0.0025141	0.00584882	0.0037643	0.00436775	0.00886565	0.00401597	0.0377965	2.00976	0.291342	1.39775	up	--	--	--
meta_3905	Myristic acid	0.439187	0.203365	0.592066	0.724057	0.441696	1.56564	0.355391	0.0594077	0.306399	0.757769	0.461875	unchanged	Fatty Acyls	C06424	Metabolic pathways(ko01100);;Fatty acid biosynthesis(ko00061)
meta_3911		0.357308	0.33333	1.12094	0.795346	2.14164	0.764514	0.869131	0.442583	0.694163	0.385492	1.13619	unchanged	--	--	--
meta_3913		74.0774	11.7955	56.6277	50.2608	98.4537	21.8891	66.7713	18.2897	0.0916469	0.896885	0.054307	unchanged	--	--	--
meta_3925		0.00205247	0.00138636	0.00329979	0.00319141	0.00235794	0.00345376	0.00206068	0.0024896	0.06143	0.852179	0.262572	unchanged	--	--	--
meta_3928		0.00818534	0.0109425	0.0143168	0.0359675	0.0103393	0.0105481	0.0110756	0.00956192	-0.74121	0.351327	1.1922	unchanged	--	--	--
meta_3932	Ergothioneine	0.00105052	0.000737018	0.00192725	0.00293559	0.000910669	0.000761702	0.00169955	0.00201597	-0.303715	0.609331	0.674978	unchanged	Carboxylic acids and derivatives	C05570	Histidine metabolism(ko00340)
meta_3933	Norepinephrine	0.0023681	0.000918827	0.00185322	0.00107548	0.00169782	0.00104911	0.00103031	0.00264925	0.0481308	0.921108	0.0222481	unchanged	Phenols	C00547	Salivary secretion(ko04970);;Synaptic vesicle cycle(ko04721);;Metabolic pathways(ko01100);;Gap junction(ko04540);;Tyrosine metabolism(ko00350);;Adrenergic signaling in cardiomyocytes(ko04261);;Neuroactive ligand-receptor interaction(ko04080);;Regulation of lipolysis in adipocytes(ko04923);;Taste transduction(ko04742);;Renin secretion(ko04924);;cAMP signaling pathway(ko04024);;Vascular smooth musc…
meta_3961		0.196182	0.112873	0.221668	0.192845	0.175685	0.220709	0.134659	0.158654	-0.0691454	0.786188	0.409695	unchanged	--	--	--
meta_3968		0.0947229	0.0524268	0.168993	0.146961	0.0763168	0.0256582	0.159757	0.0808558	-0.434863	0.45978	1.00139	unchanged	--	--	--
meta_3977		0.00186376	0.00136228	0.00202894	0.00225473	0.00311411	0.00101866	0.00237337	0.00299615	0.339518	0.390681	1.05493	unchanged	--	--	--
meta_3987		0.00391113	0.00158213	0.00092593	0.00176344	0.00590208	0.00426619	0.000382339	0.0396895	2.6182	0.332615	1.26911	up	--	--	--
meta_3995		0.00131516	0.000714079	0.00269339	0.00715489	0.00672458	0.00977347	0.0036843	0.00899974	1.29685	0.0735506	2.07441	up	--	--	--
meta_3996		0.00999468	0.015456	0.0152404	0.0169664	0.0140143	0.0495181	0.00727328	0.0247743	0.729201	0.383765	1.24833	unchanged	--	--	--
meta_3999		0.00139074	0.00198764	0.00120115	0.000952261	0.00270404	0.000280833	0.00149627	0.00270633	0.377737	0.542686	0.784477	unchanged	--	--	--
meta_4018		1.3276	0.896911	3.3757	1.04855	2.91057	1.20405	2.2857	0.572876	0.0687349	0.920744	0.0998124	unchanged	--	--	--
meta_4020		0.013177	0.0141658	0.0350775	0.0304062	0.0223471	0.019198	0.017993	0.0143807	-0.328593	0.468637	0.918285	unchanged	--	--	--
meta_4022	D-Ribulose 5-phosphate	0.0104397	0.0064146	0.0142135	0.0154144	0.0102049	0.0128827	0.00760139	0.00921746	-0.220056	0.51179	0.855106	unchanged	Carbohydrates and carbohydrate conjugates	C00199	Riboflavin metabolism(ko00740);;Biosynthesis of amino acids(ko01230);;Metabolic pathways(ko01100);;Vitamin B6 metabolism(ko00750);;Carbon metabolism(ko01200);;Pentose phosphate pathway(ko00030);;Pentose and glucuronate interconversions(ko00040)
meta_4025		0.0016029	0.00150789	0.00220261	0.00233196	0.00236031	0.00277061	0.00429822	0.00289718	0.689087	0.0620967	2.17405	unchanged	--	--	--
meta_4032		0.00111432	0.000945516	0.0021071	0.0019575	0.00182156	0.00236245	0.00118617	0.00200335	0.267778	0.446595	1.01124	unchanged	--	--	--
meta_4040		0.00404817	0.00438007	0.0112538	0.0345102	0.00677998	0.00670983	0.00567097	0.00631929	-1.08872	0.391323	1.10563	down	--	--	--
meta_4042		0.00563579	0.00286058	0.00851033	0.00704362	0.00622641	0.00886316	0.00403411	0.00908534	0.2301	0.562729	0.721015	unchanged	--	--	--
meta_4060		0.00067188	0.00225272	0.00165936	0.00234596	0.00124511	0.00344349	0.00917869	0.00246469	1.23679	0.275198	1.45946	up	--	--	--
meta_4076	Sedoheptulose	0.000734482	0.000579361	0.00177057	0.00264318	0.000904982	0.00125533	0.00225495	0.00108922	-0.0573253	0.925702	0.103552	unchanged	--	--	--
meta_4078		0.0635238	0.0311282	0.0463518	0.0458331	0.0483748	0.0343402	0.0357512	0.0606528	-0.0608615	0.838178	0.433346	unchanged	--	--	--
meta_4082		0.0294777	0.0233384	0.0116527	0.0708491	0.0535547	0.0257286	0.0211488	0.0162356	-0.213948	0.773293	0.346148	unchanged	--	--	--
meta_4103		0.0137258	0.00976965	0.256337	0.440282	0.207165	3.71594	0.148616	0.412768	2.63865	0.357998	1.29897	up	--	--	--
meta_4104		0.0434995	0.0343308	0.117421	0.0997496	0.120287	0.051676	0.107178	0.0191003	0.0157561	0.980256	0.037716	unchanged	--	--	--
meta_4134		0.0110264	0.00501278	0.0112117	0.0108503	0.0117705	0.0153628	0.00648297	0.00660011	0.0779478	0.848074	0.228094	unchanged	--	--	--
meta_4136		0.215616	0.213765	0.19278	0.304868	0.205553	0.154713	0.250632	0.191931	-0.207523	0.368795	1.13434	unchanged	--	--	--
meta_4140		0.0152108	0.00815993	0.0144292	0.0144868	0.0165611	0.0157421	0.00758257	0.00627504	-0.179779	0.647091	0.628858	unchanged	--	--	--
meta_4148		0.10173	0.0612513	0.107813	0.0997159	0.108651	0.0940214	0.0866638	0.0661285	-0.0598067	0.794729	0.418207	unchanged	--	--	--
meta_4149		0.00459823	0.00547776	0.00714563	0.00952278	0.00504633	0.0148082	0.00535264	0.0123584	0.490175	0.371471	1.22553	unchanged	--	--	--
meta_4157		0.00421877	0.00489476	0.00578682	0.00676071	0.00397472	0.00402909	0.00554581	0.00360176	-0.33678	0.160997	1.63377	unchanged	--	--	--
meta_4162		0.0268948	0.0779729	0.0631151	0.00934954	0.0792813	0.0632614	0.0646719	0.0296742	0.417755	0.46747	1.02107	unchanged	--	--	--
meta_4164		0.00580997	0.00442753	0.0108787	0.00737388	0.0063839	0.00813119	0.00377179	0.00397444	-0.35592	0.406842	1.03465	unchanged	--	--	--
meta_4167		0.00494308	0.00132686	0.00558071	0.00584276	0.00322903	0.00462947	0.00192513	0.00255199	-0.520383	0.317983	1.32776	unchanged	--	--	--
meta_4168		0.000946351	0.00113857	0.00252414	0.00340721	0.00111897	0.0014022	0.00123801	0.0022998	-0.403854	0.487421	0.864263	unchanged	--	--	--
meta_4187		0.00903999	0.00424123	0.0136098	0.00623748	0.0090848	0.00904703	0.00700833	0.0107986	0.11747	0.76325	0.31025	unchanged	--	--	--
meta_4199		0.00420803	0.00329365	0.012095	0.0132428	0.00660978	0.00943766	0.00706333	0.00521847	-0.213137	0.703161	0.462102	unchanged	--	--	--
meta_4237		0.00334682	0.00303021	0.00569318	0.00458438	0.00443965	0.00566086	0.00436977	0.00173052	-0.0398553	0.916081	0.094496	unchanged	--	--	--
meta_4238	D-Glucuronolactone	0.000374349	0.000341875	0.000448502	0.000717367	0.000288158	0.000877289	0.000305275	0.00108818	0.443186	0.484235	0.94597	unchanged	Furofurans	C02670	Ascorbate and aldarate metabolism(ko00053);;Metabolic pathways(ko01100)
meta_4261		0.00568976	0.00708056	0.0165345	0.0154107	0.00920979	0.010171	0.00829962	0.00771721	-0.337126	0.468784	0.90803	unchanged	--	--	--
meta_4275		0.0361971	0.0221052	0.0389112	0.0339373	0.0300274	0.0276025	0.0268798	0.0234466	-0.280779	0.21924	1.68009	unchanged	--	--	--
meta_4295		0.14971	0.0849563	0.195672	0.19077	0.151387	0.162389	0.13317	0.103126	-0.175226	0.566319	0.784705	unchanged	--	--	--
meta_4297		0.003829	0.0024163	0.00490698	0.00656622	0.00381704	0.00540826	0.002945	0.00389055	-0.141708	0.70035	0.486218	unchanged	--	--	--
meta_4320		0.00578195	0.00628937	0.0170011	0.0140431	0.00929477	0.00827849	0.00898475	0.00587388	-0.410793	0.418358	1.03583	unchanged	--	--	--
meta_4363		0.00194667	0.0014451	0.00263098	0.00261777	0.00184624	0.00120691	0.00113406	0.00148523	-0.607149	0.0770159	2.10011	unchanged	--	--	--
meta_4365	Glucosamine	0.0113328	0.00467979	0.00889359	0.00660568	0.00603744	0.0089214	0.00416305	0.00850348	-0.189902	0.613599	0.782846	unchanged	--	--	--
meta_4391		0.0985258	0.0510694	0.0907666	0.116731	0.119134	0.0932977	0.184011	0.0604608	0.35559	0.441421	0.938942	unchanged	--	--	--
meta_4400	L-Cystine	0.00851923	0.00455427	0.0111186	0.0106034	0.00738113	0.00643059	0.00793175	0.0114297	-0.0688836	0.834169	0.361346	unchanged	Carboxylic acids and derivatives	C00491	Protein digestion and absorption(ko04974);;Cysteine and methionine metabolism(ko00270);;ABC transporters(ko02010)
meta_4410		0.00791895	0.00761715	0.0162306	0.0214297	0.014639	0.013279	0.0117244	0.0610925	0.921165	0.401372	1.09801	unchanged	--	--	--
meta_4419		0.0125897	0.00407051	0.0084853	0.0122762	0.00791969	0.00565076	0.00630762	0.0111206	-0.271667	0.522799	0.966541	unchanged	--	--	--
meta_4443		57.2932	57.6581	104.937	83.0176	109.248	86.8419	65.0682	72.1307	0.137905	0.63205	0.659315	unchanged	--	--	--
meta_4448		42.0457	17.5026	40.3046	52.5731	44.2666	27.5002	41.6179	16.1116	-0.235197	0.582851	0.777454	unchanged	--	--	--
meta_4454		0.0154745	0.00642825	0.0078406	0.0127052	0.0200313	0.0120496	0.00511058	0.020247	0.436301	0.413817	0.977036	unchanged	--	--	--
meta_4459		0.183549	0.139166	0.26172	0.153233	0.222818	0.219164	0.156031	0.168915	0.0561199	0.829685	0.250894	unchanged	--	--	--
meta_4460		0.0246664	0.0163627	0.029359	0.0182589	0.0303921	0.0250046	0.0195669	0.0263581	0.192799	0.430623	0.922035	unchanged	--	--	--
meta_4486		0.0415664	0.0231448	0.0205025	0.0239507	0.0411222	0.00214937	0.0247725	0.0250138	-0.230304	0.684831	0.655735	unchanged	--	--	--
meta_4498	alpha-D-Galactose 1-phosphate	0.0161143	0.0112349	0.0525542	0.0542247	0.021226	0.0561275	0.0227304	0.0340731	0.000310385	0.999609	0.0526557	unchanged	Organooxygen compounds	C00446	Galactose metabolism(ko00052);;Amino sugar and nucleotide sugar metabolism(ko00520);;Metabolic pathways(ko01100)
meta_4500	alpha-D-Glucose 1-phosphate	0.01237	0.0104897	0.0267955	0.0277627	0.0173659	0.0188727	0.0115221	0.00922907	-0.441965	0.371755	1.10622	unchanged	Organooxygen compounds	C00103	Amino sugar and nucleotide sugar metabolism(ko00520);;Metabolic pathways(ko01100);;Glycolysis / Gluconeogenesis(ko00010);;Glucagon signaling pathway(ko04922);;Starch and sucrose metabolism(ko00500);;Pentose and glucuronate interconversions(ko00040);;Polyketide sugar unit biosynthesis(ko00523);;Galactose metabolism(ko00052)
meta_4513	Thymidine	0.15894	0.0584033	0.311163	0.274565	0.255821	0.876276	0.077237	0.235247	0.847052	0.440457	1.07033	unchanged	Pyrimidine nucleosides	C00214	Pyrimidine metabolism(ko00240);;Metabolic pathways(ko01100)
meta_4517	L-Iditol	0.103785	0.0490801	0.0915749	0.085577	0.088334	0.0730684	0.0681259	0.0821732	-0.0823765	0.735456	0.613719	unchanged	--	--	--
meta_4523		0.0223856	0.0177094	0.0329046	0.0409511	0.0213506	0.0681965	0.020044	0.063866	0.606169	0.352592	1.24389	unchanged	--	--	--
meta_4526	Pentadecanoic Acid	0.041518	0.00839202	0.041098	0.0437123	0.03314	0.146728	0.0192471	0.00908105	0.627979	0.612598	0.709989	unchanged	--	--	--
meta_4528		0.277279	0.118264	0.200938	0.220136	0.23785	0.109782	0.1639	0.166687	-0.26791	0.444053	1.13037	unchanged	--	--	--
meta_4529		0.0128528	0.0096166	0.0198619	0.0214737	0.0145514	0.0157712	0.010549	0.0130102	-0.243874	0.460694	0.951362	unchanged	--	--	--
meta_4549	Xanthurenic acid	0.000867984	0.000638894	0.00111526	0.00102646	0.00131482	0.000809122	0.0018133	0.000874996	0.399366	0.314806	1.24397	unchanged	Quinolines and derivatives	C02470	Tryptophan metabolism(ko00380)
meta_4552		25.4868	26.6759	90.6073	38.6165	74.0066	31.5771	37.3927	20.2725	-0.151993	0.82239	0.282727	unchanged	--	--	--
meta_4555	Saccharin	123.171	57.7362	96.8335	97.5449	115.096	65.1653	71.3988	85.1721	-0.155957	0.602988	0.822154	unchanged	Benzothiazoles	C12283	Taste transduction(ko04742)
meta_4569	Phosphorylcholine	5.58183	4.009	9.54654	9.30538	6.53076	7.21992	4.89834	5.61745	-0.229097	0.517782	0.840938	unchanged	Organonitrogen compounds	C00588	Metabolic pathways(ko01100);;Glycerophospholipid metabolism(ko00564);;Choline metabolism in cancer(ko05231)
meta_4589		0.000406724	0.000374376	0.00120944	0.00120946	0.000637871	0.00196492	0.000441845	0.00187476	0.62041	0.399163	1.12551	unchanged	--	--	--
meta_4618	L-Fucose-1-phosphate	0.00373824	0.00174551	0.0029752	0.00405664	0.0031825	0.00201749	0.00241117	0.00353735	-0.166875	0.604376	0.794143	unchanged	--	--	--
meta_4621		0.0249928	0.0120069	0.014279	0.0150989	0.0182806	0.0108826	0.0124315	0.0206167	-0.0935144	0.787904	0.523148	unchanged	--	--	--
meta_4627	Pseudouridine	0.0309659	0.0131219	0.0971622	0.0694826	0.0805418	0.0904835	0.0229729	0.0554804	0.243502	0.703297	0.522878	unchanged	Nucleoside and nucleotide analogues	C02067	Pyrimidine metabolism(ko00240)
meta_4631	D-Biotin	0.00496836	0.00370203	0.00349882	0.00383598	0.00412197	0.00315752	0.00307042	0.00691396	0.109216	0.75959	0.320538	unchanged	Biotin and derivatives	C00120	Vitamin digestion and absorption(ko04977);;ABC transporters(ko02010);;Metabolic pathways(ko01100);;Biotin metabolism(ko00780)
meta_4638	Helenalin	0.00313127	0.00190885	0.00254041	0.00218045	0.00169586	0.00345687	0.00149486	0.00261111	-0.0762171	0.820164	0.35688	unchanged	--	--	--
meta_4643		0.00321113	0.00268383	0.00183103	0.000864547	0.00245989	0.00140517	0.00185212	0.000890578	-0.378586	0.453959	1.03363	unchanged	--	--	--
meta_4650		0.00787817	0.00482249	0.00534903	0.0109139	0.0126905	0.00145512	0.00615755	0.0131159	0.20643	0.737984	0.382193	unchanged	--	--	--
meta_4651	alpha-hydroxy myristic acid	0.0105419	0.00249245	0.0325744	0.0424917	0.0252574	0.12977	0.0209417	0.00232635	1.01705	0.502166	0.955492	unchanged	--	--	--
meta_4677		0.0873278	0.0636141	0.136468	0.0598476	0.253599	0.053079	0.182293	0.130492	0.835012	0.211398	1.53838	unchanged	--	--	--
meta_4682		0.00851515	0.00604515	0.0120396	0.0103887	0.00777021	0.0144258	0.00708941	0.00715383	-0.0215897	0.952344	0.0535073	unchanged	--	--	--
meta_4687		0.00250478	0.00208984	0.00397011	0.00332098	0.0031722	0.00460548	0.00236873	0.00479492	0.33008	0.331903	1.23786	unchanged	--	--	--
meta_4689		0.00877622	0.00661846	0.0154677	0.0112111	0.0130179	0.00967178	0.0189473	0.113924	1.88649	0.34061	1.2482	up	--	--	--
meta_4744		0.0807188	0.0438586	0.0852393	0.0713014	0.0722401	0.0814742	0.058353	0.0670519	-0.0102949	0.96393	0.161207	unchanged	--	--	--
meta_4753		0.0389069	0.0158872	0.149435	0.0386872	0.0541626	0.0825438	0.0334223	0.0338209	-0.252245	0.777873	0.379268	unchanged	--	--	--
meta_4757		0.531696	0.455437	1.23224	0.892475	0.517221	0.589467	0.538613	0.476114	-0.552745	0.260803	1.48674	unchanged	--	--	--
meta_4763	Stavudine	0.00116132	0.00141654	0.00158118	0.00196805	0.00295939	0.00262818	0.0042692	0.000852295	0.805558	0.202404	1.6869	unchanged	--	--	--
meta_4765		0.0200598	0.00857042	0.0448398	0.0370205	0.0403031	0.0444466	0.0162178	0.0319685	0.266808	0.606697	0.680217	unchanged	--	--	--
meta_4766		0.00108995	0.000913957	0.00137169	0.00134359	0.00135884	0.00117234	0.0010119	0.00195988	0.221671	0.444394	0.960437	unchanged	--	--	--
meta_4768		0.00142182	0.00212332	0.0015061	0.00557642	0.00373243	0.00166868	0.00306159	0.00518464	0.360797	0.562801	0.777825	unchanged	--	--	--
meta_4771	gamma-L-Glutamyl-L-valine	0.000783005	0.000839446	0.000712263	0.000701876	0.00220862	0.000978615	0.00129605	0.000676109	0.764751	0.207523	1.67714	unchanged	--	--	--
meta_4811	Floxuridine	0.00207788	0.00154005	0.0034211	0.00348878	0.00255501	0.00394846	0.00248831	0.00303887	0.192508	0.55242	0.797375	unchanged	Pyrimidine nucleosides	C11736	Drug metabolism - other enzymes(ko00983)
meta_4812	Acyclovir	0.0249471	0.00834718	0.00935764	0.0108613	0.0185157	0.0101491	0.0111484	0.024223	0.258993	0.625547	0.469916	unchanged	Imidazopyrimidines	C06810	Bile secretion(ko04976)
meta_4830		0.000427569	0.000381878	0.00149898	0.00125853	0.00084421	0.000782989	0.000486696	0.000640871	-0.372764	0.536487	0.787966	unchanged	--	--	--
meta_4835		0.00179703	0.087848	0.000810739	0.00868584	0.00129099	0.00204571	0.00102663	1.15631	3.54933	0.42623	1.05494	up	--	--	--
meta_4842		1.54252	0.798159	1.51676	1.42922	1.53616	1.60341	0.855956	1.17156	-0.0330063	0.90772	0.21855	unchanged	--	--	--
meta_4850		0.0830701	0.0712344	0.133232	0.172476	0.0714383	0.147331	0.105812	0.0802693	-0.184287	0.652004	0.533376	unchanged	--	--	--
meta_4864		0.0111511	0.00831314	0.0129446	0.0126719	0.01102	0.011784	0.00805994	0.00873877	-0.186913	0.36247	1.16216	unchanged	--	--	--
meta_4876		0.00584262	0.00460094	0.0123043	0.0103526	0.004146	0.00352109	0.00271961	0.00578992	-1.03294	0.0988782	2.04235	down	--	--	--
meta_4913		0.0829113	0.0687964	0.090431	0.0858169	0.0787788	0.108863	0.11252	0.000373709	-0.125967	0.811363	0.308477	unchanged	--	--	--
meta_4928		1.5359	0.878391	1.90207	2.02791	1.40196	1.68484	1.36846	1.09484	-0.192939	0.521906	0.869996	unchanged	--	--	--
meta_4961	Gamma-Glutamylcysteine	0.00317213	0.00304779	0.0031908	0.00232896	0.0193642	0.00281715	0.00797093	0.00345773	1.5175	0.248713	1.53129	up	Carboxylic acids and derivatives	C00669	Glutathione metabolism(ko00480);;Metabolic pathways(ko01100)
meta_4987		0.00417556	0.00374993	0.00868612	0.00622144	0.00542344	0.00501818	0.00427623	0.00439383	-0.25667	0.476192	0.938279	unchanged	--	--	--
meta_5008	Nname,Clofibric Acid	0.00848563	0.0027746	0.00823871	0.00696707	0.00580992	0.0114655	0.00586667	0.00405194	0.0391488	0.933392	0.0577207	unchanged	--	--	--
meta_5009		0.0227174	0.0257982	0.0401844	0.0424491	0.0409747	0.0198271	0.0221881	0.0176886	-0.381452	0.337814	1.15676	unchanged	--	--	--
meta_5013		0.0368898	0.0378128	0.123556	0.0974036	0.050113	0.0578592	0.0395151	0.0601655	-0.509775	0.390407	1.11231	unchanged	--	--	--
meta_5018	Deoxyinosine	0.00038653	0.00280676	0.000629982	0.000676007	0.00236261	0.00104272	0.00115866	0.00305887	0.760639	0.335806	1.29161	unchanged	Purine nucleosides	C05512	Metabolic pathways(ko01100);;Purine metabolism(ko00230)
meta_5024		0.0769037	0.0381797	0.0308761	0.0279409	0.066275	0.0247102	0.0370643	0.0613114	0.122877	0.80602	0.170421	unchanged	--	--	--
meta_5025		0.0127871	0.00343849	0.0149095	0.016729	0.00934148	0.0125122	0.00946218	0.00648807	-0.340405	0.475784	0.994876	unchanged	--	--	--
meta_5027	5'-Deoxyadenosine	0.0604643	0.0968157	0.0607721	0.0501684	0.0880443	0.0278242	0.0558228	0.0253755	-0.444734	0.362255	1.10809	unchanged	--	--	--
meta_5028	5-Amino-4-carbamoylimidazole (AICA)	0.0482338	0.0306787	0.0728619	0.0685102	0.0560725	0.0133084	0.0427401	0.0790683	-0.204368	0.682343	0.598172	unchanged	--	--	--
meta_5029		0.00427111	0.00710132	0.0144175	0.0100035	0.00698307	0.00936813	0.00517851	0.00380567	-0.498541	0.342636	1.12583	unchanged	--	--	--
meta_5034		0.00192071	0.0022453	0.00722133	0.0504064	0.0206581	0.024112	0.0289079	0.0101834	0.440547	0.680584	0.605514	unchanged	--	--	--
meta_5037		0.00318578	0.00416219	0.00846833	0.00798194	0.0060599	0.00533568	0.00467322	0.00376234	-0.263087	0.525177	0.768483	unchanged	--	--	--
meta_5043	sn-Glycerol 3-phosphoethanolamine	0.0019733	0.00136993	0.00403161	0.00418908	0.00216076	0.00337287	0.00240034	0.00100205	-0.371925	0.480265	0.87196	unchanged	--	--	--
meta_5051	Furegrelate	0.000873621	0.00092578	0.00161506	0.00162239	0.00127283	0.00145092	0.000924734	0.00140324	0.00425494	0.988234	0.0838397	unchanged	--	--	--
meta_5064		0.0567308	0.0300009	0.0644077	0.0653528	0.056733	0.0575751	0.0435258	0.0395849	-0.133055	0.63675	0.674082	unchanged	--	--	--
meta_5065		0.0164117	0.00873276	0.0155627	0.0191538	0.0162804	0.0152462	0.0100357	0.00989635	-0.218202	0.480982	0.949159	unchanged	--	--	--
meta_5067		0.0082349	0.00499559	0.00891059	0.00946427	0.00920448	0.00697764	0.00719465	0.00553606	-0.128458	0.61194	0.721619	unchanged	--	--	--
meta_5089		0.00820384	0.00881813	0.0239521	0.0239646	0.014258	0.0154793	0.0116093	0.00978291	-0.344924	0.503961	0.832395	unchanged	--	--	--
meta_5090	Daidzein	0.0848556	0.03308	0.0377467	0.0490609	0.0474152	0.0508103	0.070428	0.00362973	-0.249032	0.673894	0.650287	unchanged	--	--	--
meta_5104	3-Hydroxydodecanoic acid	0.00250617	0.000108085	0.00100905	0.000393238	0.00144334	0.000362167	0.000702265	0.00219871	0.228691	0.806883	0.136602	unchanged	--	--	--
meta_5112	cis-9-Palmitoleic acid	0.0692656	0.00495687	0.0243003	0.0252829	0.0206101	0.147369	0.00474293	0.0106722	0.566867	0.705284	0.490867	unchanged	Fatty Acyls	C08362	Fatty acid biosynthesis(ko00061)
meta_5133		0.148604	0.103866	0.228205	0.215604	0.0798243	0.0366565	0.198752	0.0733244	-0.84154	0.145105	1.78035	unchanged	--	--	--
meta_5142	Nitrofurantoin	0.00184432	0.00134472	0.00251984	0.00295879	0.00217316	0.00242604	0.0012494	0.00165966	-0.207166	0.539811	0.762425	unchanged	Heteroaromatic compounds	C00089	Carbohydrate digestion and absorption(ko04973);;Galactose metabolism(ko00052);;Taste transduction(ko04742);;Metabolic pathways(ko01100);;ABC transporters(ko02010);;Starch and sucrose metabolism(ko00500)
meta_5163		0.0318735	0.0066096	0.00406828	0.0369187	0.0210239	0.000881661	0.0216629	0.000917357	-0.83707	0.433001	1.08729	unchanged	--	--	--
meta_5165		0.00892633	0.00524461	0.0095818	0.00808229	0.00785573	0.00795629	0.00699803	0.00584536	-0.151808	0.495953	0.986533	unchanged	--	--	--
meta_5172		0.741918	0.477415	1.25495	1.50458	0.819098	1.05995	0.998353	0.488678	-0.241288	0.592976	0.679711	unchanged	--	--	--
meta_5181	Parachlorophenol	0.158283	0.100254	0.15743	0.148235	0.141771	0.161236	0.131826	0.117033	-0.0318942	0.859708	0.321101	unchanged	--	C02124	Metabolic pathways(ko01100)
meta_5188	Barbituric acid	0.00508706	0.00346756	0.00708728	0.00576696	0.00614806	0.00700063	0.00347038	0.00501583	0.0151517	0.959683	0.0639158	unchanged	Diazines	C00813	Pyrimidine metabolism(ko00240)
meta_5198	5'-O-methylthymidine	0.00674557	0.00203947	0.00644988	0.00606379	0.00500614	0.00547331	0.00204124	0.0039363	-0.372066	0.405821	1.14835	unchanged	--	--	--
meta_5213	Palmitic acid	0.712273	0.438044	0.881438	0.786071	0.761711	0.803508	0.525556	0.549339	-0.093982	0.722973	0.495555	unchanged	Fatty Acyls	C00249	Fatty acid degradation(ko00071);;Fatty acid metabolism(ko01212);;Biosynthesis of unsaturated fatty acids(ko01040);;Fatty acid biosynthesis(ko00061);;Metabolic pathways(ko01100);;Fatty acid elongation(ko00062)
meta_5231		0.00875826	0.00158298	0.00678666	0.00720396	0.00789724	0.00991645	0.00293223	0.0035678	-0.00107493	0.998492	0.0676145	unchanged	--	--	--
meta_5245		0.51959	0.545619	0.804233	1.397	0.698436	0.164646	1.20371	0.466869	-0.366498	0.563173	0.740622	unchanged	--	--	--
meta_5257		0.0277053	0.0268765	0.0444955	0.0913034	0.024282	0.0357189	0.0324067	0.0176952	-0.790035	0.279755	1.36888	unchanged	--	--	--
meta_5267		0.606451	0.380273	0.782234	0.807494	0.661322	0.726552	0.457586	0.535467	-0.113862	0.690545	0.532966	unchanged	--	--	--
meta_5268	2'-O-methylcytidine	0.000717605	0.000744987	0.00236725	0.00177306	0.00178887	0.00252622	0.00196477	0.00264049	0.670927	0.135029	1.85865	unchanged	--	--	--
meta_5270		0.00109918	0.00127551	0.00332319	0.0222363	0.00304704	0.00260502	0.00884646	0.00343928	-0.639029	0.666062	0.53821	unchanged	--	--	--
meta_5272		0.0039889	0.00296609	0.00460903	0.00349645	0.00693107	0.0058947	0.00751838	0.0433182	2.07967	0.275832	1.42828	up	--	--	--
meta_5305		0.0204725	0.0187892	0.0413	0.0460641	0.0325496	0.0346899	0.020702	0.0232495	-0.187532	0.645233	0.548423	unchanged	--	--	--
meta_5307		0.0028009	0.00944483	0.00960781	0.00645872	0.0101668	0.0119431	0.0119805	0.00970706	0.62942	0.0890487	2.20633	unchanged	--	--	--
meta_5308	3-Methyluridine	0.00918266	0.00417653	0.0225317	0.0287857	0.0222148	0.0489228	0.0102996	0.0403766	0.913362	0.227349	1.53506	unchanged	--	--	--
meta_5342		1.99494	1.25223	4.16873	5.14335	9.4965	4.01484	4.72204	0.627208	0.586626	0.479641	0.939812	unchanged	--	--	--
meta_5344	D-Glucosamine 1-phosphate (Glucosamine-1P)	0.076189	0.0239385	0.0506197	0.0501883	0.0485264	0.0468722	0.0413994	0.0381277	-0.199991	0.590357	0.897131	unchanged	--	--	--
meta_5348	2-Thiocytidine	0.00452004	0.00155832	0.0175079	0.00356903	0.00623142	0.0102136	0.00270655	0.0069945	-0.0546349	0.951979	0.0900919	unchanged	--	--	--
meta_5349		0.00309833	0.00227991	0.0113312	0.00606022	0.00410747	0.017606	0.0196721	0.0136251	1.2726	0.102239	1.94687	up	--	--	--
meta_5352		0.00188512	0.0595755	0.0210732	0.039528	0.0107779	0.0298572	0.0613161	0.0035425	-0.210454	0.824424	0.158605	unchanged	--	--	--
meta_5365		0.0228078	0.0229245	0.0576306	0.0456542	0.04034	0.0418158	0.0326944	0.0811595	0.395448	0.432749	1.00058	unchanged	--	--	--
meta_5382		0.140321	0.0410602	0.103138	0.102435	0.127252	0.0703578	0.105356	0.196133	0.367162	0.437289	0.847431	unchanged	--	--	--
meta_5383		0.0389055	0.0216854	0.0433323	0.0366272	0.0370734	0.0472026	0.0217387	0.0482806	0.134607	0.673682	0.494847	unchanged	--	--	--
meta_5385	D-Erythrose 4-phosphate	0.00406819	0.00367592	0.0116382	0.0114814	0.00467837	0.00488482	0.00614573	0.00171637	-0.824728	0.235277	1.48511	unchanged	Organooxygen compounds	C00279	Phenylalanine, tyrosine and tryptophan biosynthesis(ko00400);;Metabolic pathways(ko01100);;Vitamin B6 metabolism(ko00750);;Biosynthesis of amino acids(ko01230);;Pentose phosphate pathway(ko00030);;Carbon metabolism(ko01200)
meta_5387	Fructose 1-phosphate	0.00213424	0.000740844	0.00401053	0.00342669	0.00275833	0.00189727	0.00123063	0.0011196	-0.55774	0.363958	1.19114	unchanged	--	--	--
meta_5393	D-glucosamine 6-phosphate	0.140824	0.0504762	0.114824	0.24015	0.34945	0.0980407	0.181322	0.395303	0.906681	0.200038	1.54345	unchanged	Organooxygen compounds	C00352	Insulin resistance(ko04931);;Alanine, aspartate and glutamate metabolism(ko00250);;Metabolic pathways(ko01100);;Amino sugar and nucleotide sugar metabolism(ko00520)
meta_5399		0.000442614	0.000106842	0.000998641	0.000792398	0.00136068	0.00340844	0.000747633	0.00620588	2.32441	0.15199	1.8636	up	--	--	--
meta_5403		0.0225978	0.0331533	0.106316	0.0858275	0.0368098	0.0699854	0.0462648	0.0751243	-0.119528	0.835039	0.2217	unchanged	--	--	--
meta_5408		0.00661452	0.0043624	0.0103701	0.0107527	0.00903881	0.00719704	0.0057057	0.0157543	0.231844	0.62484	0.605809	unchanged	--	--	--
meta_5411		0.00099675	0.000594799	0.00130497	0.000672349	0.00088363	0.000639636	0.000735285	0.00114104	-0.070104	0.837262	0.385266	unchanged	--	--	--
meta_5435		0.0130207	0.0121537	0.0542691	0.0334969	0.028361	0.0244158	0.00970651	0.0132846	-0.5759	0.441274	0.971434	unchanged	--	--	--
meta_5436		0.00285199	0.00236393	0.00559638	0.00487602	0.00369776	0.00480369	0.00277868	0.00405709	-0.0326538	0.9252	0.0909025	unchanged	--	--	--
meta_5441		0.00384285	0.00169973	0.00541493	0.0029428	0.00460713	0.00445707	0.00193153	0.00223977	-0.0707043	0.880129	0.240225	unchanged	--	--	--
meta_5444		0.0194904	0.00825707	0.0148112	0.0126616	0.016855	0.00924764	0.010099	0.0123241	-0.18645	0.585464	0.870659	unchanged	--	--	--
meta_5473		0.196642	0.241308	0.624019	0.327971	0.491345	0.355583	0.488697	0.22567	0.16772	0.724544	0.48412	unchanged	--	--	--
meta_5483		0.0139351	0.0286657	0.0132834	0.0158118	0.0184098	0.0247735	0.0431044	0.0151726	0.500951	0.351354	1.2466	unchanged	--	--	--
meta_5490	O-Phosphotyrosine	0.000387754	0.00038446	0.000513822	0.000670091	0.000401407	0.000469676	0.000287936	0.000382146	-0.343979	0.240158	1.41223	unchanged	--	--	--
meta_5499		0.0244678	0.0162783	0.029908	0.0216279	0.0226578	0.0182828	0.0192586	0.0290605	-0.0480415	0.846849	0.361625	unchanged	--	--	--
meta_5507	Hydroxyproline	0.00147731	0.000775968	0.00201225	0.0018201	0.00130678	0.0015731	0.000984198	0.00138507	-0.213322	0.520575	0.887018	unchanged	Carboxylic acids and derivatives	C01157	Arginine and proline metabolism(ko00330);;Metabolic pathways(ko01100)
meta_5509	L-phenylalanyl-L-proline	0.00254442	0.00412393	0.0132151	0.00548884	0.00375093	0.0143857	0.00260481	0.00660578	0.108145	0.894181	0.239992	unchanged	--	--	--
meta_5530		0.00480164	0.00435488	0.00917728	0.00653986	0.00555425	0.00885471	0.00399508	0.0104543	0.21437	0.609445	0.677478	unchanged	--	--	--
meta_5540		0.0175216	0.0221332	0.0643882	0.0728174	0.0187258	0.0280528	0.0332219	0.0452171	-0.498173	0.446243	0.963143	unchanged	--	--	--
meta_5541	Acetylcarnitine	0.0188412	0.0145357	0.0282095	0.0186946	0.0125548	0.0091405	0.0107156	0.0145216	-0.774473	0.0562789	2.30923	unchanged	Fatty Acyls	C02571	Insulin resistance(ko04931)
meta_5555		0.672963	0.312911	0.611127	0.592449	0.709391	0.76063	0.300671	0.544175	0.0803614	0.819113	0.242084	unchanged	--	--	--
meta_5556	3-Methoxy-4-Hydroxyphenylglycol Sulfate	0.610263	0.235361	3.05646	1.02243	1.97991	1.50447	1.67572	0.0269763	0.0749371	0.934734	0.108389	unchanged	--	--	--
meta_5559	Pyridoxal 5'-phosphate	0.0119691	0.00433969	0.01993	0.0149846	0.0227363	0.0377891	0.00433133	0.0163186	0.66424	0.382496	1.15986	unchanged	Pyridines and derivatives	C00018	Thiamine metabolism(ko00730);;Vitamin B6 metabolism(ko00750);;Metabolic pathways(ko01100);;Vitamin digestion and absorption(ko04977)
meta_5565	Pentobarbital	0.00354978	0.00308337	0.00369197	0.00340097	0.00310791	0.00348545	0.00621027	0.00213072	0.121713	0.754001	0.390107	unchanged	--	--	--
meta_5570	Alpha-N-Phenylacetyl-L-glutamine	0.0105364	0.00275233	0.00404654	0.00852119	0.013635	0.00364438	0.00524357	0.00317461	-0.00889368	0.990083	0.109355	unchanged	Carboxylic acids and derivatives	C04148	Phenylalanine metabolism(ko00360)
meta_5594	Guanosine	0.107713	0.0280078	0.0343203	0.0462692	0.124964	0.0313734	0.0435678	0.115516	0.544182	0.446152	0.843854	unchanged	Purine nucleosides	C00387	Purine metabolism(ko00230);;Metabolic pathways(ko01100)
meta_5602		0.0111252	0.00576594	0.0087815	0.00748022	0.00896121	0.00729125	0.00612875	0.007992	-0.126333	0.611932	0.833382	unchanged	--	--	--
meta_5620		0.0112938	0.00687457	0.012402	0.0107661	0.00995743	0.0129697	0.00704869	0.0116161	0.00888828	0.972119	0.00983401	unchanged	--	--	--
meta_5629		0.00555165	0.00266123	0.00399453	0.00232551	0.00538829	0.000980257	0.00189315	0.00294831	-0.374538	0.51672	0.960414	unchanged	--	--	--
meta_5633	Xanthosine	0.00526924	0.00984617	0.00514111	0.0118821	0.00570327	0.0154758	0.0264807	0.00835548	0.801513	0.297011	1.39332	unchanged	Purine nucleosides	C01762	Caffeine metabolism(ko00232);;Metabolic pathways(ko01100);;Purine metabolism(ko00230)
meta_5634		0.0174421	0.0159829	0.00721606	0.017923	0.0120897	0.0190584	0.0212679	0.0143373	0.188825	0.555716	0.753521	unchanged	--	--	--
meta_5647		0.00246924	0.00478436	0.00501688	0.0047805	0.00130942	0.000664414	0.0022968	0.00239642	-1.35473	0.0145847	2.46704	down	--	--	--
meta_5648		0.703738	1.97661	1.69902	0.72098	0.6135	1.21511	0.202537	7.53395	0.907184	0.567759	0.769388	unchanged	--	--	--
meta_5674	Adenosine	0.00520395	0.0104277	0.0250856	0.0118922	0.00699549	0.0156007	0.00966858	0.0037764	-0.545675	0.43877	0.924816	unchanged	Purine nucleosides	C00212	Morphine addiction(ko05032);;Vascular smooth muscle contraction(ko04270);;cAMP signaling pathway(ko04024);;Renin secretion(ko04924);;Regulation of lipolysis in adipocytes(ko04923);;Neuroactive ligand-receptor interaction(ko04080);;cGMP-PKG signaling pathway(ko04022);;Metabolic pathways(ko01100);;Sphingolipid signaling pathway(ko04071);;Purine metabolism(ko00230);;Parkinson's disease(ko05012);;Alc…
meta_5685		0.00189253	0.00166695	0.00657806	0.00203547	0.00192857	0.000776651	0.00229672	0.000759349	-1.07922	0.273264	1.44391	down	--	--	--
meta_5692		0.00369521	0.00164878	0.00770569	0.0412904	0.0329836	0.0238179	0.0120738	0.00761623	0.493284	0.634553	0.67876	unchanged	--	--	--
meta_5696	Ribulose 5-phosphate	0.00259666	0.00167658	0.0011166	0.00404602	0.00164559	0.00296941	0.000604793	0.00276821	-0.240319	0.682742	0.51785	unchanged	--	--	--
meta_5704		0.00901174	0.00691907	0.0202291	0.00947976	0.00986038	0.008666	0.00748319	0.00665606	-0.482515	0.361691	1.22926	unchanged	--	--	--
meta_5707		0.149479	0.0719169	0.114134	0.137599	0.0894107	0.0872998	0.122285	0.218958	0.130592	0.764577	0.279362	unchanged	--	--	--
meta_5708	Inosine	0.795079	0.745311	2.75027	1.63762	0.739852	0.50371	1.15552	0.326908	-1.12084	0.189138	1.66734	down	Purine nucleosides	C00294	Purine metabolism(ko00230);;Metabolic pathways(ko01100)
meta_5718		0.0295128	0.0587593	0.0696006	0.0282193	0.020055	0.054789	0.00754611	0.256203	0.863535	0.561488	0.777557	unchanged	--	--	--
meta_5719	Diethylstilbestrol	0.000549427	0.00142349	0.00379079	0.000847139	0.000867328	0.000578307	0.00174755	0.000988368	-0.660796	0.481403	0.913022	unchanged	--	--	--
meta_5736		0.0514075	0.0177467	0.0283126	0.125921	0.0454178	0.0208426	0.0414999	0.0318372	-0.678279	0.458432	1.00782	unchanged	--	--	--
meta_5767		0.0105439	0.0043679	0.00961467	0.0130355	0.00730453	0.00892821	0.00631474	0.00358591	-0.523382	0.239591	1.51357	unchanged	--	--	--
meta_5771		0.00837155	0.00425864	0.082228	0.0117934	0.0137622	0.0100612	0.0116072	0.0142692	-1.10159	0.499656	0.926131	unchanged	--	--	--
meta_5791		0.00106233	0.000718748	0.00145412	0.0104406	0.00209219	0.00707545	0.00339533	0.00266889	0.155469	0.8878	0.253768	unchanged	--	--	--
meta_5796		0.28468	0.217242	0.427631	0.536688	0.371683	0.134239	0.287024	0.200992	-0.560895	0.234416	1.47825	unchanged	--	--	--
meta_5804		0.0390659	0.00376888	0.0195487	0.0209559	0.0243877	0.11887	0.0139093	0.00414696	0.952806	0.523007	0.866548	unchanged	--	--	--
meta_5809		0.045234	0.0180371	0.0860804	0.084946	0.0236795	0.0121755	0.0486518	0.0143605	-1.24478	0.134214	1.86913	down	--	--	--
meta_5821		0.0268796	0.122809	0.223082	0.143339	0.193677	0.102364	0.0723508	0.0453446	-0.318968	0.638664	0.507823	unchanged	--	--	--
meta_5822		1.63175	0.975867	6.17145	3.0858	9.80423	2.08671	4.43679	0.269819	0.484275	0.640052	0.609111	unchanged	--	--	--
meta_5827	Phosphocreatine	0.0106293	0.00509313	0.00807608	0.00730669	0.0107358	0.010318	0.00352781	0.0147054	0.336898	0.469509	0.868128	unchanged	Carboxylic acids and derivatives	C02305	Metabolic pathways(ko01100);;Arginine and proline metabolism(ko00330)
meta_5832		0.00991738	0.0127655	0.025657	0.0401569	0.0152659	0.0189379	0.0110295	0.012801	-0.60872	0.355803	1.15157	unchanged	--	--	--
meta_5834		0.00974818	0.0151907	0.0239285	0.0405369	0.0188413	0.0172182	0.0112795	0.00850285	-0.678998	0.309698	1.23768	unchanged	--	--	--
meta_5838		0.00482515	0.0518997	0.00680997	0.0418932	0.0105381	0.0289399	0.0554768	0.00164825	-0.126117	0.900519	0.0423325	unchanged	--	--	--
meta_5844		0.0113235	0.0446037	0.00594357	0.0357945	0.00670834	0.00308495	0.0500185	0.00597129	-0.570128	0.605551	0.598953	unchanged	--	--	--
meta_5866		0.453056	0.239615	0.451619	0.450182	0.449449	0.431017	0.29827	0.331661	-0.0781519	0.757343	0.484673	unchanged	--	--	--
meta_5868		0.0358612	0.0216467	0.0479423	0.050177	0.0234224	0.0128445	0.0363001	0.00552331	-0.994879	0.0840007	2.01603	unchanged	--	--	--
meta_5872		0.0105783	0.0111969	0.0189202	0.0205554	0.0295709	0.0283957	0.0120325	0.0108673	0.400813	0.432779	1.08845	unchanged	--	--	--
meta_5873		0.0494361	0.0948489	0.113174	0.0815496	0.134115	0.049131	0.0800648	0.0769872	0.00547547	0.98896	0.0827243	unchanged	--	--	--
meta_5876		0.0121056	0.00943625	0.0155699	0.0121312	0.0105548	0.000629871	0.00861617	0.010543	-0.698517	0.14325	1.86536	unchanged	--	--	--
meta_5878		0.00937818	0.00632864	0.00621052	0.0104799	0.00860529	0.00154369	0.00812831	0.00958881	-0.217359	0.617878	0.744386	unchanged	--	--	--
meta_5884		0.00263745	0.0016323	0.00418709	0.00327965	0.0022988	0.00234849	0.00231386	0.0017081	-0.437021	0.252047	1.53255	unchanged	--	--	--
meta_5887		0.017734	0.0121309	0.0251181	0.0203887	0.0159989	0.019296	0.0134782	0.0196336	-0.139884	0.597918	0.727906	unchanged	--	--	--
meta_5899	5,2'-O-dimethyluridine	0.00264955	0.00406289	0.00547706	0.00758219	0.00867946	0.00910934	0.00823945	0.0138927	1.01371	0.0257854	2.40218	up	--	--	--
meta_5900	Argininosuccinic acid	0.021962	0.0114833	0.021283	0.0176362	0.0225702	0.0163796	0.0156522	0.0184499	0.01364	0.954314	0.0698639	unchanged	--	--	--
meta_5901		0.0253694	0.0198598	0.0365954	0.0406817	0.0305799	0.0308226	0.0168893	0.0233939	-0.268739	0.413239	1.01614	unchanged	--	--	--
meta_5908		0.003963	0.00167894	0.00391741	0.00916517	0.00528092	0.0223965	0.00397567	0.00594389	1.00569	0.369033	1.23204	up	--	--	--
meta_5910		0.0383262	0.00549972	0.0965229	0.113976	0.0965148	0.676972	0.0533012	0.0117048	1.72113	0.422421	1.13865	up	--	--	--
meta_5929		0.00486062	0.00439275	0.0124687	0.00816755	0.00850436	0.00746792	0.00536206	0.00519235	-0.172201	0.700078	0.483576	unchanged	--	--	--
meta_5936		0.012445	0.00406685	0.00728481	0.00738119	0.00872522	0.00456033	0.00453601	0.00704683	-0.326208	0.469147	1.10616	unchanged	--	--	--
meta_5943		0.0139292	0.00828001	0.0193036	0.0180008	0.0133119	0.019705	0.00942817	0.0101338	-0.178737	0.629579	0.618055	unchanged	--	--	--
meta_5973		0.282825	0.239566	0.369973	0.332604	0.501192	0.137224	0.412323	0.578926	0.411832	0.377769	1.10635	unchanged	--	--	--
meta_5974		0.836413	0.531336	0.808354	0.791763	0.804376	0.822089	0.665442	0.623112	-0.0259209	0.884163	0.281963	unchanged	--	--	--
meta_5978		0.000794977	0.0224367	0.00141043	0.00299202	0.00222137	0.0228309	0.00154208	0.433414	4.05714	0.38407	1.15484	up	--	--	--
meta_5983	2-Deoxyribose 5-phosphate	0.0338826	0.051717	0.0793336	0.0983547	0.182973	0.0356503	0.163569	0.0411174	0.685073	0.394429	1.12673	unchanged	Organooxygen compounds	C00673	Pentose phosphate pathway(ko00030)
meta_5994		0.00207326	0.00462754	0.00703258	0.00185882	0.00794556	0.00500294	0.00827452	0.000233298	0.460578	0.53825	0.835905	unchanged	--	--	--
meta_5997		0.00338026	0.00149718	0.00380757	0.0041422	0.0026404	0.00201215	0.0017983	0.00316315	-0.415996	0.287634	1.43572	unchanged	--	--	--
meta_6020		0.062279	0.200384	0.615899	0.163198	0.366907	0.293971	0.194136	0.107162	-0.11465	0.88926	0.127333	unchanged	--	--	--
meta_6035	Biopterin	0.00191394	0.00146224	0.00510802	0.00555197	0.00290995	0.00391696	0.00272379	0.00252363	-0.217207	0.682744	0.503875	unchanged	--	--	--
meta_6039		0.0050392	0.00434504	0.0073559	0.00725864	0.00531806	0.00730135	0.00571892	0.00669536	0.0609092	0.783653	0.383196	unchanged	--	--	--
meta_6048	Ribothymidine	0.00178933	0.00298122	0.011184	0.00674699	0.00356906	0.007372	0.00410521	0.00199681	-0.413604	0.583561	0.651663	unchanged	--	--	--
meta_6050	Acadesine (Drug)	0.000352338	0.00014585	0.000348702	0.000455267	0.000284902	0.000346526	0.000133416	0.000459282	-0.0891515	0.842262	0.309721	unchanged	--	--	--
meta_6051	Glycerophosphocholine	0.000834459	0.000968662	0.00238467	0.00237368	0.00155471	0.00140496	0.0009296	0.00116351	-0.376941	0.452831	0.934596	unchanged	Glycerophospholipids	C00670	alpha-Linolenic acid metabolism(ko00592);;Linoleic acid metabolism(ko00591);;Metabolic pathways(ko01100);;Glycerophospholipid metabolism(ko00564);;Ether lipid metabolism(ko00565);;Choline metabolism in cancer(ko05231);;Retrograde endocannabinoid signaling(ko04723);;Arachidonic acid metabolism(ko00590)
meta_6054		0.000783943	0.000941548	0.00312278	0.00274777	0.00161604	0.00348303	0.000534267	0.00308507	0.198818	0.76821	0.443994	unchanged	--	--	--
meta_6079		0.00671173	0.00351834	0.00636082	0.00593811	0.00590995	0.00605575	0.00484891	0.00464501	-0.0701578	0.755628	0.528515	unchanged	--	--	--
meta_6080		0.00625359	0.00167165	0.00342432	0.00498422	0.00266051	0.00473034	0.00477315	0.00683129	0.217784	0.629029	0.485037	unchanged	--	--	--
meta_6092		0.0233527	0.00833479	0.0152953	0.0229964	0.0161664	0.0121623	0.0120692	0.0199155	-0.214452	0.577994	0.863534	unchanged	--	--	--
meta_6097	gamma-L-Glutamyl-L-glutamic acid	0.00462912	0.00229117	0.0105078	0.0134151	0.00521715	0.0103131	0.00318488	0.00467727	-0.398914	0.56231	0.711161	unchanged	--	--	--
meta_6098		0.00611692	0.00203632	0.0160156	0.014713	0.00521346	0.0238087	0.00331426	0.0174973	0.358026	0.664384	0.594417	unchanged	--	--	--
meta_6102	L-Saccharopine	0.122836	0.0451953	0.103227	0.0520447	0.0536548	0.046109	0.0314545	0.0470993	-0.858437	0.152157	1.9843	unchanged	Carboxylic acids and derivatives	C00449	Biosynthesis of amino acids(ko01230);;Metabolic pathways(ko01100);;Lysine biosynthesis(ko00300);;Lysine degradation(ko00310)
meta_6127		0.01789	0.00935283	0.0278649	0.0121323	0.0188335	0.0175174	0.0146267	0.0210026	0.0982788	0.797967	0.255895	unchanged	--	--	--
meta_6146		0.000706005	0.000152373	0.000994	0.00542056	0.00544465	0.00289489	0.00184599	0.000447413	0.547931	0.620508	0.684057	unchanged	--	--	--
meta_6152		0.00510942	0.00230159	0.00529402	0.00256652	0.00286665	0.00245122	0.0019073	0.00281891	-0.604502	0.202195	1.78399	unchanged	--	--	--
meta_6164		0.00811736	0.00433397	0.0137697	0.0121479	0.0158058	0.023226	0.00494268	0.00835394	0.447654	0.484797	0.949406	unchanged	--	--	--
meta_6174		0.0360561	0.0384123	0.0699347	0.094825	0.0370456	0.0541396	0.0529071	0.0325339	-0.437688	0.358042	1.14018	unchanged	--	--	--
meta_6176		0.0319549	0.00737136	0.0577284	0.0622282	0.0693338	0.0379856	0.061281	0.00180652	0.0973928	0.892829	0.158205	unchanged	--	--	--
meta_6180		0.0313937	0.0108467	0.039884	0.0397929	0.0442846	0.165928	0.0087325	0.0329317	1.04682	0.426382	1.11267	up	--	--	--
meta_6182		0.0401969	0.072706	0.0551456	0.0709531	0.0640267	0.0830096	0.0723346	0.0271473	0.0446738	0.900719	0.304061	unchanged	--	--	--
meta_6197		0.00482004	0.00476769	0.00498168	0.0206397	0.0117505	0.00072644	0.00556044	0.0189347	0.0704884	0.939573	0.102834	unchanged	--	--	--
meta_6199	all cis-(6,9,12)-Linolenic acid	0.00980854	0.000958296	0.00579995	0.00396694	0.0132664	0.189777	0.00289117	0.00340734	3.34979	0.379336	1.24018	up	--	--	--
meta_6222		0.00356249	0.00315228	0.00749356	0.00695089	0.00365168	0.00219977	0.00670384	0.00456875	-0.305264	0.518284	0.849422	unchanged	--	--	--
meta_6223		0.00112274	0.00100615	0.00215728	0.00169123	0.00132172	0.00146485	0.00117547	0.00105508	-0.25266	0.445675	0.98276	unchanged	--	--	--
meta_6233	gamma-Glutamyl-L-methionine	0.000905432	0.00137993	0.00527774	0.0056389	0.00133648	0.00333618	0.00194612	0.00194883	-0.623792	0.43413	0.966845	unchanged	--	--	--
meta_6258		0.00903349	0.034847	0.028884	0.0297104	0.0565725	0.0187278	0.0270437	0.0170786	0.220806	0.71065	0.584837	unchanged	--	--	--
meta_6266		0.0513584	0.022641	0.0479711	0.0595549	0.0534532	0.040833	0.0392615	0.031886	-0.133917	0.679031	0.625251	unchanged	--	--	--
meta_6269		0.000693611	0.000432902	0.00118705	0.000936874	0.00121737	0.00100102	0.000777628	0.00339759	0.975995	0.289246	1.36306	unchanged	--	--	--
meta_6285		0.0088026	0.0104376	0.0291444	0.0101438	0.00780732	0.00875744	0.00244305	0.0441856	0.110637	0.91813	0.118974	unchanged	--	--	--
meta_6287		0.0019225	0.0024883	0.00759745	0.00649304	0.00255983	0.0046389	0.00389437	0.00586831	-0.12537	0.818536	0.261546	unchanged	--	--	--
meta_6288	Linoleic acid	0.245526	0.00694134	0.0474042	0.0997774	0.110184	1.61235	0.0127222	0.0471442	2.15701	0.441698	1.07479	up	Fatty Acyls	C01595	Linoleic acid metabolism(ko00591);;Biosynthesis of unsaturated fatty acids(ko01040);;Metabolic pathways(ko01100)
meta_6314	N-Acetyl-D-glucosamine	0.00702159	0.00386223	0.00751351	0.00695385	0.00622054	0.00701545	0.00467628	0.00715225	-0.0164064	0.946022	0.177431	unchanged	Organooxygen compounds	C00140	Amino sugar and nucleotide sugar metabolism(ko00520);;Metabolic pathways(ko01100);;ABC transporters(ko02010)
meta_6336		0.000526519	0.00169968	0.00121328	0.00267342	0.00106048	0.00120768	0.00116147	0.00575168	0.586845	0.569788	0.776218	unchanged	--	--	--
meta_6343		0.0425893	0.0561888	0.105441	0.129971	0.19733	0.0651029	0.0754856	0.0119405	0.0661027	0.933211	0.154862	unchanged	--	--	--
meta_6349		0.0207976	0.00799305	0.0364783	0.0319024	0.0464437	0.0589831	0.0117172	0.025142	0.550191	0.403473	1.10013	unchanged	--	--	--
meta_6357	3'-O-Methylinosine	0.0255749	0.00713805	0.03962	0.0200447	0.0465423	0.0550514	0.0161682	0.0521359	0.879051	0.13787	1.74501	unchanged	--	--	--
meta_6360		0.0232976	0.0061689	0.0279104	0.030311	0.017582	0.0225679	0.0178548	0.0123184	-0.31838	0.499713	0.952213	unchanged	--	--	--
meta_6364		0.000926929	0.000930541	0.00173308	0.00353109	0.00179479	0.00153704	0.00175119	0.00171578	-0.0669301	0.903949	0.11542	unchanged	--	--	--
meta_6368	Oleic acid	0.363895	0.0127168	0.0543923	0.0781413	0.0757421	0.474199	0.0208937	0.0163631	0.205767	0.891039	0.121754	unchanged	Fatty Acyls	C00712	Fatty acid biosynthesis(ko00061);;Biosynthesis of unsaturated fatty acids(ko01040);;Longevity regulating pathway - worm(ko04212)
meta_6379		0.00596043	0.00696201	0.0134371	0.0114907	0.00624531	0.00594146	0.00812662	0.00949155	-0.344752	0.362846	1.15493	unchanged	--	--	--
meta_6388	N-Acetyl-D-Glucosamine 6-Phosphate	0.00286089	0.00534914	0.0034757	0.00499959	0.00494284	0.00915004	0.00503338	0.00175569	0.323677	0.55532	0.901075	unchanged	Organooxygen compounds	C00357	Metabolic pathways(ko01100);;Amino sugar and nucleotide sugar metabolism(ko00520)
meta_6397		0.010076	0.0117842	0.0260513	0.026925	0.0154382	0.0177393	0.0186224	0.0142764	-0.17961	0.66504	0.524238	unchanged	--	--	--
meta_6399		0.0014282	0.07023	0.00227915	0.0117734	0.00192145	0.00819374	0.0703724	0.000621882	-0.0796058	0.96253	0.0227552	unchanged	--	--	--
meta_6427	Quercetin	0.0054935	0.00326991	0.00641036	0.00751263	0.00594138	0.00622576	0.00483782	0.00611288	0.027179	0.915926	0.102404	unchanged	Flavonoids	C00389	AMPK signaling pathway(ko04152);;Metabolic pathways(ko01100)
meta_6428		0.00797629	0.0216837	0.0121116	0.0196841	0.0188882	0.035973	0.0197821	0.0067112	0.404676	0.500588	1.01405	unchanged	--	--	--
meta_6430		0.0668737	0.0357988	0.0488006	0.0462875	0.0647736	0.0452778	0.0319591	0.0610483	0.0381421	0.898474	0.0366316	unchanged	--	--	--
meta_6436		0.0158767	0.0215322	0.0361037	0.0622752	0.0219572	0.0204733	0.0343004	0.0176353	-0.52501	0.402921	1.04395	unchanged	--	--	--
meta_6438		0.0107044	0.00933173	0.00535305	0.0713297	0.041579	0.007471	0.0292428	0.00844732	-0.1571	0.894634	0.142934	unchanged	--	--	--
meta_6449	Deoxyguanosine	0.000953893	0.00193392	0.00193727	0.00738034	0.00482995	0.00499061	0.00508743	0.00110768	0.391961	0.609188	0.745951	unchanged	Purine nucleosides	C00330	Metabolic pathways(ko01100);;Purine metabolism(ko00230)
meta_6460		0.0585039	0.032949	0.0485391	0.0527628	0.031999	0.0744553	0.0376607	0.0374155	-0.0865556	0.812832	0.341886	unchanged	--	--	--
meta_6464	Stearic acid	0.605114	0.187523	0.38654	0.321112	0.511258	1.60656	0.182019	0.193365	0.732761	0.521093	0.873729	unchanged	Fatty Acyls	C01530	Phototransduction - fly(ko04745);;Biosynthesis of unsaturated fatty acids(ko01040);;Fatty acid biosynthesis(ko00061)
meta_6494		0.0180786	0.0140748	0.023964	0.0157133	0.0201468	0.0200113	0.0132074	0.0134411	-0.104611	0.681613	0.552321	unchanged	--	--	--
meta_6502		0.00569492	0.00238347	0.00314628	0.00358392	0.00641116	0.00394717	0.00162206	0.00708848	0.364785	0.492771	0.796737	unchanged	--	--	--
meta_6507	N4-Acetylcytidine	0.0127488	0.00258461	0.018281	0.0136673	0.0207041	0.0406528	0.00488903	0.0131703	0.748152	0.388544	1.14374	unchanged	--	--	--
meta_6508		0.00746947	0.121431	0.0247752	0.140738	0.0221974	0.0677565	0.126389	0.00983401	-0.380393	0.704342	0.366789	unchanged	--	--	--
meta_6514	Evodiamine	0.0050691	0.00198186	0.00218426	0.0231299	0.00251269	0.0015109	0.0239396	0.00608687	0.0732181	0.955754	0.0593495	unchanged	--	--	--
meta_6556	Spaglumic Acid	0.00676108	0.00327961	0.00699513	0.00447128	0.00528644	0.00597654	0.00520039	0.0058575	0.0535811	0.838504	0.123804	unchanged	--	--	--
meta_6557		0.00124143	0.000508032	0.00119378	0.000561705	0.00160672	0.000758961	0.000404732	0.000997611	0.104417	0.844772	0.157015	unchanged	--	--	--
meta_6562	AFMK	0.000167749	9.28675e-05	0.00018401	0.000121289	0.000158448	0.000200808	0.000184629	0.000100951	0.188347	0.539248	0.71704	unchanged	Organooxygen compounds	C05642	Tryptophan metabolism(ko00380)
meta_6583		0.00256384	0.0015139	0.0033021	0.00306258	0.00222534	0.00303846	0.00163539	0.00209434	-0.215494	0.492199	0.902808	unchanged	--	--	--
meta_6598		0.00381776	0.00347815	0.00533558	0.00541067	0.00462218	0.00590573	0.00547843	0.00701047	0.351317	0.128995	1.79159	unchanged	--	--	--
meta_6603		0.00986642	0.00647656	0.0131562	0.0130682	0.00621955	0.00882748	0.00591615	0.00776103	-0.567482	0.114136	1.96372	unchanged	--	--	--
meta_6605		0.00248859	0.00133931	0.00232669	0.00505426	0.00447295	0.002446	0.00106401	0.00231525	-0.122245	0.837284	0.259339	unchanged	--	--	--
meta_6607		0.00231842	0.00153285	0.00168287	0.00154679	0.002134	0.00193234	0.0020351	0.00246823	0.275301	0.149808	1.59504	unchanged	--	--	--
meta_6609		0.00121747	0.000685756	0.00303862	0.00156593	0.00171323	0.00139221	0.00108106	0.00104787	-0.31415	0.582506	0.7519	unchanged	--	--	--
meta_6611	Deoxycytidine	0.000313432	0.000702391	0.000770516	0.000685686	0.000465103	0.00132899	0.00078375	0.000474094	0.304034	0.555118	0.893801	unchanged	Pyrimidine nucleosides	C00881	Pyrimidine metabolism(ko00240)
meta_6616	Estrone	0.00242875	0.00224051	0.00910151	0.00651372	0.00377273	0.00557148	0.00297046	0.00501456	-0.22717	0.698825	0.480031	unchanged	Steroids and steroid derivatives	C02538	Prolactin signaling pathway(ko04917);;Steroid hormone biosynthesis(ko00140);;Bile secretion(ko04976);;Metabolic pathways(ko01100);;Ovarian steroidogenesis(ko04913)
meta_6634		0.000397796	0.00951102	0.000742508	0.00125947	0.00101169	0.00659329	0.00036229	0.225683	4.29401	0.393641	1.12953	up	--	--	--
meta_6637		0.562106	0.298504	0.550603	0.550129	0.578975	0.550279	0.334163	0.442195	-0.0415872	0.875163	0.278809	unchanged	--	--	--
meta_6650		0.0757971	0.0529937	0.0419853	0.0199254	0.033756	0.0128593	0.0231801	0.0770102	-0.377409	0.570853	0.839573	unchanged	--	--	--
meta_6651		0.0123707	0.0131882	0.027926	0.0376884	0.0179293	0.0260422	0.0164874	0.0248963	-0.0951319	0.836028	0.211646	unchanged	--	--	--
meta_6653		0.0710008	0.0388717	0.0550004	0.0637725	0.0733019	0.0387661	0.0227603	0.0703813	-0.156014	0.69646	0.599824	unchanged	--	--	--
meta_6654		0.113266	0.0834732	0.098296	0.00298996	0.0402694	0.00102969	0.166094	0.105982	0.0724564	0.933608	0.00338002	unchanged	--	--	--
meta_6665		0.00359479	0.00289545	0.00880944	0.00752872	0.00515174	0.00737531	0.00399003	0.00793739	0.099268	0.822755	0.319762	unchanged	--	--	--
meta_6666	(R)-mevalonic acid 5-Phosphate	9.46323e-05	8.80318e-05	0.000134274	0.000202798	0.000125486	0.000448036	0.000113502	0.000718126	1.43487	0.22402	1.61508	up	Organic phosphoric acids and derivatives	C01107	Metabolic pathways(ko01100);;Terpenoid backbone biosynthesis(ko00900)
meta_6667		0.000815538	0.00089658	0.00115762	0.00123263	0.000907931	0.00101239	0.000448046	0.0015871	-0.0526095	0.892215	0.149415	unchanged	--	--	--
meta_6671	Caprylic acid	0.0139202	0.00168415	0.0385728	0.111813	0.0394675	0.74231	0.0356929	0.0795004	2.43396	0.369727	1.26697	up	Fatty Acyls	C06423	Metabolic pathways(ko01100);;Fatty acid biosynthesis(ko00061)
meta_6688		0.0305497	0.0238041	0.0712097	0.0509283	0.0518753	0.0494875	0.0720402	0.0456637	0.31177	0.426598	1.01418	unchanged	--	--	--
meta_6700	N-Tris[hydroxymethyl]methyl-2-aminoethanesulfonic acid [TES]	0.0107368	0.00856775	0.0173806	0.0209659	0.0061379	0.032229	0.00911719	0.0214084	0.256999	0.692815	0.569192	unchanged	--	--	--
meta_6703		0.0139259	0.0113917	0.0109259	0.0114474	0.0144731	0.0125032	0.0144888	0.00956422	0.0976139	0.56308	0.676866	unchanged	--	--	--
meta_6724		0.00195701	0.00123028	0.00177054	0.00143709	0.00131969	0.00123743	0.00129242	0.00135498	-0.297163	0.165201	1.97648	unchanged	--	--	--
meta_6733		0.287726	0.172173	0.308849	0.266857	0.270926	0.313423	0.223376	0.227482	-0.000554823	0.997941	0.078014	unchanged	--	--	--
meta_6734		0.00757269	0.00299193	0.00676465	0.00465426	0.0076245	0.00518882	0.005118	0.00635548	0.14375	0.650735	0.42984	unchanged	--	--	--
meta_6735		0.100883	0.671101	0.613861	0.127583	1.16151	0.295972	0.572274	0.1393	0.519244	0.571828	0.798519	unchanged	--	--	--
meta_6744		0.0130746	0.00518888	0.0162243	0.00969567	0.00930716	0.00741771	0.0112138	0.00969098	-0.231639	0.549656	0.936947	unchanged	--	--	--
meta_6748		0.0029459	0.00131863	0.00238266	0.00277326	0.0016159	0.0017366	0.00215758	0.0039998	0.0136336	0.97434	0.0761003	unchanged	--	--	--
meta_6753		0.013383	0.0100648	0.0188104	0.0163879	0.0127503	0.0141101	0.0115413	0.0151671	-0.130643	0.5693	0.783111	unchanged	--	--	--
meta_6765		0.0021944	0.000955674	0.00270441	0.00139418	0.00138044	0.000829326	0.00133968	0.00167136	-0.473442	0.301517	1.46408	unchanged	--	--	--
meta_6783		0.0116004	0.00572656	0.00812444	0.012252	0.0146342	0.00944081	0.00440206	0.0127143	0.127647	0.760067	0.338906	unchanged	--	--	--
meta_6806		0.00212419	0.00119984	0.005658	0.00461713	0.00253198	0.00171306	0.00162825	0.00236759	-0.72265	0.291318	1.40476	unchanged	--	--	--
meta_6821		0.0036461	0.00484031	0.00412223	0.00684579	0.00798157	0.00269592	0.00653075	0.0018338	-0.03091	0.952713	0.0429012	unchanged	--	--	--
meta_6843		0.00151314	0.00048133	0.00577998	0.00542599	0.00219697	0.0138579	0.000694782	0.00644555	0.81324	0.482051	0.972568	unchanged	--	--	--
meta_6845		0.0036724	0.00242717	0.00408074	0.0039813	0.00195052	0.00319961	0.000711502	0.002656	-0.733463	0.0809668	2.03503	unchanged	--	--	--
meta_6848		0.00394991	0.00435901	0.00940484	0.00730749	0.00508378	0.00635878	0.00439437	0.00297445	-0.411549	0.342488	1.15614	unchanged	--	--	--
meta_6861		0.00621068	0.00384854	0.0121766	0.0118908	0.00630248	0.00885862	0.00560497	0.00797967	-0.247547	0.577507	0.730942	unchanged	--	--	--
meta_6865		0.00435934	0.00203609	0.00600585	0.00285888	0.00428613	0.00422024	0.00336513	0.00435447	0.0885356	0.804846	0.229777	unchanged	--	--	--
meta_6874	Picrotoxinin	0.00612745	0.00345115	0.00605416	0.00503524	0.00441872	0.00394492	0.00268643	0.00497052	-0.367472	0.195314	1.68723	unchanged	--	--	--
meta_6886		0.0227864	0.00763173	0.0144843	0.0197737	0.0172414	0.02101	0.0099479	0.00612943	-0.251518	0.605062	0.734404	unchanged	--	--	--
meta_6887		0.172494	0.0705667	0.244995	0.074277	0.16399	0.174438	0.0933874	0.0526736	-0.21496	0.718104	0.531507	unchanged	--	--	--
meta_6901		0.00812639	0.0070254	0.0055022	0.0122364	0.00235544	0.000174457	0.0134125	0.0121861	-0.225636	0.761305	0.454871	unchanged	--	--	--
meta_6903	Riluzole	0.00122342	0.00188298	0.00285341	0.00284391	0.00117727	0.00540545	0.00218226	0.00298271	0.416192	0.495563	0.978073	unchanged	--	--	--
meta_6904		0.00918977	0.0322846	0.0272551	0.0118141	0.0357575	0.0214923	0.0175632	0.00721758	0.0263948	0.965295	0.172736	unchanged	--	--	--
meta_6905		0.0248752	0.0552864	0.12727	0.159614	0.0557172	0.0142136	0.0810349	0.010366	-1.18593	0.211696	1.50926	down	--	--	--
meta_6906		0.0792073	0.0922677	0.207595	0.0284328	0.412487	0.0608009	0.127713	0.0500422	0.675944	0.547387	0.785484	unchanged	--	--	--
meta_6910		0.0105719	0.018779	0.0241335	0.0322484	0.0145859	0.0316119	0.0102898	0.0203047	-0.158887	0.742248	0.3043	unchanged	--	--	--
meta_6920		0.00428784	0.00341997	0.0108241	0.0145937	0.00537957	0.0060857	0.00468225	0.00497936	-0.648867	0.344629	1.23051	unchanged	--	--	--
meta_6921	gamma-L-Glutamyl-L-phenylalanine	0.000611604	0.000530019	0.00186575	0.000889091	0.00123809	0.00103102	0.000614321	0.00181504	0.270024	0.631224	0.613483	unchanged	--	--	--
meta_6926		0.321802	0.397859	0.962566	0.530688	0.368886	0.513315	0.136356	2.01666	0.455852	0.673384	0.552995	unchanged	--	--	--
meta_6927	Embelin	0.0630665	0.0324721	0.0857351	0.172544	0.0721979	0.0690927	0.0391193	0.0445775	-0.653162	0.368949	1.16625	unchanged	--	--	--
meta_6929		0.0154806	0.00887829	0.023723	0.0232476	0.00863015	0.0112487	0.0103088	0.0334565	-0.164469	0.790634	0.39299	unchanged	--	--	--
meta_6930	9-OxoODE	0.0302621	0.00310728	0.00814458	0.0139516	0.036043	0.237058	0.00257396	0.00856907	2.35747	0.38168	1.22187	up	Fatty Acyls	C14766	Linoleic acid metabolism(ko00591)
meta_6943		0.00175613	0.00246443	0.00460112	0.00428667	0.00306145	0.00329273	0.00251878	0.0019451	-0.277043	0.489262	0.818302	unchanged	--	--	--
meta_6950		0.0038125	0.00143311	0.017654	0.00382542	0.00781968	0.00831237	0.00148224	0.0042163	-0.291842	0.776498	0.378009	unchanged	--	--	--
meta_6953		0.00216203	0.00082475	0.00343144	0.00207284	0.0023782	0.00575552	0.00245984	0.00452566	0.832365	0.150792	1.73104	unchanged	--	--	--
meta_6976		0.220062	0.122546	0.27573	0.307163	0.241613	0.267323	0.149417	0.152846	-0.19018	0.59414	0.695329	unchanged	--	--	--
meta_6982		2.06732	0.382504	2.17013	2.25502	2.12774	2.18555	0.559343	1.38914	-0.134782	0.803092	0.382693	unchanged	--	--	--
meta_6984		0.333258	0.125089	0.34846	0.315583	0.226545	0.19898	0.202263	0.169884	-0.492707	0.218747	1.72658	unchanged	--	--	--
meta_6985		0.150032	0.068244	0.136016	0.127523	0.145875	0.121919	0.0952165	0.109225	-0.0289704	0.913651	0.270669	unchanged	--	--	--
meta_6989		0.179806	0.115036	0.200428	0.252129	0.165793	0.205281	0.135263	0.102367	-0.296137	0.373088	1.12312	unchanged	--	--	--
meta_6995	2'-O-Methyluridine	0.00457703	0.00449858	0.011443	0.00315985	0.0164317	0.00146631	0.00795555	0.00521	0.391649	0.638592	0.586321	unchanged	--	--	--
meta_7007	Prunasin	0.00207251	0.000610104	0.00127405	0.00089348	0.00098167	0.000584712	0.000689829	0.00229859	-0.0906414	0.88923	0.33594	unchanged	--	--	--
meta_7022	13(S)-HODE	0.00657891	0.00260728	0.00348886	0.00422563	0.00878093	0.0622312	0.001709	0.0553518	2.92181	0.17252	1.82354	up	Fatty Acyls	C14762	PPAR signaling pathway(ko03320);;Linoleic acid metabolism(ko00591)
meta_7050	Sepiapterin	0.151402	0.00653337	0.159845	0.0195868	0.186984	0.135993	0.0181408	0.213753	0.717833	0.398524	0.970409	unchanged	Pteridines and derivatives	C00835	Folate biosynthesis(ko00790)
meta_7068		0.0201411	0.00987332	0.0230501	0.0225203	0.0197123	0.0172698	0.0150921	0.0117877	-0.24314	0.44374	1.0601	unchanged	--	--	--
meta_7077	D-Glucose 6-phosphate	0.00624297	0.00334503	0.0057372	0.00606176	0.00743812	0.00320269	0.00237671	0.00852959	0.0107629	0.981965	0.0494801	unchanged	Organooxygen compounds	C00092	Thyroid hormone synthesis(ko04918);;Carbohydrate digestion and absorption(ko04973);;Starch and sucrose metabolism(ko00500);;Central carbon metabolism in cancer(ko05230);;Insulin resistance(ko04931);;Inositol phosphate metabolism(ko00562);;Prolactin signaling pathway(ko04917);;Insulin secretion(ko04911);;Neomycin, kanamycin and gentamicin biosynthesis(ko00524);;Metabolic pathways(ko01100)
meta_7086		0.0225993	0.0523452	0.0462491	0.0284578	0.0667965	0.0320762	0.0311379	0.0249313	0.0501219	0.914947	0.236077	unchanged	--	--	--
meta_7087		0.000780703	0.00109836	0.000767901	0.00103189	0.00199651	0.000693206	0.00119194	0.00086646	0.368103	0.431345	1.0737	unchanged	--	--	--
meta_7094		0.0226762	0.226925	0.0940872	0.121685	0.067467	0.0776794	0.473967	0.0607933	0.546945	0.650927	0.642588	unchanged	--	--	--
meta_7095		0.0154838	0.00820929	0.0106946	0.0108945	0.0135318	0.00792311	0.0104759	0.0163194	0.091593	0.765347	0.227494	unchanged	--	--	--
meta_7096	S-Methyl-5'-thioadenosine	0.00460056	0.0129938	0.0063017	0.0212488	0.006437	0.00635526	0.0250616	0.0064492	-0.0271559	0.97322	0.0120008	unchanged	5'-deoxyribonucleosides	C00170	Cysteine and methionine metabolism(ko00270);;Metabolic pathways(ko01100)
meta_7100		0.00752358	0.00254166	0.00643927	0.00354403	0.00383012	0.0038767	0.00198389	0.00313224	-0.644769	0.226912	1.68777	unchanged	--	--	--
meta_7101		0.0702022	0.0967381	0.0417924	0.187264	0.175982	0.0278805	0.0887731	0.100438	-0.0106901	0.987219	0.0118097	unchanged	--	--	--
meta_7104		0.53554	0.801077	1.3917	1.21505	0.608903	1.1655	0.147744	4.12804	0.617548	0.602809	0.701592	unchanged	--	--	--
meta_7106		0.0142442	0.0152321	0.0119606	0.0212469	0.0603766	0.0220327	0.010326	0.0102219	0.715882	0.461355	1.0188	unchanged	--	--	--
meta_7115	Nname,cis-9,10-Epoxystearic acid	0.107065	0.00546194	0.0265714	0.0224713	0.0253433	0.162715	0.00944174	0.00614172	0.333877	0.820006	0.255154	unchanged	--	--	--
meta_7138		0.0485781	0.0134382	0.0239078	0.0410021	0.0469988	0.0647956	0.00858786	0.00867222	0.02399	0.975172	0.0207675	unchanged	--	--	--
meta_7140	8-hydroxy Guanosine	0.0113323	0.146802	0.0208918	0.118511	0.0241558	0.0387543	0.303879	0.00510318	0.321814	0.823545	0.345193	unchanged	--	--	--
meta_7144		0.0249447	0.0107645	0.0146484	0.0128322	0.0304449	0.0123438	0.0134319	0.0271026	0.399024	0.408644	0.931377	unchanged	--	--	--
meta_7145		0.0269266	0.0190201	0.0259063	0.0524538	0.0451111	0.0566642	0.0235421	0.031311	0.333441	0.465995	0.979348	unchanged	--	--	--
meta_7154		0.302558	0.157551	0.374302	0.232911	0.286269	0.326763	0.178043	0.467543	0.237846	0.552616	0.69189	unchanged	--	--	--
meta_7166		0.0147265	0.00859783	0.0211371	0.0198631	0.0148658	0.0160287	0.0132143	0.0108611	-0.226726	0.489024	0.937887	unchanged	--	--	--
meta_7172		0.00168159	0.00080837	0.0010246	0.00142555	0.00150789	0.00126327	0.00083121	0.000687102	-0.203744	0.57317	0.808559	unchanged	--	--	--
meta_7184		0.0263484	0.0118306	0.0156788	0.0255999	0.0265833	0.00684205	0.0192843	0.0422046	0.256436	0.660961	0.474535	unchanged	--	--	--
meta_7196	D-Sorbitol 6-phosphate	0.0427708	0.0355681	0.0676161	0.0694712	0.0541821	0.0618611	0.0376721	0.0415046	-0.142093	0.643231	0.56149	unchanged	--	C01096	Fructose and mannose metabolism(ko00051)
meta_7198	Salidroside	0.00307399	0.00245495	0.00304898	0.00691536	0.0059672	0.0073324	0.00299105	0.00338872	0.345041	0.50034	0.925886	unchanged	--	C06046	Tyrosine metabolism(ko00350)
meta_7210		0.000121349	8.98113e-05	0.000750787	0.00132354	0.00267494	0.0198562	0.000659427	0.00508886	3.62918	0.23268	1.64916	up	--	--	--
meta_7212		0.0023766	0.00336089	0.016555	0.0157209	0.0100356	0.0987674	0.00975844	0.00845501	1.74044	0.395009	1.20794	up	--	--	--
meta_7213	Palmitaldehyde	0.000649576	0.000530436	0.00101059	0.00267547	0.000823636	0.000924023	0.00054417	0.00173422	-0.27339	0.724159	0.432601	unchanged	Fatty Acyls	C00517	Fatty acid degradation(ko00071)
meta_7234		1.5266	0.887233	1.41174	0.931602	1.10691	0.40415	1.07669	1.33228	-0.279239	0.450305	1.11688	unchanged	--	--	--
meta_7235		0.290116	0.133572	0.365185	0.277161	0.237983	0.125995	0.209396	0.158059	-0.543458	0.191749	1.72866	unchanged	--	--	--
meta_7236		2.59406	0.953966	2.10838	1.84693	2.20161	0.981762	1.7465	0.738649	-0.404562	0.378536	1.24181	unchanged	--	--	--
meta_7238		0.388226	0.118279	0.126361	0.0631139	0.183308	0.0672936	0.186156	0.113524	-0.338875	0.666388	0.752534	unchanged	--	--	--
meta_7239		0.448142	0.230732	0.424229	0.346644	0.438584	0.326668	0.390614	0.33681	0.0421009	0.854713	0.0768184	unchanged	--	--	--
meta_7240	N-Acetylglucosamine 1-phosphate	0.0224639	0.00630556	0.0230795	0.0141117	0.0150094	0.0133335	0.00285527	0.00641535	-0.810358	0.202264	1.65104	unchanged	--	--	--
meta_7247		0.0143648	0.00905838	0.02282	0.0148804	0.010704	0.0131478	0.00932809	0.00887383	-0.539497	0.192753	1.70443	unchanged	--	--	--
meta_7256	Tetrahydrobiopterin	0.00196172	0.00120697	0.00174815	0.00281109	0.00276775	0.00154202	0.00125197	0.00177535	-0.074873	0.841654	0.287534	unchanged	Pteridines and derivatives	C00272	Folate biosynthesis(ko00790);;Metabolic pathways(ko01100)
meta_7262		0.00100833	0.000976061	0.0022781	0.00104008	0.00182675	0.00133821	0.00105634	0.000886402	-0.054019	0.902463	0.149744	unchanged	--	--	--
meta_7275		0.0411647	0.0244629	0.0456512	0.0381842	0.041421	0.0415085	0.028086	0.0322303	-0.0612963	0.794175	0.413767	unchanged	--	--	--
meta_7279		0.0112096	0.017573	0.0295716	0.0152268	0.0244196	0.00664991	0.0223978	0.0126419	-0.154482	0.756324	0.390732	unchanged	--	--	--
meta_7323		0.183776	0.144705	0.286676	0.310172	0.290491	0.44287	0.174918	0.202906	0.264062	0.547459	0.837309	unchanged	--	--	--
meta_7346		0.658182	0.477337	0.950583	0.575006	0.818799	0.786998	0.571284	0.613434	0.0685042	0.797141	0.302503	unchanged	--	--	--
meta_7347		0.00460953	0.0148907	0.0239344	0.0142294	0.0077138	0.0192009	0.0239281	0.00509263	-0.0439118	0.944928	0.00432381	unchanged	--	--	--
meta_7349		0.0593146	0.0381763	0.0697644	0.0456862	0.078162	0.06338	0.0470092	0.0671875	0.264214	0.305553	1.20207	unchanged	--	--	--
meta_7354		0.054523	0.0345058	0.0546172	0.0564078	0.0476889	0.0500696	0.0355876	0.0423888	-0.186987	0.364723	1.22682	unchanged	--	--	--
meta_7355		0.00484684	0.0115915	0.0245697	0.0315354	0.0216505	0.0170735	0.0193814	0.0111801	-0.0662897	0.90607	0.0677183	unchanged	--	--	--
meta_7359	Cytidine	0.000467925	0.000294841	0.00179406	0.000827377	0.000598263	0.00241805	0.000527891	0.00179779	0.65856	0.428183	1.04041	unchanged	Pyrimidine nucleosides	C00475	Pyrimidine metabolism(ko00240);;Metabolic pathways(ko01100)
meta_7364		0.0720952	0.0635692	0.176874	0.172381	0.0837566	0.0925888	0.124741	0.200337	0.0482827	0.922633	0.12051	unchanged	--	--	--
meta_7381		0.0103932	0.0236109	0.0211325	0.0165817	0.0107905	0.00130987	0.0213922	0.0185139	-0.46365	0.398254	1.04346	unchanged	--	--	--
meta_7387		0.0146834	0.0084903	0.0163241	0.012622	0.0141243	0.0120291	0.0114686	0.011081	-0.0978197	0.664122	0.696896	unchanged	--	--	--
meta_7391		0.000703871	0.000683891	0.0017205	0.0022782	0.00105975	0.00200915	0.00138933	0.00146552	0.137171	0.77411	0.441741	unchanged	--	--	--
meta_7399	Oxypurinol	0.0010567	0.0008131	0.0053712	0.00157423	0.00400921	0.00176065	0.00169012	0.00118474	-0.0281796	0.973928	0.0428188	unchanged	--	--	--
meta_7408	N-Acetylaspartylglutamate (NAAG)	0.0154366	0.00889516	0.015951	0.0106781	0.0115251	0.0105255	0.00926216	0.0130541	-0.199907	0.437127	1.15732	unchanged	--	--	--
meta_7409	Uridine	0.00222897	0.00225862	0.00706587	0.00717878	0.00385308	0.0113054	0.0038556	0.0101142	0.636899	0.332331	1.27129	unchanged	Pyrimidine nucleosides	C00299	Metabolic pathways(ko01100);;Pyrimidine metabolism(ko00240)
meta_7410	Azacitidine	0.0107396	0.0075901	0.0159769	0.018928	0.00891655	0.0161276	0.0083806	0.0107279	-0.269866	0.495184	0.847373	unchanged	--	--	--
meta_7420		0.000112683	0.000112788	0.00173903	0.00503472	0.0021989	0.0190026	0.00247347	0.00184005	1.86608	0.357583	1.28829	up	--	--	--
meta_7435		0.0118642	0.00670429	0.0120797	0.0207708	0.0163572	0.0102997	0.00671131	0.0082958	-0.303499	0.525847	0.819676	unchanged	--	--	--
meta_7453		0.00443037	0.0030011	0.00456695	0.00496722	0.0067103	0.0100696	0.00299214	0.00473449	0.530553	0.307151	1.37983	unchanged	--	--	--
meta_7465		0.00516909	0.0039774	0.00524684	0.0035093	0.00580081	0.00421656	0.00447072	0.00480328	0.107784	0.556197	0.640258	unchanged	--	--	--
meta_7467		0.0102456	0.0120592	0.0221809	0.0119092	0.0138132	0.0138354	0.00733695	0.0094031	-0.345373	0.388759	1.05736	unchanged	--	--	--
meta_7488		0.0592275	0.0989954	0.0629785	0.0630166	0.116122	0.053274	0.0611696	0.0694624	0.0780979	0.824194	0.363495	unchanged	--	--	--
meta_7490		1.2519	0.498633	1.01385	0.897124	1.39669	1.60507	0.409501	1.02593	0.277205	0.554318	0.72182	unchanged	--	--	--
meta_7494	Cytidine 2',3'-cyclic phosphate	0.00114374	0.000958268	0.00246078	0.00265657	0.00226514	0.00358824	0.00101461	0.00273731	0.411961	0.42407	1.07082	unchanged	--	--	--
meta_7496		0.0018568	0.00106903	0.000655383	0.0041618	0.00303114	0.000812337	0.00119491	0.00240765	-0.056422	0.939884	0.109741	unchanged	--	--	--
meta_7500		0.035288	0.00461821	0.422203	0.0312291	0.192193	0.278201	0.0216652	0.11941	0.309702	0.806256	0.340073	unchanged	--	--	--
meta_7501		0.0424572	0.020527	0.0469981	0.0408711	0.0426832	0.0470534	0.0232659	0.0378893	0.000367727	0.99906	0.0609991	unchanged	--	--	--
meta_7524		0.00702074	0.00598516	0.0279731	0.0158169	0.0270827	0.0826085	0.00704707	0.00799711	1.13501	0.416786	1.14293	up	--	--	--
meta_7546		0.0228031	0.0200537	0.0416427	0.0522706	0.0359641	0.112176	0.021163	0.0788587	0.859528	0.279163	1.45478	unchanged	--	--	--
meta_7550		0.0469715	0.0412894	0.0494794	0.0414384	0.0440258	0.0313892	0.0307074	0.0739449	0.0071367	0.984086	0.0308211	unchanged	--	--	--
meta_7561		0.00147686	0.00102105	0.00291514	0.0024857	0.00140911	0.00122768	0.00100064	0.00235743	-0.397901	0.408107	1.07576	unchanged	--	--	--
meta_7578	Oxazepam	0.0123599	0.00623961	0.0145143	0.00960863	0.0132069	0.0124792	0.0127596	0.0224862	0.512203	0.18553	1.51899	unchanged	--	--	--
meta_7579		0.0505394	0.0926673	0.152115	0.237531	0.0710092	0.0546237	0.133751	0.0291449	-0.88502	0.247764	1.39386	unchanged	--	--	--
meta_7586		0.0301646	0.030799	0.0735201	0.0481096	0.0316084	0.0302818	0.0408253	0.0415308	-0.3401	0.423663	1.06036	unchanged	--	--	--
meta_7587		0.0744582	0.021388	0.0370615	0.0382497	0.0418743	0.0335235	0.0337199	0.0429682	-0.170437	0.70434	0.707074	unchanged	--	--	--
meta_7594		0.0142082	0.00998105	0.024562	0.0263252	0.0158865	0.017777	0.0118921	0.0140034	-0.33404	0.409373	1.07279	unchanged	--	--	--
meta_7605		0.840692	0.414481	0.856181	0.682748	1.2344	0.537861	0.75043	0.671874	0.193235	0.606888	0.567795	unchanged	--	--	--
meta_7607		0.0204558	0.00448237	0.0126217	0.00748156	0.0315815	0.0122483	0.0200497	0.139226	2.1729	0.276522	1.40256	up	--	--	--
meta_7616	Deoxyuridine monophosphate (dUMP)	0.00501846	0.00947432	0.015941	0.0245712	0.00765817	0.00576671	0.0143228	0.00297373	-0.840319	0.271713	1.32583	unchanged	--	--	--
meta_7620		0.00655874	0.021775	0.0145896	0.00706479	0.0337691	0.00627066	0.0161395	0.0126179	0.460763	0.526053	0.877125	unchanged	--	--	--
meta_7625	N-Acetylneuraminic acid	0.0906554	0.0423039	0.0634682	0.0948587	0.0824808	0.105093	0.0534379	0.0492238	-0.00521213	0.988837	0.0551153	unchanged	--	C00270	Metabolic pathways(ko01100);;Amino sugar and nucleotide sugar metabolism(ko00520)
meta_7644		0.00274566	0.0141007	0.0137587	0.0149816	0.0335835	0.00995814	0.0207788	0.00490716	0.602734	0.443007	1.06853	unchanged	--	--	--
meta_7649		0.0017965	0.00366917	0.0044533	0.00553786	0.00156925	0.00685544	0.00237459	0.00363147	-0.0991	0.861928	0.107603	unchanged	--	--	--
meta_7651		0.137501	0.0429912	0.0845897	0.0255561	0.168364	0.0258737	0.0444411	0.0383753	-0.0690573	0.937724	0.216443	unchanged	--	--	--
meta_7653		0.00227543	0.00240993	0.00487794	0.00581055	0.00348275	0.00465042	0.00263592	0.00408623	-0.0494979	0.90135	0.0949642	unchanged	--	--	--
meta_7664		0.0125141	0.00528315	0.0100283	0.0132938	0.0147415	0.0156671	0.00740353	0.00836539	0.167369	0.667003	0.522068	unchanged	--	--	--
meta_7666		0.0103521	0.0339984	0.0455206	0.0475676	0.0214907	0.0398769	0.00601926	0.141078	0.601014	0.608746	0.707055	unchanged	--	--	--
meta_7668		0.309667	0.79674	0.799009	0.266171	0.291689	0.305314	0.0864268	1.79594	0.191222	0.864534	0.239909	unchanged	--	--	--
meta_7670		0.0259147	0.00670932	0.013227	0.0142114	0.0118134	0.0150376	0.00831496	0.000591329	-0.748225	0.27764	1.45939	unchanged	--	--	--
meta_7701	Muramic acid	0.00200498	0.00502652	0.0130997	0.0132725	0.00466828	0.00986155	0.00283088	0.00788793	-0.403803	0.561662	0.666229	unchanged	--	--	--
meta_7702	N2,N2-Dimethylguanosine	0.00572604	0.000559865	0.00559801	0.00120462	0.00688823	0.00792722	0.000802027	0.0105123	0.997392	0.243051	1.38231	unchanged	--	--	--
meta_7720		0.00107219	0.000429347	0.00104391	0.000961449	0.00115644	0.00148599	0.000491332	0.000619844	0.0980844	0.832493	0.249745	unchanged	--	--	--
meta_7721		0.0337239	0.0374134	0.074785	0.0592028	0.0599834	0.0616275	0.0505333	0.051017	0.121582	0.680421	0.608953	unchanged	--	--	--
meta_7722		0.00428191	0.00236697	0.00311136	0.00314326	0.00485252	0.00398291	0.00288342	0.00113588	-0.00546426	0.989708	0.0673982	unchanged	--	--	--
meta_7727		0.351499	0.218128	0.545665	0.632856	0.385956	0.485069	0.398599	0.234028	-0.217356	0.594923	0.680346	unchanged	--	--	--
meta_7731		0.00963332	0.00977946	0.0106351	0.0099815	0.0100139	0.00961927	0.0073971	0.0058193	-0.285184	0.164656	1.75682	unchanged	--	--	--
meta_7746		0.0117246	0.0074922	0.00877734	0.0117282	0.0155744	0.00915877	0.0042429	0.00858219	-0.0808206	0.842991	0.297074	unchanged	--	--	--
meta_7748		0.546832	0.189199	0.243867	0.280772	0.24865	0.19391	0.209243	0.317049	-0.379843	0.438195	1.20647	unchanged	--	--	--
meta_7749		0.00838878	0.00499864	0.00762453	0.00715847	0.00634238	0.00666024	0.00367856	0.0060659	-0.3085	0.222395	1.57786	unchanged	--	--	--
meta_7754		0.00524621	0.00179549	0.00737548	0.00886946	0.00567926	0.0104665	0.00135473	0.0107347	0.277991	0.665492	0.563567	unchanged	--	--	--
meta_7756		0.0625046	0.0299892	0.0411575	0.0420823	0.028582	0.0276362	0.0385395	0.100717	0.153595	0.80551	0.220945	unchanged	--	--	--
meta_7757		2.14412	3.3993	6.52169	5.23161	3.23745	4.8467	0.677051	13.1195	0.339158	0.710285	0.511001	unchanged	--	--	--
meta_7759		0.0951579	0.171889	0.112063	0.0938447	0.0964024	0.0867135	0.0731472	0.0738602	-0.518696	0.145258	1.74098	unchanged	--	--	--
meta_7763		0.0647935	0.0373937	0.0747346	0.0734814	0.0739281	0.0711221	0.0455153	0.0573519	-0.0143927	0.956504	0.116282	unchanged	--	--	--
meta_7786		0.0115566	0.0114863	0.0275664	0.0212496	0.0168192	0.0169499	0.0141473	0.0138313	-0.218781	0.571159	0.724772	unchanged	--	--	--
meta_7794		0.0309997	0.0204245	0.0356543	0.0692492	0.0492642	0.0322177	0.0159082	0.0281923	-0.31594	0.567697	0.716924	unchanged	--	--	--
meta_7796		0.0215893	0.0419509	0.0374614	0.0305324	0.0630926	0.0381854	0.0418054	0.0196681	0.307235	0.472806	1.02384	unchanged	--	--	--
meta_7801		0.0998066	1.98113	0.310502	1.67516	0.296199	0.348162	2.29093	0.147846	-0.399425	0.735877	0.340727	unchanged	--	--	--
meta_7802	D-Neopterin	0.00649246	0.141971	0.0138047	0.120727	0.0196532	0.0358213	0.203396	0.00256048	-0.114348	0.929644	0.0323991	unchanged	Pteridines and derivatives	C05926	Folate biosynthesis(ko00790)
meta_7806		0.0046422	0.00385663	0.00530541	0.00376715	0.00461747	0.00252413	0.00270016	0.00234541	-0.527866	0.086424	2.04164	unchanged	--	--	--
meta_7834		0.0132559	0.00437298	0.0129437	0.0156978	0.015114	0.0225212	0.00432028	0.00808697	0.113065	0.849488	0.249676	unchanged	--	--	--
meta_7844		0.0385361	0.0530584	0.0438642	0.0373282	0.0111773	0.0706612	0.00788769	0.125155	0.314543	0.731915	0.482762	unchanged	--	--	--
meta_7846		0.0317177	0.0205334	0.167218	0.13871	0.046696	0.00638812	0.0797543	0.0392987	-1.05712	0.311008	1.31393	down	--	--	--
meta_7848		0.00591399	0.00500749	0.00968022	0.0103678	0.00547997	0.00782598	0.00593467	0.00583489	-0.304567	0.364657	1.14952	unchanged	--	--	--
meta_7863		0.0269842	0.0159049	0.0235755	0.0268	0.0205703	0.0147416	0.0334698	0.0962279	0.823151	0.410645	1.04902	unchanged	--	--	--
meta_7864	Dantrolene	0.0038005	0.00247092	0.00413879	0.00836962	0.00557961	0.00390614	0.00185764	0.00322587	-0.366256	0.51255	0.824175	unchanged	--	--	--
meta_7867		0.0193944	0.0120736	0.0160403	0.0126295	0.0204606	0.0183756	0.00793436	0.0233936	0.222464	0.538867	0.732432	unchanged	--	--	--
meta_7868	Sulfaphenazole	0.00247346	0.126833	0.0039495	0.0229138	0.00401905	0.00557613	0.133577	0.00151529	-0.110177	0.950079	0.00472669	unchanged	--	--	--
meta_7873		0.00790103	0.00530757	0.0110362	0.00885613	0.011156	0.0057918	0.00703879	0.00914318	0.00125475	0.996709	0.0620303	unchanged	--	--	--
meta_7875		0.0162996	0.0157575	0.0139749	0.0380507	0.0581744	0.015267	0.0365055	0.00313158	0.427445	0.615404	0.6773	unchanged	--	--	--
meta_7876		0.147311	0.104516	0.206837	0.209494	0.161056	0.204103	0.115755	0.0807576	-0.250462	0.497791	0.84035	unchanged	--	--	--
meta_7879	[6]-Shogaol	0.0180025	0.0295851	0.0280929	0.0225115	0.0550747	0.00842421	0.0605062	0.0060799	0.405779	0.627087	0.658342	unchanged	--	--	--
meta_7882	Acetylvalerenolic acid	0.0865754	0.144297	0.272849	0.201608	0.137066	0.209876	0.0311142	0.505983	0.325813	0.704293	0.52572	unchanged	--	--	--
meta_7885		0.170233	0.07881	0.108881	0.0968795	0.134721	0.0713	0.100573	0.138752	-0.0303173	0.928983	0.302259	unchanged	--	--	--
meta_7888		0.0114279	0.00361145	0.0254086	0.0376276	0.0172387	0.251628	0.0167725	0.0348513	2.03734	0.369212	1.26559	up	--	--	--
meta_7936		8.85353e-05	6.7571e-05	0.000594502	0.00521337	0.00101682	0.0242031	0.00281906	0.00112745	2.28996	0.384144	1.22904	up	--	--	--
meta_7961		0.0238188	0.0190028	0.0387402	0.0429141	0.0239495	0.0755078	0.02295	0.0223112	0.217382	0.74117	0.501444	unchanged	--	--	--
meta_7962		0.0718176	0.0790016	0.159721	0.19856	0.0907649	0.0368567	0.148866	0.0738705	-0.539119	0.348758	1.16887	unchanged	--	--	--
meta_7965		0.171433	0.432592	0.264065	0.101485	0.429396	0.134949	0.269612	0.179587	0.0639831	0.913256	0.208962	unchanged	--	--	--
meta_7966		0.00268046	0.00305461	0.00457022	0.00505518	0.0031554	0.00439556	0.0022267	0.00326736	-0.235724	0.457994	0.859462	unchanged	--	--	--
meta_7972		0.0898495	0.0679014	0.157696	0.164957	0.116622	0.125002	0.0863586	0.0802008	-0.235029	0.533783	0.787067	unchanged	--	--	--
meta_7993	Prostaglandin A2	0.000625311	0.000414641	0.00178706	0.000812561	0.00127902	0.00162221	0.000981328	0.000778074	0.356755	0.504451	0.881183	unchanged	Fatty Acyls	C05953	Arachidonic acid metabolism(ko00590);;Metabolic pathways(ko01100);;Serotonergic synapse(ko04726)
meta_8020		0.00218392	0.00248318	0.00752498	0.00554184	0.00148751	0.00246372	0.00472598	0.00129732	-0.83019	0.253215	1.40913	unchanged	--	--	--
meta_8022		0.00640713	0.00381188	0.00956788	0.0111711	0.00839321	0.0116741	0.00203362	0.00241663	-0.336496	0.597266	0.642389	unchanged	--	--	--
meta_8026		0.00295102	0.00134362	0.00553912	0.00334174	0.00210809	0.000861173	0.00335846	0.000989554	-0.848479	0.216056	1.58866	unchanged	--	--	--
meta_8032		0.0389332	0.0374618	0.0886817	0.102484	0.0483679	0.0645563	0.0449527	0.0743162	-0.204542	0.652071	0.554842	unchanged	--	--	--
meta_8034		5.30003	3.77881	9.09464	9.11824	6.14145	7.07062	4.69329	5.22229	-0.238845	0.51425	0.84286	unchanged	--	--	--
meta_8035	3-methylcytidine	0.00063678	0.00039507	0.000716321	0.00102993	0.000512023	0.00219885	0.000328623	0.000587478	0.384663	0.66711	0.629633	unchanged	--	--	--
meta_8038		0.00191082	0.00150816	0.00330125	0.00164224	0.00303466	0.000612026	0.000868344	0.00185081	-0.393581	0.497164	0.912884	unchanged	--	--	--
meta_8041		0.000100457	0.000112633	0.00812072	0.0284222	0.00477883	0.231145	0.0169079	0.0134271	2.85678	0.373967	1.25968	up	--	--	--
meta_8058		0.00709261	0.00407398	0.00751307	0.00717746	0.00625522	0.00623283	0.00594323	0.00550007	-0.111659	0.595448	0.824138	unchanged	--	--	--
meta_8071		0.00853948	0.0138615	0.0120735	0.0145347	0.0228857	0.00658139	0.0121008	0.0224358	0.385105	0.429479	1.06419	unchanged	--	--	--
meta_8077		0.00286467	0.00097465	0.00227324	0.0013825	0.0019635	0.00107154	0.000939216	0.00115846	-0.546216	0.282621	1.51367	unchanged	--	--	--
meta_8079		0.00158037	0.00108322	0.00181298	0.00171476	0.00151691	0.00193179	0.000977474	0.00164088	-0.0292552	0.907937	0.170585	unchanged	--	--	--
meta_8082		0.000401879	0.000578703	0.00131409	0.00507596	0.00157553	0.0075362	0.00149593	0.00118269	0.677745	0.580967	0.799799	unchanged	--	--	--
meta_8092	3,5-Dibromo-L-tyrosine	0.0183693	0.00731615	0.0154858	0.0181703	0.017023	0.0119883	0.00924684	0.0113477	-0.258534	0.463371	1.04986	unchanged	--	--	--
meta_8099		0.00193563	0.00215789	0.00528921	0.00519023	0.00419973	0.00303003	0.0032686	0.00254172	-0.160342	0.718249	0.431988	unchanged	--	--	--
meta_8118	Hesperetin	1.30489	0.838452	1.75233	1.7739	1.47133	1.62915	1.04379	1.17757	-0.091313	0.750457	0.423371	unchanged	--	--	--
meta_8139		0.000938557	0.00280729	0.00228693	0.00175525	0.00132008	0.000371837	0.00178744	0.00189055	-0.536359	0.29698	1.21574	unchanged	--	--	--
meta_8148	D-Mannose 1-phosphate	0.020091	0.0116304	0.035989	0.0427425	0.023447	0.0377012	0.00897926	0.0142224	-0.388974	0.518803	0.78498	unchanged	Organooxygen compounds	C00636	Fructose and mannose metabolism(ko00051);;Metabolic pathways(ko01100);;Amino sugar and nucleotide sugar metabolism(ko00520)
meta_8153		0.0154772	0.0153828	0.0240437	0.070289	0.0197289	0.0141356	0.0152909	0.00505004	-1.20764	0.272213	1.40011	down	--	--	--
meta_8156		0.00604535	0.00469601	0.00968611	0.00961816	0.00408206	0.00162524	0.009143	0.00184133	-0.84803	0.177533	1.66504	unchanged	--	--	--
meta_8164		0.00659748	0.00408709	0.00688419	0.00535139	0.00896673	0.00582498	0.00451806	0.00943642	0.326755	0.336648	1.15164	unchanged	--	--	--
meta_8174		0.329552	0.276288	0.531571	0.355631	0.57138	0.332169	0.365961	0.27624	0.0500513	0.881797	0.178036	unchanged	--	--	--
meta_8176		0.400462	0.23757	0.260014	0.412668	0.394661	0.162438	0.293739	0.111516	-0.445714	0.315711	1.32794	unchanged	--	--	--
meta_8190		0.712432	0.515324	1.05268	0.602411	0.892198	0.857728	0.620268	0.697672	0.0897392	0.745679	0.389353	unchanged	--	--	--
meta_8194	(+-)-Taxifolin	0.000333683	0.000164568	0.00032988	0.000355009	0.000324413	0.000278856	0.000209478	0.00108729	0.683406	0.451551	0.957991	unchanged	--	--	--
meta_8238		0.00572759	0.00195108	0.00434781	0.00339797	0.00584863	0.00388707	0.00335473	0.0062958	0.329814	0.392186	0.933537	unchanged	--	--	--
meta_8244		0.00976439	0.0019265	0.00319592	0.00502572	0.00609744	0.00654825	0.00277153	0.00322227	-0.0953134	0.878446	0.332835	unchanged	--	--	--
meta_8248		0.0111072	0.00601474	0.0217639	0.0157108	0.0157568	0.0109852	0.00768843	0.00942943	-0.315911	0.512085	0.875952	unchanged	--	--	--
meta_8252		0.00665783	0.0057845	0.0213363	0.0153772	0.0150664	0.0229118	0.00860002	0.0768188	1.32787	0.32314	1.29664	up	--	--	--
meta_8260		0.0857938	0.0868526	0.191552	0.155623	0.220536	0.122362	0.115349	0.0826288	0.0572808	0.898797	0.197946	unchanged	--	--	--
meta_8261		0.724584	0.343581	0.451498	0.541718	0.581318	0.336292	0.393963	0.612844	-0.09919	0.757218	0.566277	unchanged	--	--	--
meta_8276		0.00419334	0.00481814	0.00506528	0.00712179	0.0164969	0.00289579	0.00840049	0.0063407	0.687238	0.347537	1.24867	unchanged	--	--	--
meta_8277		0.00336597	0.0125922	0.00681542	0.00343645	0.037824	0.00728327	0.0133431	0.00748765	1.33099	0.268156	1.48097	up	--	--	--
meta_8280		0.0123283	0.00342717	0.00577149	0.00493995	0.00903592	0.0012344	0.0044648	0.00592973	-0.357009	0.590372	0.866613	unchanged	--	--	--
meta_8286		0.00331655	0.00154036	0.00356542	0.00369846	0.00263504	0.00193434	0.00236041	0.00393993	-0.15717	0.654192	0.690644	unchanged	--	--	--
meta_8304		5.42245	2.73382	5.91441	4.29726	5.58651	4.66054	5.2247	6.53271	0.260607	0.314645	1.14007	unchanged	--	--	--
meta_8308	Cytidine 5'-monophosphate (CMP)	0.00121758	0.000979907	0.00221088	0.00254172	0.00189541	0.00156491	0.00116457	0.000826108	-0.35051	0.437312	0.961732	unchanged	--	--	--
meta_8317	alpha,alpha-Trehalose	0.000643844	0.00269301	0.00121216	0.000835963	0.00624143	0.000982375	0.00218688	0.00100898	0.952298	0.399273	1.15197	unchanged	Organooxygen compounds	C01083	Metabolic pathways(ko01100);;ABC transporters(ko02010);;Starch and sucrose metabolism(ko00500)
meta_8326	Hexadecanedioic acid	0.000497532	0.000282689	0.000553539	0.000652635	0.000886459	0.000290667	0.000669815	0.000270075	0.0918793	0.855604	0.193569	unchanged	--	--	--
meta_8331		0.0317985	0.0254517	0.0610981	0.034998	0.0711783	0.199404	0.0089504	0.244223	1.7721	0.189081	1.74601	up	--	--	--
meta_8338		0.0627881	0.029472	0.0523677	0.0368686	0.049137	0.0443524	0.0343847	0.075189	0.161987	0.655975	0.439588	unchanged	--	--	--
meta_8347		0.00335311	0.00280883	0.00381351	0.00594875	0.00403727	0.00659269	0.00357425	0.00375684	0.17365	0.6241	0.694376	unchanged	--	--	--
meta_8374		0.00590788	0.00372515	0.00543731	0.0055852	0.00530256	0.0064271	0.00368692	0.00448671	-0.0535211	0.813822	0.3576	unchanged	--	--	--
meta_8380		0.00642354	0.00249527	0.00277024	0.00282241	0.00377637	0.00231498	0.00341247	0.00482515	-0.0182577	0.967702	0.244118	unchanged	--	--	--
meta_8381		0.0041461	0.00348879	0.010237	0.0103601	0.00708463	0.0151629	0.00510246	0.0123454	0.491639	0.375484	1.16849	unchanged	--	--	--
meta_8392	Maltitol	0.0109129	0.000873606	0.00355693	0.00457058	0.00199998	0.00612656	0.00165057	0.00157746	-0.810514	0.416648	1.18513	unchanged	--	--	--
meta_8393		0.00555112	0.00631196	0.00423495	0.0058442	0.00572114	0.007302	0.00498572	0.0238573	0.932076	0.348782	1.24374	unchanged	--	--	--
meta_8395		2.55839	3.70506	10.2192	8.07802	5.45101	7.60972	1.05563	13.8884	0.18932	0.799542	0.365137	unchanged	--	--	--
meta_8396		0.100798	0.0607702	0.100777	0.127011	0.10102	0.102813	0.231261	0.101242	0.462049	0.354499	1.14913	unchanged	--	--	--
meta_8404		0.00365789	0.000488464	0.00263207	0.00416164	0.00347601	0.00249307	0.000682574	0.00620794	0.233223	0.7467	0.342545	unchanged	--	--	--
meta_8416		0.13138	0.168702	0.0469979	0.153839	0.215584	0.0552996	0.161289	0.0584525	-0.0299587	0.959201	0.0501743	unchanged	--	--	--
meta_8418		0.00338421	0.00193605	0.00487374	0.00256364	0.00273597	0.00334652	0.00234029	0.00319272	-0.13531	0.695205	0.597821	unchanged	--	--	--
meta_8421		0.0201522	0.0182795	0.0155298	0.0223144	0.0390884	0.0196806	0.036866	0.0139123	0.522255	0.277076	1.42058	unchanged	--	--	--
meta_8425		0.00522767	0.0033288	0.00401688	0.00551927	0.00316367	0.00817278	0.00721178	0.0414308	1.72906	0.323413	1.29654	up	--	--	--
meta_8426		0.0878002	0.0924993	0.0941762	0.104523	0.113861	0.0588612	0.142516	0.110107	0.16644	0.557309	0.750205	unchanged	--	--	--
meta_8469		0.00724776	0.0244665	0.038625	0.0440811	0.0748252	0.108191	0.0261519	0.0223759	1.01695	0.258172	1.55136	up	--	--	--
meta_8472	4-Hydroxycinnamic acid	0.00162807	0.00320552	0.0015711	0.00423874	0.00514986	0.00258402	0.00610136	0.00286216	0.649661	0.213711	1.57061	unchanged	Cinnamic acids and derivatives	C00811	Metabolic pathways(ko01100);;Phenylalanine metabolism(ko00360);;Tyrosine metabolism(ko00350);;Ubiquinone and other terpenoid-quinone biosynthesis(ko00130)
meta_8474		0.00103044	0.0420811	0.00401451	0.0226738	0.00494738	0.00844772	0.0274535	0.00187006	-0.708358	0.569184	0.605517	unchanged	--	--	--
meta_8481		0.0062744	0.00493349	0.00641202	0.00703881	0.00941274	0.00371033	0.00432393	0.00871018	0.0851084	0.820542	0.254173	unchanged	--	--	--
meta_8485		0.00439057	0.00145961	0.00841232	0.00318058	0.00145432	0.00231167	0.00237775	0.0123186	0.0819305	0.93511	0.0397107	unchanged	--	--	--
meta_8487		0.00119582	0.000930186	0.002213	0.00262918	0.00305991	0.0542579	0.000943468	0.0264336	3.60342	0.216447	1.69282	up	--	--	--
meta_8489		0.00331813	0.00198851	0.00471951	0.0114766	0.0113557	0.20996	0.00817638	0.0251211	3.56571	0.319186	1.3992	up	--	--	--
meta_8490	(4Z,7Z,10Z,13Z,16Z,19Z)-4,7,10,13,1 6,19-Docosahexaenoic acid	0.0665143	0.00287611	0.0700504	0.132167	0.042008	0.213129	0.0234442	0.00658178	0.0702578	0.953107	0.112267	unchanged	--	--	--
meta_8505	2'-Deoxycytidine 5'-monophosphate (dCMP)	0.000255417	0.000106014	0.00024142	0.00110733	0.000263157	0.000332875	0.000103226	0.000219326	-0.896667	0.455371	0.965113	unchanged	--	--	--
meta_8509		0.0023835	0.00211905	0.00314122	0.00284289	0.00327306	0.00424864	0.00167939	0.00193747	0.0870059	0.812637	0.372397	unchanged	--	--	--
meta_8512	Adenosine 3',5'-cyclic phosphate (cAMP)	0.000285269	0.000408171	0.000737957	0.00047412	0.000354099	0.000248947	0.000447454	0.000226659	-0.577244	0.211819	1.52654	unchanged	--	--	--
meta_8516		0.0149645	0.0172487	0.0164221	0.0163912	0.0217315	0.0124511	0.0127629	0.0175236	-0.0124203	0.954253	0.0525406	unchanged	--	--	--
meta_8530		0.00286228	0.000523195	0.00382654	0.00873868	0.00767958	0.00320439	0.00334139	0.00784449	0.468458	0.507568	0.834282	unchanged	--	--	--
meta_8532		0.022939	0.0120772	0.0211513	0.013014	0.017835	0.0131952	0.0141044	0.0283393	0.0868458	0.817585	0.162163	unchanged	--	--	--
meta_8533		0.0229221	0.0279111	0.0638281	0.0594062	0.0395194	0.0608898	0.0103777	0.098716	0.267324	0.696579	0.544589	unchanged	--	--	--
meta_8549		0.00261038	0.00102122	0.0024437	0.00330872	0.0017652	0.00273531	0.00157791	0.00073562	-0.461696	0.348963	1.20479	unchanged	--	--	--
meta_8555		1.00995	0.507205	0.974752	0.915749	1.01395	1.08588	0.522266	0.772623	-0.00548395	0.985699	0.0858591	unchanged	--	--	--
meta_8558		0.0954105	1.20365	0.417536	0.148682	0.983128	0.326775	0.37944	0.175645	-0.000223701	0.999823	0.12457	unchanged	--	--	--
meta_8559		0.00279147	0.00167036	0.00340616	0.00351014	0.00265032	0.00421127	0.00148843	0.00171882	-0.176365	0.679148	0.521649	unchanged	--	--	--
meta_8560		0.133555	0.00869801	0.257936	0.226188	0.0105014	0.0125027	0.17485	0.0258102	-1.4857	0.197884	1.63461	down	--	--	--
meta_8574		0.00507187	0.00573153	0.0134368	0.0119225	0.00623678	0.00940228	0.00918653	0.00309215	-0.373323	0.460538	0.890916	unchanged	--	--	--
meta_8575		0.00106796	0.000275752	0.0112977	0.00115369	0.00573077	0.00829054	0.000722521	0.00298698	0.362104	0.763386	0.416848	unchanged	--	--	--
meta_8577		0.00234579	0.00260206	0.00819572	0.00853583	0.00831437	0.0258202	0.00749456	0.00595936	1.13429	0.265911	1.51081	up	--	--	--
meta_8578		0.0150181	0.0106108	0.0193217	0.0164628	0.0394532	0.0180753	0.0253131	0.00245091	0.473867	0.500228	0.89657	unchanged	--	--	--
meta_8594		0.0117111	0.00443179	0.0309603	0.100951	0.0204278	0.300339	0.00849551	0.0572047	1.38422	0.459768	1.04866	up	--	--	--
meta_8615		0.00924667	0.00660773	0.0268037	0.0137993	0.0084842	0.00478316	0.00796707	0.0039691	-1.16354	0.179245	1.75469	down	--	--	--
meta_8617		0.0356244	0.0161804	0.0217553	0.0315354	0.0340806	0.014976	0.0178324	0.0285653	-0.138819	0.716053	0.599402	unchanged	--	--	--
meta_8618		0.00281397	0.00565954	0.00201395	0.00503998	0.00346608	0.00568319	0.00730528	0.0104968	0.795538	0.158907	1.75767	unchanged	--	--	--
meta_8631		0.000616067	0.000298085	0.000973268	0.00433275	0.002162	0.00183184	0.00140368	0.000671903	-0.0353966	0.971593	0.00319934	unchanged	--	--	--
meta_8636		0.000114903	4.93552e-05	0.0015994	0.00332583	0.00109269	0.0395023	0.00196671	0.00178822	3.12334	0.376825	1.25394	up	--	--	--
meta_8656	D-Ribulose 1,5-bisphosphate	0.00158322	0.00206735	0.02057	0.00286381	0.0173223	0.00143019	0.00226393	0.0134581	0.348066	0.772273	0.363268	unchanged	--	C01182	Glyoxylate and dicarboxylate metabolism(ko00630);;Carbon metabolism(ko01200);;Metabolic pathways(ko01100)
meta_8668		0.00116853	0.00150864	0.00288899	0.00282212	0.00185206	0.00279585	0.00174296	0.0020326	0.0060408	0.986783	0.112428	unchanged	--	--	--
meta_8692		0.00019805	0.000187922	0.00167755	0.00258915	0.00107442	0.00298395	0.00124778	0.000566605	0.335978	0.713011	0.555328	unchanged	--	--	--
meta_8741		0.00727904	0.00608114	0.00462263	0.00557573	0.00855984	0.00588462	0.00696092	0.00463486	0.144493	0.560813	0.698717	unchanged	--	--	--
meta_8742		0.00296206	0.00252024	0.00683751	0.00333866	0.00590279	0.00875967	0.00243321	0.00408025	0.435482	0.44515	1.01935	unchanged	--	--	--
meta_8744		0.00161804	0.0004996	0.00160952	0.00217607	0.00199496	0.00167298	0.00087383	0.000925895	-0.110581	0.816424	0.341551	unchanged	--	--	--
meta_8748		0.00580677	0.00217474	0.00734322	0.00869912	0.00764163	0.0117155	0.00237951	0.00347631	0.0696997	0.911675	0.16818	unchanged	--	--	--
meta_8760		0.000555756	0.000357896	0.000769741	0.00177299	0.00066707	0.00110428	0.000348952	0.000542132	-0.376517	0.600874	0.632479	unchanged	--	--	--
meta_8768		0.425777	0.207982	0.311859	0.255239	0.360149	0.279885	0.257061	0.327012	0.0276645	0.916491	0.0434274	unchanged	--	--	--
meta_8769		0.0170012	0.0119105	0.0289924	0.0143771	0.0304541	0.0188145	0.0229306	0.0954331	1.21361	0.279078	1.39299	up	--	--	--
meta_8770		0.20732	0.101371	0.148489	0.16086	0.142855	0.116809	0.123575	0.16406	-0.175371	0.502771	1.05546	unchanged	--	--	--
meta_8771		0.255252	0.150352	0.160975	0.191578	0.198153	0.15832	0.17593	0.189221	-0.0712491	0.735546	0.632691	unchanged	--	--	--
meta_8774		6.81594	6.65721	15.8296	14.1435	9.43695	10.852	6.34944	5.74719	-0.423883	0.358083	1.12952	unchanged	--	--	--
meta_8775	5-Methyl-2-thiouridine	0.00519174	0.00258112	0.00322067	0.00310032	0.00666611	0.00260462	0.00272702	0.00489367	0.261226	0.562466	0.642361	unchanged	--	--	--
meta_8777	Fisetinidol	0.000129822	0.000293627	0.000434723	0.000235427	0.000255342	0.000577352	0.000451921	0.00198453	1.57983	0.262705	1.48109	up	--	--	--
meta_8806	beta-Nicotinamide D-ribonucleotide	0.606791	0.574063	1.26107	1.25927	0.819456	0.987046	0.54585	0.488232	-0.381803	0.38568	1.05159	unchanged	Pyridine nucleotides	C00455	Metabolic pathways(ko01100);;Nicotinate and nicotinamide metabolism(ko00760)
meta_8828		0.0361239	0.0199384	0.0443162	0.0416145	0.0360844	0.0383881	0.0305174	0.0233368	-0.145999	0.616712	0.697917	unchanged	--	--	--
meta_8849		0.0594436	0.0300345	0.0522895	0.0448671	0.0494091	0.0392128	0.0375994	0.0555364	-0.0382001	0.878472	0.369181	unchanged	--	--	--
meta_8853	Flutamide	0.00787384	0.0068659	0.00599113	0.00871198	0.00768233	0.0235142	0.00461068	0.0198741	0.919277	0.248797	1.56609	unchanged	Benzene and substituted derivatives	C07653	Pathways in cancer(ko05200);;Prostate cancer(ko05215)
meta_8861		0.000562406	0.00356884	0.00484699	0.000277074	0.0029162	0.00226601	0.000186757	0.00654131	0.363855	0.715869	0.516385	unchanged	--	--	--
meta_8875		0.0227422	0.0227499	0.0510595	0.0468576	0.0342702	0.032746	0.0287735	0.0240348	-0.259215	0.50458	0.842427	unchanged	--	--	--
meta_8886		0.0384929	0.00515328	0.00955506	0.00286855	0.0328045	0.0531098	0.012909	0.0708387	1.59737	0.115041	1.80286	up	--	--	--
meta_8894		0.0031362	0.0021522	0.00199491	0.00233467	0.00679431	0.00189887	0.00398225	0.00170015	0.579815	0.393218	1.09876	unchanged	--	--	--
meta_8904		0.0194233	0.0108696	0.0252843	0.0273773	0.020114	0.0212951	0.0180566	0.012678	-0.201447	0.547489	0.808952	unchanged	--	--	--
meta_8908		0.252475	0.144517	0.253382	0.264868	0.251937	0.226482	0.16102	0.170941	-0.175553	0.492258	0.94651	unchanged	--	--	--
meta_8923		0.223828	0.064908	0.341249	0.272446	0.225455	0.203795	0.130729	0.175063	-0.295989	0.540554	0.874444	unchanged	--	--	--
meta_8926		0.0415988	0.015524	0.0361891	0.0278903	0.0258303	0.0290316	0.0112499	0.0226671	-0.449127	0.288349	1.44267	unchanged	--	--	--
meta_8930	5'-Phosphoribosyl-5-amino-4-imidazolecarboxamide (AICAR)	0.00315221	0.005233	0.00769826	0.00833721	0.00370939	0.0081726	0.00415177	0.00242408	-0.40387	0.419416	0.908254	unchanged	--	--	--
meta_8934		0.00287417	0.00249138	0.00331995	0.00321011	0.00295584	0.0033296	0.00293871	0.0119731	0.833451	0.373511	1.16863	unchanged	--	--	--
meta_8947		0.150134	0.206779	0.431872	0.21811	0.192723	0.130812	0.057229	0.568461	-0.0850885	0.916039	0.142349	unchanged	--	--	--
meta_8960		0.0111917	0.0219771	0.0316906	0.0360681	0.0674532	0.0287989	0.0339579	0.00382001	0.409237	0.591269	0.767653	unchanged	--	--	--
meta_8976		0.188613	0.0580821	0.0415304	0.0133665	0.207988	0.0283864	0.137488	0.0563753	0.512539	0.588354	0.566614	unchanged	--	--	--
meta_8999		0.00763879	0.00549704	0.0115769	0.0149309	0.00861464	0.0104445	0.00766788	0.00458649	-0.340306	0.431105	0.980568	unchanged	--	--	--
meta_9014	Photinus luciferin	0.000402915	0.000386327	0.000809783	0.00084383	0.00055162	0.00074106	0.000572939	0.000750887	0.0990729	0.765121	0.440208	unchanged	--	--	--
meta_9018		0.000598146	0.000702754	0.00142426	0.0015716	0.00118777	0.000817696	0.000598125	0.000840021	-0.319324	0.478989	0.864413	unchanged	--	--	--
meta_9019		0.00328351	0.0308896	0.0223533	0.00806585	0.0285957	0.00710405	0.00772155	0.0111566	-0.243044	0.769196	0.267012	unchanged	--	--	--
meta_9024		0.0351817	0.0161469	0.0353073	0.0396042	0.0387874	0.0260958	0.0276817	0.021093	-0.151473	0.643988	0.684379	unchanged	--	--	--
meta_9026	Sulfamethoxypyridazine	0.00134156	0.000469668	0.000597765	0.000595725	0.000924364	0.001335	0.000722957	0.0011051	0.443961	0.305211	1.17283	unchanged	--	--	--
meta_9031		0.00500622	0.00274408	0.00811695	0.00266798	0.00280965	0.0249966	0.00184523	0.0238507	1.52933	0.265826	1.48558	up	--	--	--
meta_9039	Eicosapentaenoic Acid	0.00368408	5.96705e-05	0.00170418	0.00126161	0.00247371	0.00106495	0.00197966	0.0020766	0.178821	0.798562	0.135891	unchanged	Fatty Acyls	C06428	Biosynthesis of unsaturated fatty acids(ko01040)
meta_9040		1.21477	1.67167	5.37761	4.55884	3.03551	4.29774	0.633228	5.96528	0.119654	0.862036	0.273111	unchanged	--	--	--
meta_9046	Norethindrone Acetate	0.167115	0.0528785	0.0604319	0.0597658	0.0855641	0.080224	0.0402707	0.0938846	-0.181656	0.752898	0.579779	unchanged	--	--	--
meta_9067		0.000345377	0.000732773	0.000629139	0.00164751	0.000439364	0.000389525	0.000491111	0.00361732	0.557503	0.664898	0.580416	unchanged	--	--	--
meta_9074		0.0238544	0.0167863	0.021944	0.0136274	0.0188619	0.0198209	0.01658	0.0273621	0.11656	0.64532	0.475852	unchanged	--	--	--
meta_9086	1-Methyladenosine	0.00554396	0.00233603	0.00498387	0.00386961	0.00556048	0.00414446	0.0032073	0.00859939	0.36238	0.424977	0.919209	unchanged	--	--	--
meta_9091		0.00038137	0.000282719	0.00102457	0.00802328	0.00323104	0.00274054	0.00261222	0.00111882	-0.00138512	0.999104	0.0553826	unchanged	--	--	--
meta_9101		0.000375985	0.000246242	0.00116289	0.00683634	0.00103319	0.0261123	0.00335625	0.00450594	2.02167	0.345408	1.31478	up	--	--	--
meta_9111		0.0102347	0.00663277	0.010003	0.00882448	0.0103479	0.00913704	0.00875225	0.00833677	0.0350984	0.82362	0.156583	unchanged	--	--	--
meta_9126	Rosmarinic Acid	0.00211066	0.000874809	0.00103767	0.00238442	0.00175811	0.00163165	0.00161499	0.000939817	-0.108203	0.795992	0.415388	unchanged	Cinnamic acids and derivatives	C01850	Tyrosine metabolism(ko00350)
meta_9133		0.00899875	0.00107463	0.0101141	0.00250439	0.0125831	0.0108002	0.00285677	0.0131482	0.795592	0.252021	1.32862	unchanged	--	--	--
meta_9134	Sucrose	0.0569828	0.0392933	0.0492969	0.0389297	0.0544531	0.0445148	0.0473986	0.0132267	-0.209243	0.569196	0.804342	unchanged	Heteroaromatic compounds	C00089	Taste transduction(ko04742);;Galactose metabolism(ko00052);;Carbohydrate digestion and absorption(ko04973);;ABC transporters(ko02010);;Starch and sucrose metabolism(ko00500);;Metabolic pathways(ko01100)
meta_9138		0.00384931	0.00863693	0.00540184	0.00499602	0.00702831	0.00380042	0.00756056	0.00740134	0.172501	0.612184	0.737692	unchanged	--	--	--
meta_9159		0.00606523	0.0041791	0.0057075	0.00450507	0.00450265	0.00569053	0.00663161	0.00627447	0.175259	0.350528	1.03443	unchanged	--	--	--
meta_9160		0.0111045	0.00811065	0.0156163	0.00859033	0.0134782	0.0115085	0.00727742	0.0087382	-0.0827163	0.793727	0.376367	unchanged	--	--	--
meta_9167		0.00384588	0.00227662	0.00376566	0.00269422	0.00458695	0.00307392	0.00483666	0.0017745	0.181785	0.627343	0.550425	unchanged	--	--	--
meta_9179		0.0245703	0.0155484	0.0118566	0.00909123	0.0113415	0.00322192	0.0141129	0.0289841	-0.0828015	0.898471	0.291599	unchanged	--	--	--
meta_9181		0.000564409	0.00025808	0.0127987	0.0477397	0.0124815	0.287574	0.0302879	0.0535107	2.64516	0.300841	1.44121	up	--	--	--
meta_9193		0.0134475	0.0209421	0.012532	0.00434915	0.0402789	0.0206325	0.0142966	0.0146289	0.809172	0.230197	1.5361	unchanged	--	--	--
meta_9210	Pyrethrosin	0.00260152	0.00142125	0.0026233	0.0040064	0.00399381	0.00447389	0.0041928	0.00133631	0.393909	0.391688	1.09486	unchanged	--	--	--
meta_9223		0.00168529	0.00122478	0.00766207	0.0222737	0.00911321	0.115838	0.00883969	0.0200101	2.22728	0.329899	1.36431	up	--	--	--
meta_9224		0.00244161	0.00233105	0.0126262	0.028173	0.00859452	0.0727591	0.00406642	0	0.906433	0.616452	0.744422	unchanged	--	--	--
meta_9244	Guanosine 5'-monophosphate (GMP)	0.000404492	0.000323095	0.000501202	0.000485151	0.000498254	0.000862914	0.00031406	0.000515131	0.35385	0.386364	1.18047	unchanged	--	--	--
meta_9255		0.0381602	0.018288	0.0308374	0.0210499	0.0301322	0.0255161	0.0218242	0.0298742	-0.0132292	0.962733	0.239673	unchanged	--	--	--
meta_9273		0.0028657	0.00142031	0.00236785	0.0025018	0.00251215	0.00245805	0.00111425	0.00186567	-0.203687	0.526598	0.890401	unchanged	--	--	--
meta_9274		0.00129369	0.00504482	0.0128204	0.0133273	0.00589425	0.00587679	0.006407	0.00432012	-0.530023	0.463258	0.900638	unchanged	--	--	--
meta_9279		0.094344	0.0361905	0.0526465	0.0572903	0.0911024	0.0647776	0.0437329	0.0452924	0.0263592	0.948689	0.0392943	unchanged	--	--	--
meta_9280		1.00299	0.460129	0.888011	0.842379	1.06527	1.15743	0.43221	0.796752	0.112151	0.759824	0.344055	unchanged	--	--	--
meta_9290		0.0247776	0.0127223	0.0286984	0.0365756	0.028676	0.0231946	0.0141593	0.0159636	-0.325893	0.424002	1.04171	unchanged	--	--	--
meta_9296		0.00193099	0.00178188	0.00987374	0.0200846	0.0111066	0.052683	0.00855358	0.00884741	1.2698	0.366121	1.25339	up	--	--	--
meta_9299	Ginkgolic Acid	0.00420327	0.00165911	0.00968993	0.0421721	0.0095649	0.064997	0.00369563	0.000118376	0.44123	0.784858	0.436848	unchanged	--	--	--
meta_9316		0.0440493	0.030275	0.0397163	0.0275014	0.0235088	0.0419142	0.038053	0.0435139	0.0544853	0.828057	0.17271	unchanged	--	--	--
meta_9317	Adenosine monophosphate (AMP)	0.00900467	0.00910907	0.0248467	0.0184759	0.0121904	0.0125939	0.00853379	0.00359968	-0.734775	0.226238	1.47634	unchanged	--	--	--
meta_9324		0.00164901	0.00229743	0.00596306	0.00619066	0.00264212	0.00346422	0.00355427	0.00493799	-0.141245	0.784845	0.315108	unchanged	--	--	--
meta_9325		0.0154297	0.00817538	0.0124496	0.01501	0.0111347	0.00984168	0.00868822	0.012877	-0.263453	0.315484	1.40613	unchanged	--	--	--
meta_9327		0.00637798	0.0051421	0.0115655	0.00995759	0.00660915	0.0107522	0.00748959	0.00916266	0.0417593	0.895789	0.193388	unchanged	--	--	--
meta_9330		0.000267624	0.00107462	0.00164498	0.000799622	0.000747278	0.000852249	0.000319101	0.000440206	-0.682923	0.316189	1.17805	unchanged	--	--	--
meta_9347		0.00214075	0.00251053	0.00396005	0.00209621	0.00152339	0.00888276	0.00261071	0.00311049	0.590882	0.478888	1.00434	unchanged	--	--	--
meta_9353		0.00434151	0.00188997	0.00371121	0.00236466	0.00367155	0.00349442	0.00321078	0.00403052	0.227276	0.434584	0.864873	unchanged	--	--	--
meta_9355		0.012676	0.00489976	0.0157863	0.0127768	0.00700755	0.00148399	0.0107768	0.00703369	-0.810808	0.152673	1.81754	unchanged	--	--	--
meta_9356	Inosine 5'-monophosphate (IMP)	0.00503289	0.00173868	0.00481169	0.00772614	0.00628661	0.00971516	0.000951708	0.00160093	-0.0575417	0.940516	0.0722101	unchanged	--	--	--
meta_9361		0.0175278	0.00771302	0.0099624	0.011396	0.0133138	0.0114802	0.00634642	0.0103428	-0.167781	0.63796	0.744263	unchanged	--	--	--
meta_9366		0.000998532	0.000587722	0.00106989	0.000846771	0.00112249	0.00103424	0.00099435	0.00130349	0.346733	0.118248	1.75432	unchanged	--	--	--
meta_9429		0.00204887	0.00107645	0.00409029	0.00165117	0.00217506	0.00162939	0.00246418	0.000943032	-0.298078	0.601111	0.741147	unchanged	--	--	--
meta_9431		0.00300482	0.00241414	0.00608521	0.00442752	0.00312859	0.00311806	0.00232691	0.00232732	-0.547454	0.223466	1.57819	unchanged	--	--	--
meta_9443		0.00741329	0.00963851	0.0133695	0.000512168	0.00374551	0.00074017	0.0107952	0.0135723	-0.100438	0.901563	0.213367	unchanged	--	--	--
meta_9447		0.00188247	0.00160594	0.00307084	0.00202623	0.00263327	0.000627987	0.00191972	0.00416588	0.122583	0.824246	0.236704	unchanged	--	--	--
meta_9461		0.0162016	0.0299749	0.0600602	0.0299574	0.0802452	0.0273032	0.0383153	0.00235236	0.122038	0.878884	0.240132	unchanged	--	--	--
meta_9470		0.000892559	0.000799896	0.00200403	0.00259976	0.00154638	0.00199078	0.00168042	0.0112656	1.38843	0.366042	1.18892	up	--	--	--
meta_9489		0.00340126	0.00179176	0.00123154	0.00109264	0.00109464	0.00115358	0.00184451	0.00148443	-0.430665	0.437525	1.18085	unchanged	--	--	--
meta_9498	Geranyl diphosphate	0.00619474	0.00571758	0.0170223	0.0183184	0.00782541	0.0136331	0.00679285	0.00789405	-0.386593	0.49625	0.832808	unchanged	Prenol lipids	C00341	Ubiquinone and other terpenoid-quinone biosynthesis(ko00130);;Metabolic pathways(ko01100);;Terpenoid backbone biosynthesis(ko00900)
meta_9499		0.179159	0.272414	0.262143	0.113396	0.394355	0.146365	0.212814	0.234896	0.257057	0.557505	0.774298	unchanged	--	--	--
meta_9500	Nicotinate D-ribonucleotide	0.000751071	0.000437065	0.000937065	0.00075695	0.000631439	0.000919936	0.000539248	0.000381107	-0.221625	0.529184	0.827783	unchanged	Organooxygen compounds	C01185	Metabolic pathways(ko01100);;Nicotinate and nicotinamide metabolism(ko00760)
meta_9507		0.0178355	0.0424046	0.0204783	0.0272636	0.0900638	0.0221554	0.0644772	0.0328511	0.956487	0.20099	1.66768	unchanged	--	--	--
meta_9517		0.00369278	0.00127742	0.00077816	0.00268317	0.00376928	0.000556655	0.00532686	0.00112729	0.354502	0.671891	0.453072	unchanged	--	--	--
meta_9554		0.0155669	0.0067983	0.0169706	0.0192881	0.0185074	0.0179203	0.014567	0.0113907	0.0897202	0.780067	0.314818	unchanged	--	--	--
meta_9555		0.00965213	0.00602046	0.0115384	0.0126214	0.00950647	0.0117712	0.00681121	0.00730764	-0.170337	0.570257	0.7372	unchanged	--	--	--
meta_9556		0.897054	0.626892	1.80754	2.10046	1.02404	1.53351	1.47765	0.564872	-0.239811	0.64079	0.577028	unchanged	--	--	--
meta_9564		0.00545684	0.00389976	0.00838334	0.00813871	0.00599737	0.00678365	0.00569273	0.00409972	-0.197133	0.531674	0.809543	unchanged	--	--	--
meta_9566		0.00106966	0.000845936	0.00141471	0.00110882	0.00110952	0.0014516	0.000919795	0.00142287	0.143623	0.52823	0.793188	unchanged	--	--	--
meta_9581		0.000410565	0.00297342	0.000366145	0.000331822	0.000461101	0.00189396	0.000194303	0.0444435	3.52511	0.398043	1.12089	up	--	--	--
meta_9583		0.195816	0.441622	0.548318	0.256029	0.205554	0.20622	0.0597005	1.06645	0.0931298	0.926568	0.135427	unchanged	--	--	--
meta_9597		0.00696339	0.00454009	0.0114937	0.00851403	0.00726178	0.00708718	0.00531026	0.00563249	-0.3172	0.373939	1.19365	unchanged	--	--	--
meta_9619		0.00342775	0.00148102	0.00169701	0.00191708	0.00160563	0.0017432	0.00287035	0.0017076	-0.104603	0.790222	0.521365	unchanged	--	--	--
meta_9624		0.00272708	0.000283624	0.00374046	0.00118611	0.00126066	0.00335126	0.000353211	0.0021862	-0.150432	0.851563	0.313455	unchanged	--	--	--
meta_9642		0.0237195	0.0142542	0.029946	0.0301171	0.0272567	0.0278871	0.0183039	0.0182026	-0.0971824	0.741465	0.44837	unchanged	--	--	--
meta_9650	Penicillin G	0.0123694	0.00825495	0.0107806	0.0111429	0.0114685	0.0110596	0.00648801	0.0104375	-0.108934	0.610435	0.733549	unchanged	Carboxylic acids and derivatives	C05551	Bile secretion(ko04976)
meta_9651		0.0442998	0.0227597	0.0308857	0.0284178	0.0410257	0.0264478	0.0275274	0.0340786	0.0306872	0.908967	0.0224463	unchanged	--	--	--
meta_9656		0.000120855	9.32821e-05	0.000190225	9.71818e-05	0.000222134	0.000331461	0.000130296	0.000662828	1.425	0.165863	1.79092	up	--	--	--
meta_9667		0.00339544	0.00170877	0.00313693	0.00358605	0.00287562	0.00309321	0.00242218	0.00224446	-0.153223	0.558242	0.85572	unchanged	--	--	--
meta_9675		0.00300123	0.00167801	0.00289279	0.00301738	0.00248507	0.0059532	0.00221254	0.00329031	0.396725	0.412749	1.08345	unchanged	--	--	--
meta_9698		0.00147792	0.00354084	0.00726229	0.00824728	0.00466073	0.00517164	0.00599737	0.00656099	0.125286	0.792795	0.433274	unchanged	--	--	--
meta_9703		8.0809e-05	4.71611e-05	0.00874637	0.00777398	0.00630434	0.473598	0.00704795	0.0186598	4.92458	0.368546	1.27362	up	--	--	--
meta_9726	S-Nitroso-L-glutathione	0.000895187	0.000377278	0.000609403	0.000961385	0.000924808	0.000502223	0.00049344	0.000578923	-0.185964	0.630443	0.719699	unchanged	--	--	--
meta_9731		0.0116068	0.0055702	0.0198197	0.0281694	0.00625366	0.00611868	0.0124159	0.0106825	-0.877492	0.231465	1.56659	unchanged	--	--	--
meta_9734		0.0299681	0.0168311	0.0216311	0.0166555	0.0237919	0.0158766	0.0190274	0.028647	0.0377713	0.897264	0.00581663	unchanged	--	--	--
meta_9771		0.00914323	0.00954064	0.0118748	0.00947824	0.00853296	0.00905183	0.00977383	0.00983897	-0.106123	0.363734	1.16989	unchanged	--	--	--
meta_9773		0.00803168	0.00366662	0.0105715	0.00473366	0.00807909	0.00698741	0.00554054	0.00871788	0.118983	0.752688	0.306625	unchanged	--	--	--
meta_9792		0.000537103	0.000333357	0.00189305	0.00695577	0.00348131	0.0380374	0.0023123	0.00758864	2.4034	0.307756	1.4226	up	--	--	--
meta_9812		0.00662983	0.00288422	0.00574201	0.00945059	0.00957253	0.0099539	0.00287151	0.00557472	0.179118	0.719961	0.469742	unchanged	--	--	--
meta_9825	Diosmetin	0.000429563	0.00012068	0.000215547	0.000375847	0.000198983	0.000146171	0.000130212	0.000294917	-0.567644	0.305513	1.4424	unchanged	--	--	--
meta_9826		0.00506407	0.000408827	0.00354386	0.000382837	0.00385266	0.00052604	0.00105247	0.00863502	0.581561	0.61739	0.524498	unchanged	--	--	--
meta_9835		0.00325246	0.0090653	0.00595188	0.00865349	0.0110898	0.0145058	0.0108845	0.01017	0.793034	0.0281034	2.49213	unchanged	--	--	--
meta_9841	9-cis-Retinoic acid	0.000312817	0.00020903	0.00353201	0.00315176	0.00273959	0.0236077	0.000783902	0.000600729	1.94436	0.427753	1.13271	up	Prenol lipids	C15493	Small cell lung cancer(ko05222);;Adipocytokine signaling pathway(ko04920);;Pathways in cancer(ko05200);;Intestinal immune network for IgA production(ko04672);;Non-small cell lung cancer(ko05223);;PPAR signaling pathway(ko03320);;Retinol metabolism(ko00830)
meta_9849		0.00941746	0.0105921	0.0222582	0.0198459	0.0170937	0.0139304	0.0115785	0.0108742	-0.215998	0.572795	0.686975	unchanged	--	--	--
meta_9865		0.0226363	0.0204334	0.0421961	0.0310864	0.0165991	0.0191782	0.0167955	0.0174335	-0.73294	0.0996482	2.10844	unchanged	--	--	--
meta_9866		0.0647592	0.502283	0.0730176	0.211046	0.122635	0.116613	0.0583645	0.537946	-0.0265977	0.980251	0.058828	unchanged	--	--	--
meta_9875		0.00136368	0.000545722	0.00314548	0.00157211	0.00145095	0.00080405	0.000977869	0.00203286	-0.331721	0.603334	0.742975	unchanged	--	--	--
meta_9877		0.00089396	0.000119667	0.00241899	0.011002	0.00282269	0.0626427	0.00431982	0.00317319	2.33754	0.398181	1.19879	up	--	--	--
meta_9883		0.0266089	0.0151414	0.0275949	0.0248763	0.026074	0.028012	0.015185	0.0196404	-0.0836883	0.757678	0.457416	unchanged	--	--	--
meta_9904		0.000648334	0.00705444	0.0013724	0.00678929	0.00139996	0.00240871	0.0121214	0.000445045	0.0457096	0.969724	0.12067	unchanged	--	--	--
meta_9908		0.0103072	0.00712006	0.0086692	0.0037742	0.0153031	0.00463645	0.00483695	0.0125549	0.321662	0.570427	0.66413	unchanged	--	--	--
meta_9912		0.074208	0.0560787	0.153068	0.136202	0.0846375	0.125238	0.0743752	0.0831525	-0.191501	0.641697	0.58109	unchanged	--	--	--
meta_9915		0.00443872	0.000236542	0.000817376	0.000459195	0.000399458	0.000726325	0.000256562	0.00130381	-1.14779	0.475766	1.13229	down	--	--	--
meta_9919		0.00434574	0.000100845	0.000496969	0.00162524	0.00036756	0.00492403	0.000544267	0.00139513	0.138564	0.911672	0.0674373	unchanged	--	--	--
meta_9921	Isopimaric acid	0.00100176	0.000861268	0.00427827	0.0131164	0.00330635	0.0169587	0.00118786	0.000101261	0.162526	0.910113	0.232488	unchanged	--	--	--
meta_9933		0.00085476	0.000699239	0.00208796	0.00213124	0.00100237	0.0011558	0.00122777	0.00070122	-0.498272	0.361993	1.17461	unchanged	--	--	--
meta_9934		0.024191	0.0122374	0.0200565	0.0102387	0.0386815	0.0200178	0.0232626	0.0218225	0.63732	0.140769	1.66679	unchanged	--	--	--
meta_9975		0.00314731	0.00184604	0.00337604	0.00265	0.00402568	0.00252548	0.00174472	0.00204773	-0.0913038	0.792083	0.40894	unchanged	--	--	--
meta_9978		0.000739533	0.000414567	0.00212623	0.000795468	0.000842076	0.00108898	0.000560036	0.00264709	0.334174	0.674683	0.511925	unchanged	--	--	--
meta_9979		0.0103187	0.00371998	0.00382103	0.00400261	0.0111053	0.00856689	0.00384553	0.0081027	0.532409	0.312286	1.15677	unchanged	--	--	--
meta_9982	Maltose	0.00246686	0.00158196	0.0018438	0.00127522	0.00348958	0.00383458	0.00027756	0.00348906	0.62975	0.331607	1.26688	unchanged	Organooxygen compounds	C00208	Metabolic pathways(ko01100);;ABC transporters(ko02010);;Starch and sucrose metabolism(ko00500);;Carbohydrate digestion and absorption(ko04973);;Taste transduction(ko04742)
meta_9988		0.0299637	0.0173514	0.0196094	0.0166297	0.0187377	0.0174944	0.020107	0.0387043	0.185871	0.646252	0.469546	unchanged	--	--	--
meta_9990		0.00152939	0.000954158	0.000450775	0.00204978	0.00255299	0.000190206	0.00139598	0.00103029	0.0526818	0.941266	0.0516554	unchanged	--	--	--
meta_10003	Xanthylic acid (XMP)	0.0924058	0.0944852	0.327071	0.306665	0.0304013	0.0044374	0.341321	0.0291902	-1.01756	0.354128	1.17183	down	--	--	--
meta_10009		0.0478544	0.0576281	0.0774712	0.0622047	0.0582871	0.0686241	0.0593968	0.069002	0.0585357	0.727263	0.541433	unchanged	--	--	--
meta_10010	N-Acetyl-D-lactosamine	0.003202	0.00682137	0.0026099	0.00253383	0.013026	0.00319088	0.00104154	0.00294288	0.413506	0.686365	0.585446	unchanged	--	--	--
meta_10012		0.00127372	0.000876795	0.00179555	0.00136214	0.0013422	0.00129198	0.0013804	0.00145853	0.0441353	0.842701	0.190899	unchanged	--	--	--
meta_10016		0.00104983	0.00136236	0.00240041	0.00299141	0.00249642	0.00117499	0.00213354	0.00238579	0.0697775	0.865184	0.254084	unchanged	--	--	--
meta_10029		0.00390834	0.00249868	0.00900202	0.00571458	0.00315742	0.00376869	0.00359728	0.00241956	-0.706691	0.242301	1.55295	unchanged	--	--	--
meta_10032		0.0105143	0.0175079	0.018245	0.0179363	0.0605483	0.0346074	0.0289136	0.024866	1.21396	0.0743991	2.26112	up	--	--	--
meta_10042		0.0222353	0.0146752	0.0230598	0.0215522	0.0175366	0.0157816	0.0146568	0.0204848	-0.251942	0.214074	1.64445	unchanged	--	--	--
meta_10057		0.293152	0.218339	0.30904	0.42841	0.377865	0.0448544	0.25908	0.253138	-0.417764	0.380508	1.16669	unchanged	--	--	--
meta_10058		0.000893176	0.000502827	0.00372101	0.00633657	0.00115197	0.00250753	0.00162383	0.00417035	-0.276852	0.75671	0.378538	unchanged	--	--	--
meta_10068	Glutathione	0.00550751	0.00199408	0.00329862	0.00248479	0.00408186	0.00282602	0.00198137	0.00630703	0.193918	0.709325	0.342603	unchanged	Carboxylic acids and derivatives	C00051	Glutathione metabolism(ko00480);;Thyroid hormone synthesis(ko04918);;Metabolic pathways(ko01100);;Bile secretion(ko04976);;ABC transporters(ko02010);;Cysteine and methionine metabolism(ko00270)
meta_10076		0.00456759	0.0110692	0.0018279	0.00133174	0.0333803	0.00202722	0.00139816	0.00394732	1.11645	0.538561	0.84401	unchanged	--	--	--
meta_10080		0.00717739	0.00173705	0.0072328	0.00518357	0.00166029	0.00109052	0.00260972	0.0183861	0.154784	0.89721	0.0904262	unchanged	--	--	--
meta_10092		0.00605459	0.00863792	0.0280555	0.0262822	0.0162102	0.0430359	0.0104283	0.0253994	0.461819	0.50501	0.931571	unchanged	--	--	--
meta_10093		0.00334746	0.000897773	0.00391497	0.00230554	0.00298386	0.00275339	0.00204169	0.00454439	0.235718	0.604255	0.549255	unchanged	--	--	--
meta_10097		0.0125989	0.0776563	0.0674769	0.0148589	0.0626843	0.0440228	0.0356242	0.0469577	0.133232	0.829286	0.411347	unchanged	--	--	--
meta_10099		5.05592	1.55084	3.38488	3.32128	4.46788	1.88733	2.87221	3.63351	-0.0498306	0.904709	0.333296	unchanged	--	--	--
meta_10100		0.0225578	0.00967381	0.00782503	0.00504812	0.025904	0.0150061	0.0219806	0.0503534	1.32808	0.112003	1.83924	up	--	--	--
meta_10101		0.552077	0.612435	0.47143	0.733343	1.06392	1.04234	0.546122	0.241175	0.28839	0.567524	0.836093	unchanged	--	--	--
meta_10102		0.00872138	0.00542109	0.0102893	0.0166109	0.00889746	0.01553	0.00892554	0.0158647	0.262049	0.529556	0.819903	unchanged	--	--	--
meta_10108		0.126115	0.0818907	0.131042	0.166628	0.0886309	0.0187467	0.104861	0.0839199	-0.771844	0.0882394	2.02701	unchanged	--	--	--
meta_10113	Perindopril	0.011499	0.0149376	0.0119868	0.0175267	0.0420502	0.0119585	0.0236178	0.000451354	0.480773	0.579754	0.770178	unchanged	--	--	--
meta_10147		0.000988377	0.000798018	0.001448	0.00171301	0.000919215	0.00132803	0.00118503	0.00165047	0.0389353	0.900666	0.166642	unchanged	--	--	--
meta_10161		0.00122546	0.0419172	0.0292635	0.0066597	0.122394	0.0140095	0.0169327	0.0155132	1.09461	0.476113	0.9908	unchanged	--	--	--
meta_10162		0.565992	0.276687	0.543133	0.528941	0.566809	0.586079	0.310352	0.422231	-0.0222332	0.940373	0.167129	unchanged	--	--	--
meta_10165		0.025681	0.0153829	0.0213748	0.0259792	0.0205737	0.0248792	0.0169615	0.0200389	-0.100762	0.635458	0.694742	unchanged	--	--	--
meta_10177		0.0106594	0.0549975	0.0314268	0.0154639	0.0613903	0.0161345	0.0345961	0.0727914	0.716307	0.311031	1.32147	unchanged	--	--	--
meta_10187		0.001225	0.000860272	0.000937341	0.000821995	0.00226079	0.00203556	0.00231749	0.0144304	2.45252	0.254266	1.49339	up	--	--	--
meta_10214		0.00121429	0.000994291	0.00117497	0.00092112	0.00264732	0.00394341	0.00209164	0.0139108	2.39191	0.198745	1.68645	up	--	--	--
meta_10218		0.000791549	7.08411e-05	0.00195659	0.00627836	0.00796198	0.0315413	0.00174194	0.00624663	2.38416	0.247663	1.58938	up	--	--	--
meta_10219		2.82931e-05	2.53196e-06	0.00445487	0.00776755	0.00720756	0.497461	0.00468605	0.0476843	5.50654	0.33822	1.34937	up	--	--	--
meta_10245	Nicotinamide ribotide	0.00252139	0.00168885	0.00449348	0.00449968	0.00361907	0.00406427	0.00268611	0.00303252	0.0215346	0.951889	0.0999999	unchanged	--	--	--
meta_10249		0.00439327	0.00621287	0.0154952	0.0151712	0.00291363	0.00382595	0.0146206	0.00723959	-0.529175	0.453237	0.938743	unchanged	--	--	--
meta_10254		0.0770846	0.0252777	0.0315912	0.0361074	0.0579737	0.0250747	0.0291712	0.0391061	-0.168395	0.748658	0.588456	unchanged	--	--	--
meta_10256		0.520931	0.304598	0.34309	0.279869	0.400474	0.175622	0.285194	0.234937	-0.402002	0.270556	1.50599	unchanged	--	--	--
meta_10259		0.000807626	0.000436389	0.000854943	0.000923887	0.0007388	0.00076177	0.000603584	0.000782339	-0.0665894	0.784732	0.44888	unchanged	--	--	--
meta_10286		0.00567202	0.00256929	0.00547344	0.00524469	0.00481182	0.00348846	0.002649	0.00390974	-0.351577	0.285018	1.45744	unchanged	--	--	--
meta_10290		0.00558188	0.0047786	0.00799215	0.0135613	0.00714742	0.00810507	0.00829624	0.0263152	0.643807	0.421982	1.03579	unchanged	--	--	--
meta_10302		0.000462987	0.000467228	0.000730747	0.0044335	0.00276933	0.0121455	0.00151448	0.00270854	1.65085	0.288175	1.44692	up	--	--	--
meta_10307		5.81031e-05	1.49469e-05	0.00520538	0.00814902	0.00328965	0.104458	0.00575471	0.010705	3.20949	0.341188	1.34184	up	--	--	--
meta_10317		0.0570353	0.0297139	0.0597981	0.0578237	0.0635096	0.0537095	0.0394411	0.046029	-0.0119216	0.963703	0.141496	unchanged	--	--	--
meta_10321		0.00565058	0.00178889	0.00414823	0.00424285	0.00589202	0.00710208	0.00105568	0.0040351	0.192072	0.729571	0.407816	unchanged	--	--	--
meta_10330		0.00592241	0.00290712	0.00794055	0.00736104	0.00525065	0.00492835	0.00450847	0.00785027	-0.0985525	0.779945	0.442842	unchanged	--	--	--
meta_10334		0.00129582	0.000860599	0.00151045	0.000827944	0.000936332	0.00124808	0.000997318	0.00293679	0.444918	0.467515	0.899076	unchanged	--	--	--
meta_10343		0.000842432	0.00131234	0.00180474	0.00144106	0.0013283	0.00100563	0.000715963	0.000718085	-0.51932	0.153207	1.62614	unchanged	--	--	--
meta_10345	5(S)-HpETE	0.000479768	0.000358927	0.000806459	0.00143219	0.00241348	0.000350506	0.000811013	0.000969596	0.562464	0.503794	0.870894	unchanged	Fatty Acyls	C05356	Arachidonic acid metabolism(ko00590);;Metabolic pathways(ko01100);;Ovarian steroidogenesis(ko04913);;Serotonergic synapse(ko04726)
meta_10347	20-hydroxy LTB4	0.000426912	0.000589597	0.00179837	0.000729405	0.000855613	0.00046812	0.00115361	0.000221179	-0.393321	0.593947	0.681445	unchanged	Fatty Acyls	C04853	Arachidonic acid metabolism(ko00590)
meta_10369		0.00191185	0.00224618	0.00446144	0.00237124	0.00167809	2.69869e-05	0.00233329	0.00301253	-0.640407	0.297612	1.32589	unchanged	--	--	--
meta_10370		0.003064	0.00155935	0.00504994	0.00181218	0.00404097	0.0031851	0.00332333	0.00392734	0.333926	0.424027	0.9782	unchanged	--	--	--
meta_10377		0.00438583	0.00346573	0.0113205	0.012378	0.00571179	0.00736939	0.00463466	0.00516025	-0.463802	0.422239	1.02828	unchanged	--	--	--
meta_10379		0.216099	0.121767	0.147922	0.184012	0.172948	0.238361	0.118192	0.142026	0.00371364	0.990076	0.0363966	unchanged	--	--	--
meta_10394		0.000964687	0.00115262	0.00247864	0.0117568	0.00428189	0.0259182	0.00368406	0.00291851	1.17028	0.449962	1.06473	up	--	--	--
meta_10395		0.000119036	3.48461e-05	0.00624613	0.00547664	0.00286205	0.0551165	0.00221265	0.00150345	2.37702	0.417412	1.15677	up	--	--	--
meta_10396		0.000181081	0.000111567	0.00160574	0.0017842	0.000658809	0.038199	0.000949939	0.000706199	3.45963	0.397823	1.20361	up	--	--	--
meta_10412		0.0204932	0.0163445	0.0294424	0.0312633	0.0146288	0.0508998	0.0235769	0.0235086	0.207271	0.684304	0.585968	unchanged	--	--	--
meta_10415		0.0038773	0.00231885	0.010272	0.00579883	0.0306752	0.0429561	0.0289714	0.00532544	2.27709	0.0692452	2.28943	up	--	--	--
meta_10424		0.00713351	0.0945396	0.0208272	0.0876655	0.0212767	0.0203587	0.093441	0.00848075	-0.549904	0.595707	0.571592	unchanged	--	--	--
meta_10428		0.0135623	0.00832599	0.0123229	0.0119531	0.0154955	0.0106541	0.00857068	0.029513	0.47654	0.413596	1.02808	unchanged	--	--	--
meta_10453		0.00748225	0.00604637	0.00531352	0.0124984	0.0135524	0.00466697	0.0126194	0.0069056	0.26823	0.576906	0.699105	unchanged	--	--	--
meta_10470		0.000941814	0.00138144	0.000180419	0.000171186	0.000384818	0.000500673	0.00333906	0.000394769	0.788214	0.570519	0.727914	unchanged	--	--	--
meta_10477		0.115229	0.0715789	0.128633	0.135408	0.105055	0.122915	0.0889251	0.0805098	-0.182035	0.469452	0.964747	unchanged	--	--	--
meta_10485		0.0382035	0.0170859	0.035371	0.0492486	0.0390806	0.0292437	0.0333614	0.0228596	-0.167817	0.632705	0.698951	unchanged	--	--	--
meta_10487		0.0276647	0.014192	0.0312108	0.02127	0.0405108	0.0188788	0.0274538	0.0239121	0.231475	0.517092	0.728069	unchanged	--	--	--
meta_10488		0.50938	0.782121	0.214295	0.535417	0.802049	0.167444	0.526346	0.909153	0.236605	0.670558	0.559702	unchanged	--	--	--
meta_10513		0.0250578	0.0236856	0.0546098	0.0487513	0.0390988	0.0339859	0.0295387	0.028433	-0.214875	0.566382	0.728876	unchanged	--	--	--
meta_10528		0.800828	0.415932	0.844649	0.686684	0.588459	0.504666	0.438969	0.669392	-0.319953	0.269271	1.52714	unchanged	--	--	--
meta_10534		0.000223568	5.24128e-05	0.00124853	0.00374883	0.000961629	0.0496062	0.00224544	0.00492398	3.45271	0.346084	1.32919	up	--	--	--
meta_10546		0.0466106	0.00620889	0.0402326	0.03367	0.0341992	0.00101705	0.0468992	0.028578	-0.195099	0.770796	0.53891	unchanged	--	--	--
meta_10556	Gentiobiose	0.00755698	0.00366311	0.0110447	0.00636888	0.00895481	0.00524933	0.00694659	0.0134088	0.27137	0.549277	0.675058	unchanged	--	--	--
meta_10560		0.132562	0.647984	0.240126	0.0834792	0.445813	0.250998	0.113876	0.251481	-0.0559261	0.94545	0.032784	unchanged	--	--	--
meta_10566		0.00028702	0.000894243	0.00139545	0.00211989	0.000713946	0.00431504	0.00103193	0.00299864	0.947821	0.305026	1.3968	unchanged	--	--	--
meta_10578	5(S)-HETE	0.00725877	0.00316386	0.00414389	0.0126629	0.00596017	0.00525015	0.00405812	0.00304442	-0.572311	0.381424	1.17273	unchanged	Fatty Acyls	C04805	Arachidonic acid metabolism(ko00590);;Inflammatory mediator regulation of TRP channels(ko04750)
meta_10596		0.0153029	0.00932548	0.013211	0.0175726	0.0191779	0.0118431	0.0054845	0.011009	-0.22183	0.577126	0.755517	unchanged	--	--	--
meta_10608		0.0043553	0.00295801	0.00563558	0.00362363	0.00492869	0.00437017	0.00366296	0.00501658	0.117472	0.615175	0.573588	unchanged	--	--	--
meta_10626		0.00653281	0.00208497	0.00680112	0.00661566	0.00549082	0.00757428	0.00254154	0.00289426	-0.252172	0.610474	0.698518	unchanged	--	--	--
meta_10644		0.00725229	0.00986491	0.00875853	0.0180631	0.0139429	0.00883422	0.0128172	0.011874	0.111469	0.755717	0.476212	unchanged	--	--	--
meta_10654		0.00308143	0.00176749	0.0015302	0.00146637	0.00301808	0.00106807	0.00147788	0.00281425	0.094792	0.835913	0.14108	unchanged	--	--	--
meta_10655		0.0200786	0.0100656	0.00692428	0.00495849	0.0127195	0.00923161	0.00406763	0.0472004	0.800906	0.496501	0.829739	unchanged	--	--	--
meta_10659		0.0951114	0.113366	0.286838	0.161402	0.0972942	0.126757	0.0383714	0.336685	-0.132457	0.860493	0.226783	unchanged	--	--	--
meta_10660		0.00811725	0.00985909	0.0334241	0.0346126	0.00810287	0.0132187	0.0151488	0.0188935	-0.635611	0.375509	1.13304	unchanged	--	--	--
meta_10671		0.00361165	0.00151053	0.00445751	0.00171782	0.00323043	0.00322628	0.00257561	0.00375826	0.179078	0.651464	0.480239	unchanged	--	--	--
meta_10683		0.257092	0.13472	0.217217	0.219836	0.222124	0.157975	0.159379	0.222542	-0.121308	0.618905	0.801525	unchanged	--	--	--
meta_10689		0.0163996	0.0107531	0.0159356	0.0151191	0.0148641	0.0116969	0.0152284	0.0154297	-0.0247062	0.880261	0.366699	unchanged	--	--	--
meta_10693	Quetiapine	0.000584025	0.00133364	0.00064715	0.000576594	0.00120865	0.000817759	0.00105776	0.000701331	0.269073	0.489948	0.999231	unchanged	--	--	--
meta_10707		0.00404942	0.00794979	0.0320616	0.00712788	0.00693801	0.0509496	0.00151513	0.00519541	0.33567	0.812122	0.380836	unchanged	--	--	--
meta_10711		0.00178378	0.00328127	0.00167381	0.00227481	0.00194846	0.0202917	0.00502387	0.0346398	2.77984	0.177816	1.79073	up	--	--	--
meta_10720		0.00386288	0.00375802	0.0029477	0.00184353	0.00495833	0.000588948	0.00192671	0.00472938	-0.0244729	0.966477	0.116499	unchanged	--	--	--
meta_10723	S-Adenosyl-L-homocysteine	0.00590833	0.00155944	0.00362441	0.0050859	0.00542162	0.00268049	0.00364624	0.00172788	-0.263624	0.605453	0.788533	unchanged	5'-deoxyribonucleosides	C00021	Cysteine and methionine metabolism(ko00270);;Biosynthesis of amino acids(ko01230);;Metabolic pathways(ko01100)
meta_10724		0.00344702	0.00234005	0.00464977	0.00221138	0.0024777	0.00226006	0.00259544	0.00276945	-0.3242	0.346588	1.35476	unchanged	--	--	--
meta_10739		0.0517663	0.213555	0.0674452	0.192634	0.545011	0.0221723	0.498729	0.0377109	1.07076	0.392092	1.15529	up	--	--	--
meta_10753		0.00154388	0.00193205	0.00234999	0.003488	0.00158981	0.0032575	0.00411673	0.0219798	1.73219	0.340375	1.25986	up	--	--	--
meta_10763		0.00131798	0.000175035	0.00335841	0.0194912	0.0173661	0.280036	0.00581391	0.0656953	3.92172	0.27071	1.5322	up	--	--	--
meta_10765		6.02148e-05	1.754e-05	0.00139327	0.00492929	0.000614388	0.0407807	0.00168267	0.00290484	2.84487	0.386886	1.22875	up	--	--	--
meta_10773		0.000991989	0.00303631	0.00732865	0.00670243	0.00360587	0.00354816	0.00374876	0.00224435	-0.457998	0.480464	0.856279	unchanged	--	--	--
meta_10777	Nicolsamide	0.0103639	0.0350878	0.0120322	0.0309975	0.0894234	0.00451614	0.0789796	0.00921407	1.04155	0.38024	1.18199	up	--	--	--
meta_10781	XMP	0.00224351	0.00408155	0.00942929	0.0101553	0.00617677	0.00862667	0.00556053	0.00475084	-0.0449489	0.929995	0.0170983	unchanged	Purine nucleotides	C00655	Purine metabolism(ko00230);;Metabolic pathways(ko01100)
meta_10785		0.00155186	0.00973053	0.00224201	0.000925533	0.0179088	0.00447243	0.00408116	0.00237984	0.997118	0.426503	1.09287	unchanged	--	--	--
meta_10787		0.005995	0.0039571	0.00533755	0.00899287	0.00498556	0.00616625	0.0046941	0.00562899	-0.177266	0.566218	0.776389	unchanged	--	--	--
meta_10788		0.011952	0.00651699	0.00823542	0.0100781	0.00926372	0.00916326	0.006185	0.00796974	-0.174957	0.479186	1.03106	unchanged	--	--	--
meta_10794		0.00103108	0.000390673	0.0013232	0.000825745	0.000844785	0.00130878	0.000544473	0.0035514	0.80752	0.40554	1.05588	unchanged	--	--	--
meta_10795		0.0161389	0.00951432	0.01505	0.0147248	0.0138198	0.0127615	0.0135308	0.0114762	-0.103575	0.575819	0.889506	unchanged	--	--	--
meta_10796		0.000482042	0.000487655	0.0025834	0.00268066	0.00106989	0.00169443	0.000342944	0.000497044	-0.790385	0.391515	1.04568	unchanged	--	--	--
meta_10797		0.00150871	0.00107749	0.000978051	0.00143103	0.00143419	0.00127999	0.000852272	0.000743322	-0.212956	0.449286	0.996541	unchanged	--	--	--
meta_10798		0.000421004	0.000188853	0.000369158	0.000386515	0.000480059	0.000747299	0.000330672	0.00173836	1.27143	0.225082	1.57142	up	--	--	--
meta_10804		0.0196739	0.00291599	0.00738215	0.0102328	0.00777484	0.00579401	0.00473166	0.0337053	0.371305	0.721988	0.356369	unchanged	--	--	--
meta_10808		0.00598567	0.00274217	0.00567094	0.00827698	0.00886261	0.00606012	0.00141653	0.00672145	0.0242861	0.962118	0.0401051	unchanged	--	--	--
meta_10812		0.077843	0.0380014	0.0587643	0.0593942	0.0641498	0.0398973	0.0369041	0.040054	-0.370495	0.249182	1.55497	unchanged	--	--	--
meta_10819		0.00120442	0.00179557	0.00570945	0.00324899	0.00169156	0.00230475	0.00195047	0.00216654	-0.559664	0.410105	1.06769	unchanged	--	--	--
meta_10825		0.00392206	0.00325525	0.00552414	0.00418939	0.00677036	0.0093011	0.00744808	0.0376245	1.85597	0.234991	1.55889	up	--	--	--
meta_10837		0.00152217	0.00107002	0.00818094	0.021137	0.00615189	0.0925629	0.00624342	0.00553097	1.79182	0.4353	1.11347	up	--	--	--
meta_10840		0.000130589	8.19684e-05	0.00301481	0.00497828	0.00236383	0.0390825	0.00203973	0.00508699	2.56547	0.345151	1.33014	up	--	--	--
meta_10841		6.72628e-05	7.90748e-05	0.0122583	0.0393492	0.00650526	0.33484	0.0215503	0.0244495	2.90388	0.369341	1.271	up	--	--	--
meta_10842		3.15424e-05	0.00014508	0.0078354	0.0283983	0.00552358	0.140635	0.0119634	0.0157277	2.25542	0.370647	1.26236	up	--	--	--
meta_10862		0.82906	0.340181	0.670954	0.601057	0.935293	1.12188	0.25429	0.68033	0.293389	0.55002	0.742553	unchanged	--	--	--
meta_10866		0.0135721	0.00351134	0.00362978	0.00607718	0.0137589	0.00187409	0.00205799	0.0068927	-0.124016	0.885231	0.313802	unchanged	--	--	--
meta_10867		0.022798	0.0212576	0.0343012	0.0311514	0.0158331	0.0306757	0.0149234	0.0254303	-0.334232	0.298742	1.25695	unchanged	--	--	--
meta_10868		0.0610162	0.0273279	0.0379671	0.000136982	0.00946489	0.000137358	0.0992231	0.0770792	0.556015	0.616	0.539494	unchanged	--	--	--
meta_10875		0.000382537	0.00268174	0.000839669	0.000322871	0.00317512	0.00142905	0.00147737	0.00111865	0.768463	0.34484	1.28834	unchanged	--	--	--
meta_10884		0.0321073	0.0276204	0.050517	0.0406759	0.0370816	0.0483778	0.0355789	0.0336936	0.0359816	0.880531	0.223858	unchanged	--	--	--
meta_10900		0.007298	0.00476811	0.00858872	0.00669502	0.00724242	0.00768879	0.00685435	0.00528539	-0.0147881	0.944314	0.163465	unchanged	--	--	--
meta_10924		0.00774836	0.00616862	0.013351	0.0140712	0.00796279	0.00968183	0.00834322	0.00652835	-0.346352	0.3552	1.191	unchanged	--	--	--
meta_10929		0.000317835	0.000427174	0.00304874	0.0053048	0.00213364	0.0203313	0.00229905	0.0010896	1.50666	0.438556	1.10496	up	--	--	--
meta_10930		0.000154509	6.04462e-05	0.010598	0.022607	0.00509288	0.178713	0.0107868	0.0116369	2.62547	0.384533	1.23417	up	--	--	--
meta_10931		4.00461e-05	1.41231e-05	0.00839846	0.0149398	0.0029607	0.100767	0.00666508	0.00685298	2.32543	0.399338	1.19796	up	--	--	--
meta_10941		0.00679662	0.00355712	0.0063559	0.00603546	0.00745515	0.0056864	0.00460283	0.00506427	0.00402502	0.987326	0.086759	unchanged	--	--	--
meta_10961		0.0232466	0.0120204	0.00902274	0.00122288	0.289118	0.0140842	0.0384034	0.00641034	2.93481	0.345729	1.26222	up	--	--	--
meta_10963	Ajmalicine	0.000307027	0.000623347	0.0015459	0.00220264	0.000814616	0.00118841	0.000764521	0.00137762	-0.174743	0.786282	0.285149	unchanged	--	C09024	Metabolic pathways(ko01100)
meta_10968		0.000608487	0.000461137	0.00112918	0.0234823	0.0104705	0.00176929	0.00763559	0.00196873	-0.233463	0.882637	0.156934	unchanged	--	--	--
meta_10970		0.000590666	0.000228277	0.00332479	0.00672058	0.00252469	0.0417123	0.00328896	0.0121056	2.45648	0.277738	1.50322	up	--	--	--
meta_10979		0.00273958	0.00203833	0.00265898	0.00319762	0.00191925	0.000347909	0.00250137	0.00219084	-0.611726	0.154508	1.83783	unchanged	--	--	--
meta_10989		0.00071812	0.00843163	0.00144784	0.0052043	0.00157456	0.00258298	0.007195	0.000970052	-0.358791	0.716408	0.346756	unchanged	--	--	--
meta_10990		0.000887961	0.000649694	0.001324	0.000862432	0.001103	0.00132327	0.000576725	0.000322956	-0.163118	0.728209	0.435397	unchanged	--	--	--
meta_11014		0.942171	0.523699	0.939555	0.781278	1.04917	0.716768	0.793853	0.533363	-0.0429857	0.877513	0.305041	unchanged	--	--	--
meta_11016		0.0225619	0.0108997	0.0350586	0.0198363	0.0233561	0.00603288	0.0507779	0.0135777	0.0853967	0.907682	0.0737606	unchanged	--	--	--
meta_11018		0.00101745	0.00067268	0.00155003	0.00109536	0.000758676	0.0009812	0.000594068	0.000349569	-0.692081	0.119499	1.85369	unchanged	--	--	--
meta_11028		0.0306058	0.0164497	0.0149831	0.0149725	0.0199576	0.0105275	0.0199574	0.0222868	-0.0825303	0.825065	0.469228	unchanged	--	--	--
meta_11030		0.0291276	0.0116303	0.0108908	0.0125694	0.0367347	0.0161545	0.00930868	0.0310413	0.537957	0.388476	0.997632	unchanged	--	--	--
meta_11032		0.00947642	0.006906	0.0091819	0.00441129	0.00522614	0.00905513	0.00578359	0.00323221	-0.363641	0.360513	1.19312	unchanged	--	--	--
meta_11046		0.0242787	0.0105935	0.00864709	0.0125764	0.0165914	0.0265526	0.00956116	0.00842719	0.124046	0.825167	0.231639	unchanged	--	--	--
meta_11067		0.00375338	0.00119495	0.00108883	0.00302594	0.00146613	0.00305004	0.0019267	0.00451937	0.274464	0.635638	0.513563	unchanged	--	--	--
meta_11078		0.217763	0.125881	0.286281	0.327685	0.241965	0.269936	0.210139	0.145415	-0.142651	0.680635	0.543385	unchanged	--	--	--
meta_11088		0.0730685	0.109666	0.0353433	0.124061	0.135619	0.0391193	0.114978	0.148235	0.356186	0.476969	0.923807	unchanged	--	--	--
meta_11099		0.0181655	0.0102159	0.0110795	0.01206	0.0149371	0.0146959	0.00952884	0.018	0.149898	0.595436	0.559925	unchanged	--	--	--
meta_11105		0.00122709	0.00523936	0.00329251	0.00119653	0.00837434	0.00493766	0.00914037	0.00200914	1.15886	0.138944	1.84823	up	--	--	--
meta_11106		0.000971925	0.000432735	0.00144314	0.00224554	0.00188307	0.00376117	0.000528477	0.00108376	0.510659	0.533173	0.867801	unchanged	--	--	--
meta_11107		0.00310569	0.00171705	0.0015045	0.00117752	0.00233899	0.00136768	0.00211377	0.00243801	0.138067	0.716445	0.306415	unchanged	--	--	--
meta_11126		0.0149188	0.0131805	0.0308842	0.0226519	0.0197813	0.0184426	0.014867	0.0148691	-0.264509	0.470626	0.939887	unchanged	--	--	--
meta_11138		0.00103166	0.00585252	0.00182662	0.00677388	0.00189454	0.00174992	0.00655313	0.00140051	-0.416955	0.624638	0.529857	unchanged	--	--	--
meta_11152		0.0125777	0.00642605	0.0143577	0.0175177	0.0125245	0.013304	0.0122588	0.00825291	-0.134809	0.682657	0.575867	unchanged	--	--	--
meta_11194		0.000310514	0.000449305	0.00167039	0.00185801	0.000704543	0.0015929	0.000684238	0.00119469	-0.0381308	0.953822	0.00300948	unchanged	--	--	--
meta_11206		0.0149196	0.012193	0.0183644	0.015618	0.0143709	0.0151524	0.011909	0.0171094	-0.0615877	0.714642	0.519762	unchanged	--	--	--
meta_11216		0.0781547	0.0446789	0.0727683	0.0836243	0.0825601	0.0765602	0.0521683	0.057108	-0.057068	0.819955	0.35634	unchanged	--	--	--
meta_11221		0.00836959	0.00354686	0.00632911	0.00549915	0.00766951	0.00634377	0.00303756	0.00694806	0.015363	0.966008	0.0653491	unchanged	--	--	--
meta_11232		0.000757967	0.00359626	0.00214122	0.00653806	0.00291775	0.00143924	0.0033713	0.000689992	-0.630626	0.447817	0.877835	unchanged	--	--	--
meta_11236		0.0228072	0.0140991	0.043031	0.0400436	0.0201108	0.027625	0.0153488	0.0238047	-0.465553	0.328743	1.26877	unchanged	--	--	--
meta_11240	S-Adenosylmethionine	0.00321398	0.00156569	0.00328762	0.00159994	0.00262475	0.00218633	0.00177692	0.00242048	-0.101818	0.765783	0.540944	unchanged	5'-deoxyribonucleosides	C00019	Monobactam biosynthesis(ko00261);;Sulfur relay system(ko04122);;Cysteine and methionine metabolism(ko00270);;Biosynthesis of amino acids(ko01230);;Arginine and proline metabolism(ko00330);;Metabolic pathways(ko01100)
meta_11246		0.0270087	0.014447	0.0200947	0.0270177	0.0367851	0.00402294	0.0165871	0.0283188	-0.0472581	0.931001	0.205329	unchanged	--	--	--
meta_11247		0.131506	0.286105	0.437983	0.185971	0.177112	0.182068	0.0372692	0.729635	0.112561	0.905387	0.172246	unchanged	--	--	--
meta_11255		0.0038102	0.0016274	0.00470954	0.00193478	0.00404296	0.00335487	0.0030328	0.00420057	0.276198	0.467864	0.834884	unchanged	--	--	--
meta_11259		0.000692359	0.000469173	0.00174878	0.00188495	0.000822375	0.00146781	0.000862254	0.000691625	-0.318977	0.582054	0.680312	unchanged	--	--	--
meta_11260		0.00952881	0.00654952	0.0124854	0.0102396	0.00862742	0.00658924	0.00545766	0.00637064	-0.520824	0.0933045	2.04497	unchanged	--	--	--
meta_11262		0.000441376	0.000366791	0.000668513	0.000761509	0.000558343	0.000702642	0.000527772	0.00314072	1.1391	0.370069	1.17953	up	--	--	--
meta_11263		0.00139339	0.000443725	0.00106805	0.000534106	0.00133798	0.000718582	0.000593374	0.000931547	0.0584562	0.902778	0.00541471	unchanged	--	--	--
meta_11269		0.0624856	0.039147	0.0761009	0.0900175	0.0543153	0.0285078	0.0683914	0.0635494	-0.31814	0.382351	1.17479	unchanged	--	--	--
meta_11274		0.00581559	0.00333649	0.00847401	0.00801098	0.00655438	0.00654824	0.00614772	0.0036658	-0.161868	0.640318	0.633511	unchanged	--	--	--
meta_11280		0.00424315	0.00266863	0.00557523	0.00552149	0.00553713	0.00484576	0.00278614	0.00557293	0.0575932	0.852896	0.214637	unchanged	--	--	--
meta_11284		0.00910949	0.000794015	0.00878364	0.0259081	0.034871	0.013891	0.0521045	0	1.17748	0.324881	1.25078	up	--	--	--
meta_11288		0.00484472	0.00564228	0.00516723	0.004394	0.00580349	0.00556254	0.00411169	0.00426037	-0.0224916	0.885031	0.104467	unchanged	--	--	--
meta_11301		9.82916e-05	0.000137688	0.000774244	0.0040828	0.00436319	0.000567508	0.00182688	0.00117159	0.638647	0.595395	0.715153	unchanged	--	--	--
meta_11305		0.00107194	0.000918076	0.00227619	0.00163934	0.00147589	0.00177758	0.00118168	0.00129609	-0.0432264	0.902632	0.134178	unchanged	--	--	--
meta_11319		0.000628107	0.000555331	0.00180306	0.00176736	0.00100642	0.00106304	0.000666331	0.000974034	-0.357749	0.511038	0.838754	unchanged	--	--	--
meta_11323		0.00766686	0.00682604	0.0143886	0.0134645	0.00618972	0.00799479	0.0106194	0.0170905	-0.0154695	0.971977	0.0648032	unchanged	--	--	--
meta_11329		0.00167201	0.00132518	0.007818	0.0252722	0.00610038	0.0535254	0.013205	0.0166247	1.30968	0.321775	1.33553	up	--	--	--
meta_11333		0.0899125	0.0466061	0.0617235	0.0829691	0.0676878	0.0641498	0.0587556	0.0686057	-0.117594	0.622649	0.806715	unchanged	--	--	--
meta_11336		0.00303386	0.00149872	0.00245009	0.00238064	0.00270387	0.00252157	0.00154495	0.00217531	-0.0658222	0.806351	0.437788	unchanged	--	--	--
meta_11340		0.053314	0.0465766	0.0868436	0.0541129	0.0894863	0.0598544	0.0617841	0.0428451	0.0765404	0.812356	0.300589	unchanged	--	--	--
meta_11342		0.0324178	0.0207492	0.0339735	0.0353475	0.0348184	0.016351	0.0272426	0.0101921	-0.467198	0.245836	1.50519	unchanged	--	--	--
meta_11347		0.0468068	0.0343107	0.0310432	0.0346098	0.0567544	0.0230247	0.032232	0.0335916	-0.011525	0.972415	0.134159	unchanged	--	--	--
meta_11350		0.000708254	0.00115562	0.00309143	0.00384149	0.00145505	0.00705644	0.00141283	0.00421592	0.684757	0.427945	1.09748	unchanged	--	--	--
meta_11364		0.000538716	0.000248113	0.00149051	0.00308069	0.00387177	0.0118463	0.00185604	0.00369208	1.98879	0.171073	1.82222	up	--	--	--
meta_11366		0.00149767	0.00217479	0.00977555	0.00209272	0.00420323	0.0038985	0.000975727	0.00650489	0.0038582	0.996531	0.0168745	unchanged	--	--	--
meta_11379		0.00288835	0.00200026	0.00372594	0.00364417	0.00251596	0.00375085	0.00152552	0.00179593	-0.35447	0.3383	1.18447	unchanged	--	--	--
meta_11384		0.00180315	0.00112388	0.00141507	0.00193407	0.00250225	0.00141483	0.000529568	0.00115101	-0.165059	0.725437	0.487865	unchanged	--	--	--
meta_11387		0.00357003	0.00284426	0.0059629	0.00398303	0.00500094	0.00404176	0.00312489	0.00451645	0.0282779	0.921224	0.108198	unchanged	--	--	--
meta_11390		0.00191644	0.00147739	0.00340669	0.00475727	0.00223275	0.00244279	0.00180992	0.00284821	-0.308349	0.519414	0.832049	unchanged	--	--	--
meta_11399		0.0117006	0.0176463	0.0396921	0.0384783	0.0180763	0.0232774	0.0196743	0.0185363	-0.434374	0.402957	1.04866	unchanged	--	--	--
meta_11402		0.0239696	0.00711362	0.00756791	0.00537405	0.00917765	0.00166341	0.00897708	0.0274434	0.102336	0.912027	0.0062318	unchanged	--	--	--
meta_11404		0.00371586	0.00378433	0.015911	0.0399183	0.0168276	0.118719	0.0184306	0.0206722	1.46351	0.356626	1.2823	up	--	--	--
meta_11423		0.096589	0.091419	0.140644	0.201998	0.163926	0.0514326	0.0683865	0.137981	-0.331455	0.492284	0.868098	unchanged	--	--	--
meta_11430		0.00566536	0.000914796	0.00105409	0.00150833	0.00730198	0.00531067	0.000982886	0.0117838	1.47298	0.174381	1.61541	up	--	--	--
meta_11433		0.00549683	0.00534383	0.0147268	0.0166653	0.00822385	0.00934974	0.00664892	0.0074591	-0.414719	0.446398	0.970591	unchanged	--	--	--
meta_11436		0.00197624	0.00164148	0.00210994	0.00362084	0.00169144	0.000893629	0.00125029	0.00216143	-0.640544	0.166164	1.69583	unchanged	--	--	--
meta_11438		0.000451856	0.000899511	0.00895976	0.00549609	0.00269802	0.00317478	0.00089468	0.000483021	-1.12443	0.376683	1.11678	down	--	--	--
meta_11440	hydrocortisone 21-acetate	0.00223676	0.00114251	0.00363987	0.00272828	0.00105492	0.00164074	0.00143402	0.00276596	-0.499335	0.310461	1.33167	unchanged	--	--	--
meta_11445		0.0102467	0.00398789	0.00384364	0.003238	0.00821927	0.00595125	0.00307275	0.00582979	0.114259	0.830976	0.144015	unchanged	--	--	--
meta_11446		0.0102659	0.00300724	0.00303985	0.0031001	0.00926347	0.00566647	0.00317882	0.00344526	0.150927	0.823262	0.166519	unchanged	--	--	--
meta_11449		0.0018937	0.00288919	0.00601625	0.00483526	0.00343571	0.00450752	0.00314709	0.00279659	-0.170998	0.685612	0.447667	unchanged	--	--	--
meta_11463		0.00217378	0.00116323	0.00182184	0.00162575	0.00190695	0.00162019	0.00130104	0.00143097	-0.116299	0.619427	0.790354	unchanged	--	--	--
meta_11474		0.000740752	0.00143975	0.00186194	0.00079096	0.00138044	0.00189429	0.00115666	0.00464913	0.909735	0.286358	1.39856	unchanged	--	--	--
meta_11495		0.0355732	0.0194176	0.0274037	0.0296517	0.0327793	0.0204831	0.0156448	0.0217953	-0.30488	0.320564	1.34729	unchanged	--	--	--
meta_11497		0.769394	0.478097	0.74055	0.630592	0.628625	0.684424	0.583789	0.514522	-0.118966	0.523512	0.951518	unchanged	--	--	--
meta_11528		0.0143842	0.00669106	0.0137173	0.0146377	0.0152454	0.0120541	0.0102227	0.010492	-0.0419346	0.879695	0.300136	unchanged	--	--	--
meta_11548		4.95845e-05	2.0834e-05	0.000284806	0.000833587	0.000786815	0.0627784	8.21758e-05	0.000794018	5.7604	0.384258	1.23577	up	--	--	--
meta_11549		5.48314e-05	5.00165e-05	0.00222141	0.00907015	0.00880907	0.00158079	0.0054579	0.00426223	0.819334	0.439268	1.01314	unchanged	--	--	--
meta_11562		0.59114	0.318474	0.610386	0.497736	0.627385	0.463885	0.550019	0.410221	0.0239494	0.921729	0.000546069	unchanged	--	--	--
meta_11565		0.818971	0.415076	0.774257	0.761832	0.769691	0.725458	0.546488	0.510844	-0.118056	0.650073	0.685736	unchanged	--	--	--
meta_11567		0.0836523	0.046266	0.12104	0.0664736	0.130663	0.073274	0.0675685	0.0385691	-0.0338355	0.943729	0.13866	unchanged	--	--	--
meta_11571		0.00118097	0.00538007	0.0010176	0.00407685	0.00546477	0.00102875	0.00344967	0.00325732	0.179584	0.793777	0.441638	unchanged	--	--	--
meta_11576		0.00138826	0.000620572	0.000870743	0.000637353	0.00105504	0.000747226	0.000754429	0.000899984	-0.0249289	0.941643	0.284446	unchanged	--	--	--
meta_11577		0.00222217	0.00163539	0.00626647	0.00333318	0.0020043	0.00698689	0.00106426	0.00973496	0.556422	0.525879	0.8362	unchanged	--	--	--
meta_11591	Cholic acid	0.000231965	0.000242925	0.00240803	0.00306085	0.00268671	0.00325896	0.00201923	0.00185588	0.724457	0.291015	1.42202	unchanged	Steroids and steroid derivatives	C00695	Metabolic pathways(ko01100);;Bile secretion(ko04976);;Primary bile acid biosynthesis(ko00120)
meta_11611		0.00274123	0.00577151	0.00487093	0.0104193	0.00638943	0.00362034	0.00548783	0.00438841	-0.25939	0.602851	0.590103	unchanged	--	--	--
meta_11613	Isradipine	0.000937816	0.000531215	0.000948889	0.000633007	0.000791357	0.000383298	0.000563802	0.000786972	-0.27272	0.399476	1.2095	unchanged	--	--	--
meta_11621		0.000738596	0.00144692	0.00210304	0.00453026	0.00161857	0.00696399	0.000834783	0.000661035	0.192605	0.861458	0.33052	unchanged	--	--	--
meta_11625		8.45805e-05	6.59624e-05	0.000340417	0.000939565	0.000284055	0.00492514	0.000326411	0.00042978	2.06007	0.397648	1.20081	up	--	--	--
meta_11627		0.00368941	0.000916377	0.00197565	0.0041514	0.00134668	0.0106758	0.000982464	0.00365841	0.634648	0.568729	0.778436	unchanged	--	--	--
meta_11637		0.40226	0.252185	0.652069	0.761516	0.451271	0.578337	0.49324	0.261816	-0.212604	0.620208	0.629493	unchanged	--	--	--
meta_11648		0.000652484	0.000169579	0.00699551	0.000688762	0.00338013	0.00506904	0.00047761	0.00187189	0.344243	0.775601	0.395772	unchanged	--	--	--
meta_11655		0.0149103	0.0203467	0.00952006	0.00327345	0.0915156	0.114082	0.030932	0.0131683	2.37756	0.125778	2.03114	up	--	--	--
meta_11663	Linustatin	0.00920369	0.00547394	0.0119074	0.00536076	0.00932704	0.00457471	0.00599186	0.014379	0.101426	0.83677	0.170774	unchanged	--	--	--
meta_11679		0.00907185	0.00460172	0.0110471	0.0139117	0.0107958	0.0122668	0.00733871	0.0120515	0.136053	0.691216	0.500371	unchanged	--	--	--
meta_11689		0.000835473	0.00558732	0.00128145	0.00655743	0.00145982	0.0032047	0.00599301	0.00132731	-0.250933	0.76628	0.266082	unchanged	--	--	--
meta_11694		0.0373399	0.0304766	0.095617	0.0973261	0.0488138	0.0760941	0.038661	0.0438415	-0.330233	0.538539	0.75745	unchanged	--	--	--
meta_11698		0.035232	0.0201771	0.0515871	0.0225689	0.0355094	0.0181461	0.02292	0.0591092	0.0665807	0.900057	0.0741283	unchanged	--	--	--
meta_11702		0.00167567	0.0013162	0.00139463	0.00105788	0.00220372	0.000847984	0.00139388	0.00102474	0.00685699	0.98511	0.0517741	unchanged	--	--	--
meta_11713		1.09695	0.529722	1.01858	0.956464	1.12758	1.26061	0.498202	0.870853	0.0609885	0.859899	0.177572	unchanged	--	--	--
meta_11724		0.00210458	0.00285863	0.00137857	0.0074884	0.00610152	0.00180477	0.00576093	0.000238585	0.00786841	0.992775	0.0505711	unchanged	--	--	--
meta_11729		0.0369219	0.0442416	0.064849	0.0600059	0.0484848	0.0427512	0.0549459	0.0385255	-0.157532	0.509606	0.800965	unchanged	--	--	--
meta_11748		0.00533135	0.00518432	0.00827952	0.00425822	0.00387568	8.65251e-05	0.00585715	0.00720605	-0.437291	0.437349	1.07103	unchanged	--	--	--
meta_11793	Chlorogenic acid	0.000289593	0.000397747	0.000662058	0.000585002	0.000649581	0.000797803	0.00061736	0.00173008	0.972146	0.175674	1.73829	unchanged	--	--	--
meta_11796		0.00186722	0.00108536	0.000396307	0.000642703	0.00118595	0.000419255	0.000634639	0.000636104	-0.472926	0.480023	1.03545	unchanged	--	--	--
meta_11801		0.0011022	0.00180964	0.000790022	0.00502893	0.00940156	0.00135389	0.0052142	0.00166144	1.01394	0.346501	1.22907	up	--	--	--
meta_11839		0.00200312	0.00105454	0.00203368	0.00161942	0.00190943	0.00166311	0.00122379	0.00154314	-0.0821167	0.743937	0.546228	unchanged	--	--	--
meta_11845		0.0222528	0.0173538	0.0357227	0.0297057	0.0245431	0.0290265	0.018618	0.0186129	-0.210097	0.489421	0.875707	unchanged	--	--	--
meta_11858	Ramipril	0.000743548	0.00144956	0.0010174	0.00491714	0.0126739	0.00106493	0.00533684	0.00095253	1.30112	0.369403	1.19448	up	--	--	--
meta_11882		0.000159418	0.000156585	0.000780854	0.00350175	0.000619724	0.0112323	0.00122618	0.00143276	1.65787	0.410379	1.16013	up	--	--	--
meta_11902		0.00170112	0.00236861	0.00915049	0.00872902	0.00176052	0.00206611	0.00619113	0.00406957	-0.639773	0.426311	1.00912	unchanged	--	--	--
meta_11906		0.00210335	0.00160427	0.00465695	0.00493251	0.00247708	0.00235926	0.00174665	0.0019122	-0.646391	0.256943	1.47403	unchanged	--	--	--
meta_11931		0.0178169	0.0165648	0.0380875	0.0338142	0.0260423	0.0254103	0.0200396	0.0208923	-0.202194	0.579897	0.702442	unchanged	--	--	--
meta_11937	Sinigrin	0.000796406	0.000972617	0.00115738	0.00109701	0.00223609	0.000400919	0.00276026	0.000475806	0.545696	0.501565	0.891614	unchanged	--	--	--
meta_11950		0.000710761	0.000759151	0.00326489	0.0109223	0.00241516	0.0361369	0.00418199	0.00610239	1.64114	0.384318	1.22058	up	--	--	--
meta_11951		0.00169319	0.000268941	0.00149776	0.00192073	0.00205334	0.000222594	0.000436177	0.0015026	-0.352339	0.628181	0.722168	unchanged	--	--	--
meta_11973		0.00920991	0.00533015	0.00228289	0.00249463	0.0198715	0.00389872	0.0139126	0.00770607	1.23243	0.163397	1.67215	up	--	--	--
meta_11994		0.000927554	8.58802e-05	0.00226701	0.000208826	0.001649	0.000159485	0.000149372	0.0017957	0.105332	0.925302	0.0463908	unchanged	--	--	--
meta_11998		0.0371617	0.0672858	0.115377	0.161123	0.0666453	0.0588636	0.0912653	0.0646782	-0.436702	0.434883	0.966835	unchanged	--	--	--
meta_11999		0.00760855	0.00727586	0.012786	0.0144836	0.0104579	0.00744238	0.00761038	0.00734769	-0.359407	0.303785	1.2975	unchanged	--	--	--
meta_12013		0.661331	0.386171	0.678439	0.527216	0.632171	0.608991	0.53286	0.479799	0.000424717	0.998364	0.119061	unchanged	--	--	--
meta_12034	Fludrocortisone acetate	0.00919814	7.15851e-05	0.000218861	0.000133956	0.000179492	0.000231202	0.000101665	0.000137438	-3.88836	0.3949	1.31941	down	Steroids and steroid derivatives	C00762	Pathways in cancer(ko05200);;Steroid hormone biosynthesis(ko00140);;Prostate cancer(ko05215);;Aldosterone-regulated sodium reabsorption(ko04960);;Metabolic pathways(ko01100)
meta_12036		0.000261955	0.00038014	0.000558844	0.000374426	0.00045089	0.000445394	0.000331138	0.000244659	-0.0978279	0.754934	0.309592	unchanged	--	--	--
meta_12043		0.000988935	0.000515281	0.00311985	0.00199619	0.00155723	0.00200925	0.00167935	0.00101944	-0.0795119	0.892376	0.172449	unchanged	--	--	--
meta_12048		0.0115227	0.00734805	0.00718673	0.00607122	0.0107953	0.00245158	0.00727366	0.00867386	-0.138168	0.744721	0.561376	unchanged	--	--	--
meta_12057		0.00010363	9.57565e-05	0.000489418	0.00289077	0.000720346	0.00889277	0.00101144	0.00190022	1.80692	0.341031	1.31703	up	--	--	--
meta_12058		9.5819e-06	1.87401e-05	0.000407098	0.00158914	0.000104516	0.0120278	0.000685155	0.000644232	2.73318	0.396784	1.20515	up	--	--	--
meta_12073		0.457255	0.144933	0.506065	0.467271	0.576688	0.285022	0.304055	0.0164802	-0.414302	0.516114	0.892044	unchanged	--	--	--
meta_12084		0.0102138	0.00368006	0.0134406	0.00762934	0.00643576	0.00560435	0.00172768	0.00498516	-0.898742	0.147086	1.86527	unchanged	--	--	--
meta_12088		0.000755821	0.00014291	0.0011296	0.00197922	0.000727239	0.00196854	0.000167206	0.000996073	-0.0544705	0.947214	0.0542479	unchanged	--	--	--
meta_12090		0.00177708	0.00329193	0.0116894	0.0158695	0.00194325	0.00386491	0.00532026	0.00760185	-0.800736	0.389771	1.08489	unchanged	--	--	--
meta_12121		0.162271	0.0841318	0.157479	0.133772	0.150095	0.124346	0.111465	0.0946084	-0.162099	0.532476	0.926587	unchanged	--	--	--
meta_12125	m-Chlorohippuric acid	0.00223604	0.000387769	0.00143388	0.000900913	0.00236322	0.00270112	0.000721765	0.00240273	0.723728	0.225863	1.39538	unchanged	--	--	--
meta_12126		0.000560732	0.000203358	0.00151076	0.00322365	0.00330286	0.00680062	0.000391925	0.00170101	1.14935	0.333652	1.31279	up	--	--	--
meta_12133		0.0219891	0.00894575	0.0217515	0.0155909	0.00878131	0.0154349	0.0189916	0.0161122	-0.202887	0.576311	0.868913	unchanged	--	--	--
meta_12139		0.0113576	0.00629517	0.00709075	0.00561895	0.00974171	0.00638617	0.00610389	0.0176645	0.393967	0.466544	0.846345	unchanged	--	--	--
meta_12142		0.00146737	0.0609102	0.00737947	0.0112951	0.00398814	0.0526975	0.00269927	0.975957	3.67511	0.392546	1.1358	up	--	--	--
meta_12143		0.00348184	0.00259809	0.00585083	0.00501838	0.00577406	0.00508205	0.00354794	0.00389245	0.110356	0.72203	0.475973	unchanged	--	--	--
meta_12145		0.0572673	0.0652601	0.18999	0.118768	0.096204	0.104934	0.0232934	0.228522	0.0707203	0.921396	0.140968	unchanged	--	--	--
meta_12150		0.00753534	0.00813443	0.0169261	0.0149182	0.0124424	0.0124771	0.010305	0.00967099	-0.0817864	0.806514	0.269781	unchanged	--	--	--
meta_12174		0.000516193	0.000305801	0.00126136	0.000976658	0.000921055	0.0011942	0.00050143	0.000981895	0.233892	0.62678	0.653372	unchanged	--	--	--
meta_12183		0.00169259	0.00482641	0.0128968	0.0117305	0.00518545	0.00533517	0.0065694	0.00318376	-0.619444	0.394124	1.05715	unchanged	--	--	--
meta_12188		0.499033	0.231531	0.43664	0.405281	0.556682	0.594788	0.204886	0.404182	0.162969	0.673966	0.499878	unchanged	--	--	--
meta_12195		0.0318405	0.030973	0.0181424	0.0150979	0.0251516	0.0061169	0.0255097	0.0496808	0.148383	0.805018	0.252859	unchanged	--	--	--
meta_12196		0.0110855	0.0054587	0.0077907	0.00341262	0.0168699	0.018367	0.00795846	0.0244742	1.28615	0.0533628	2.20333	up	--	--	--
meta_12204		0.00276306	0.000888348	0.00232027	0.00172688	0.00132542	0.000783112	0.00163778	0.00202478	-0.415745	0.362989	1.33622	unchanged	--	--	--
meta_12205	Estrone 3-glucuronide	4.37631e-05	1.20454e-05	6.3385e-05	4.44388e-05	5.40321e-05	7.99666e-05	5.28925e-05	0.000294721	1.55741	0.267997	1.43257	up	Steroids and steroid derivatives	C11133	Steroid hormone biosynthesis(ko00140)
meta_12207		0.00062074	0.00126367	0.00059654	0.00290348	0.00100949	0.00120874	0.00103357	0.000879157	-0.382318	0.604989	0.601409	unchanged	--	--	--
meta_12226		0.869626	0.608509	1.27965	1.44395	0.987641	1.15335	0.710506	0.794995	-0.204477	0.549495	0.761202	unchanged	--	--	--
meta_12241		0.00112029	0.000582139	0.00111048	0.000834316	0.000647531	0.000670266	0.000573281	0.00130285	-0.19147	0.614371	0.772847	unchanged	--	--	--
meta_12247		0.0147614	0.00642759	0.0156307	0.0156004	0.0162166	0.0115923	0.0110218	0.0105256	-0.0868864	0.779761	0.465124	unchanged	--	--	--
meta_12258		0.0126892	0.0174832	0.0436699	0.041322	0.0164887	0.0221002	0.0192285	0.0159214	-0.643196	0.286758	1.35588	unchanged	--	--	--
meta_12263		0.00149663	0.000633666	0.00144963	0.00151467	0.00123834	0.00147363	0.000851688	0.00245668	0.240878	0.590865	0.62348	unchanged	--	--	--
meta_12266		0.00240584	0.00427214	0.00355893	0.00157633	0.00291093	0.00372422	0.00324854	0.00434968	0.268873	0.415396	1.12269	unchanged	--	--	--
meta_12267		0.0110188	0.012564	0.00655016	0.004747	0.0328847	0.00496612	0.00363364	0.0125982	0.632771	0.535969	0.819937	unchanged	--	--	--
meta_12271		0.000667268	0.00439486	0.00127998	0.00275125	0.0154328	0.00208672	0.00689415	0.00445278	1.66651	0.188013	1.73005	up	--	--	--
meta_12305		0.00918634	0.00365623	0.00644076	0.00856402	0.00656985	0.00817635	0.00564742	0.00610515	-0.0716138	0.816692	0.420083	unchanged	--	--	--
meta_12311		0.00253647	0.000504484	0.00225136	0.0167628	0.00664977	0.00620204	0.0033911	0.00295853	-0.199901	0.865075	0.186087	unchanged	--	--	--
meta_12314		0.03592	0.0247473	0.0402874	0.0418863	0.0342454	0.0498831	0.0215054	0.0254534	-0.123883	0.707256	0.474869	unchanged	--	--	--
meta_12322		0.0120588	0.00548473	0.0119086	0.00902961	0.0109574	0.004753	0.00831054	0.0130339	-0.0545118	0.885026	0.338422	unchanged	--	--	--
meta_12324	Glafenine	0.000237885	0.000151182	0.00019297	0.000277339	0.00217223	0.000459082	0.00114552	0.00112267	2.51128	0.0643277	2.30309	up	--	--	--
meta_12333		0.000613071	0.000609111	0.00191854	0.00173087	0.000792939	0.00153044	0.00131019	0.0008789	-0.11048	0.829814	0.234947	unchanged	--	--	--
meta_12335		0.0002326	0.00024108	0.000444158	0.00524791	0.00283959	0.000386072	0.00218001	0.000389333	-0.0894667	0.949599	0.046724	unchanged	--	--	--
meta_12336		0.0069032	0.00224066	0.00277135	0.00230297	0.00577682	0.00707378	0.00231068	0.00372394	0.409521	0.478298	0.815201	unchanged	--	--	--
meta_12337		0.00838663	0.00245243	0.002603	0.00253613	0.00650474	0.00519316	0.00232441	0.00307542	0.0977016	0.879052	0.0706014	unchanged	--	--	--
meta_12358		0.000561417	0.00100936	0.00118471	0.00201599	0.00107806	0.000717478	0.000948393	0.000686527	-0.476033	0.358277	1.12035	unchanged	--	--	--
meta_12361		0.0142145	0.00979113	0.0170643	0.0160854	0.0136577	0.0116707	0.0112617	0.0191108	-0.0371854	0.885581	0.263446	unchanged	--	--	--
meta_12372		0.020427	0.012552	0.0253646	0.0253817	0.0207387	0.0202755	0.0159251	0.0134675	-0.24995	0.386487	1.14177	unchanged	--	--	--
meta_12385		0.0167846	0.00720527	0.0108706	0.00932889	0.0132435	0.00766112	0.00868171	0.0116594	-0.0994515	0.773921	0.560776	unchanged	--	--	--
meta_12387		0.00339144	0.00296611	0.000845256	0.00756187	0.00358451	0.000514531	0.00176103	0.0029628	-0.742829	0.391273	1.1028	unchanged	--	--	--
meta_12437		0.351235	0.17493	0.334165	0.329122	0.338519	0.337974	0.201369	0.251261	-0.075094	0.786856	0.433282	unchanged	--	--	--
meta_12448		0.0108276	0.00116079	0.00177954	0.00153184	0.00592873	0.01929	0.00131197	0.192159	3.83731	0.349721	1.22753	up	--	--	--
meta_12453		0.00220188	0.00050954	0.00303347	0.00241081	0.00552824	0.012888	0.00123092	0.0108757	1.90401	0.122432	1.99984	up	--	--	--
meta_12456		0.000791654	0.000676354	0.000960004	0.00038928	0.000493115	0.000993376	0.000881825	0.000519494	0.0356668	0.922851	0.0987417	unchanged	--	--	--
meta_12475		0.000276554	0.00775853	0.00261894	0.0100346	0.00206955	0.00211747	0.00602972	0.000842492	-0.903587	0.388378	0.985109	unchanged	--	--	--
meta_12479		0.00243358	0.00100645	0.00185411	0.00165419	0.00146848	0.00125429	0.00144463	0.000998595	-0.427621	0.232087	1.69596	unchanged	--	--	--
meta_12482		0.00153842	0.000933857	0.00107292	0.00131039	0.000788754	0.00244453	0.00127516	0.00208331	0.441017	0.342182	1.21929	unchanged	--	--	--
meta_12489		0.0972544	0.0152745	0.0334393	0.0924122	0.0291811	0.0238979	0.00924635	0.102752	-0.530124	0.556467	0.863213	unchanged	--	--	--
meta_12491		0.00625503	0.00397955	0.00987029	0.00817523	0.00763416	0.00774399	0.00654567	0.00482942	-0.080074	0.801995	0.34619	unchanged	--	--	--
meta_12498		0.0620693	0.0326488	0.0606752	0.0483636	0.0624537	0.0480258	0.0456667	0.0421019	-0.0395416	0.872397	0.344144	unchanged	--	--	--
meta_12507		0.00898953	0.00460995	0.00979977	0.010881	0.0107101	0.00567962	0.00964497	0.00552676	-0.119214	0.735386	0.518119	unchanged	--	--	--
meta_12509		0.0124214	0.00799756	0.0131561	0.00704217	0.0144146	0.0131041	0.00944495	0.0134858	0.312747	0.245663	1.35092	unchanged	--	--	--
meta_12510		0.00444139	0.000601455	0.00186048	0.001784	0.00530275	0.0117963	0.00170793	0.106394	3.84919	0.330154	1.28197	up	--	--	--
meta_12548		0.00365944	0.00167634	0.00214352	0.00127397	0.00315169	0.00273639	0.000382895	0.00242861	-0.00887726	0.987277	0.111452	unchanged	--	--	--
meta_12555		0.00324517	0.00103676	0.00184202	0.00524078	0.00130179	0.00168137	0.000783474	0.0104447	0.322473	0.788775	0.312559	unchanged	--	--	--
meta_12568		0.00144352	0.000683835	0.00126495	0.00113404	0.00125876	0.000894438	0.000844289	0.00116175	-0.122025	0.651072	0.749439	unchanged	--	--	--
meta_12570		0.000755986	0.000442902	0.00231413	0.00220674	0.000624211	0.000542011	0.0014437	0.0010766	-0.633695	0.388928	1.13241	unchanged	--	--	--
meta_12590		0.00161753	0.000537716	0.00177121	0.0023976	0.00256807	0.00280755	0.00075525	0.0010132	0.175895	0.764904	0.398807	unchanged	--	--	--
meta_12599		0.00395429	0.00165327	0.00530611	0.00178023	0.00410766	0.00294706	0.0029667	0.0045536	0.199362	0.653415	0.47254	unchanged	--	--	--
meta_12612		0.00214604	0.00434642	0.000905878	0.000470186	0.0141109	0.000834049	0.000143909	0.00257484	1.16662	0.515789	0.88437	unchanged	--	--	--
meta_12628		0.00521862	0.0101353	0.023528	0.0146017	0.037862	0.0223207	0.0131888	0.0012543	0.480577	0.570877	0.802114	unchanged	--	--	--
meta_12632		0.00117994	0.00080703	0.00341785	0.00281154	0.00144885	0.00158433	0.00157432	0.00128718	-0.479086	0.425435	1.06291	unchanged	--	--	--
meta_12635		0.000410345	0.000343918	0.000869321	0.000400324	0.000884353	0.000984673	0.00016968	0.000977957	0.575809	0.331576	1.24864	unchanged	--	--	--
meta_12637		0.00074043	0.000639235	0.000957211	0.00162287	0.000767307	0.000735677	0.00088582	0.000867728	-0.282072	0.487433	0.912204	unchanged	--	--	--
meta_12639	Cortisol 21-acetate	0.000734618	0.00219492	0.00231786	0.00197953	0.000797555	0.0010383	0.00147496	0.00162103	-0.551256	0.227313	1.40289	unchanged	--	--	--
meta_12647		0.000332982	0.000198809	0.000373548	0.00400106	0.00390494	0.0085364	0.000357063	0.000567473	1.44582	0.371914	1.2311	up	--	--	--
meta_12652		0.00816941	0.00795207	0.0170571	0.0158696	0.0128753	0.0113379	0.0102341	0.00976445	-0.149773	0.66167	0.545692	unchanged	--	--	--
meta_12665		0.110585	0.0720824	0.160371	0.174348	0.126003	0.134989	0.0846499	0.100443	-0.213923	0.530285	0.81515	unchanged	--	--	--
meta_12669		0.0115415	0.0112547	0.028626	0.0485186	0.0108442	0.0187142	0.0225326	0.0153156	-0.568186	0.432535	0.998863	unchanged	--	--	--
meta_12675		0.0418486	0.0372666	0.0549675	0.0492605	0.0350251	0.0497946	0.0291605	0.0325508	-0.323342	0.177351	1.59434	unchanged	--	--	--
meta_12684		0.00170884	0.000482166	0.00336567	0.00189403	0.0044991	0.00588194	0.00161165	0.00723472	1.36771	0.0872014	2.0399	up	--	--	--
meta_12691		0.043951	0.0116029	0.0318086	0.022155	0.0121276	0.0201483	0.0361787	0.0248389	-0.231312	0.65282	0.761797	unchanged	--	--	--
meta_12692		0.19817	0.0894601	0.114968	0.128559	0.124678	0.108044	0.122933	0.18564	0.0272784	0.933229	0.0705874	unchanged	--	--	--
meta_12697		0.000518377	0.00117628	0.000363554	0.000684975	0.000576628	0.00090572	8.92658e-05	0.0155717	2.64372	0.409769	1.09289	up	--	--	--
meta_12724		5.8425e-05	4.93284e-05	0.00189706	0.0074862	0.00116345	0.00637464	0.00224759	0.00431275	0.5709	0.60669	0.735705	unchanged	--	--	--
meta_12731		0.441942	0.249051	0.403154	0.390786	0.406147	0.387289	0.320015	0.279005	-0.0927674	0.670878	0.661397	unchanged	--	--	--
meta_12739		0.000756545	0.00222938	0.00283702	0.00400465	0.000655365	0.00591274	0.00117558	0.0023927	0.0446327	0.95713	0.184705	unchanged	--	--	--
meta_12745		0.0422473	0.0266372	0.0343927	0.0298515	0.035323	0.0302955	0.0424655	0.0318342	0.0717621	0.709558	0.30398	unchanged	--	--	--
meta_12747		0.00328412	0.00227061	0.00270986	0.00335307	0.00289847	0.00314386	0.00387719	0.00113497	-0.0716861	0.83512	0.31231	unchanged	--	--	--
meta_12757	Pravastatin	5.22448e-06	2.22897e-05	0.000284429	0.00185463	0.0002091	0.00124487	0.000525804	0.000837507	0.378889	0.757217	0.474613	unchanged	Hydroxy acids and derivatives	C01844	Bile secretion(ko04976)
meta_12760		0.0138349	0.0118721	0.0151014	0.0120022	0.0137698	0.0133217	0.0150559	0.0106867	0.000641203	0.996264	0.0643363	unchanged	--	--	--
meta_12770	Glucotropaeolin	0.00671574	0.00348405	0.0112291	0.00492993	0.00525118	0.0038858	0.00500962	0.00173166	-0.731234	0.227724	1.58715	unchanged	Organooxygen compounds	C02153	2-Oxocarboxylic acid metabolism(ko01210)
meta_12785		0.0140612	0.00642218	0.00781687	0.0068393	0.00833197	0.00887619	0.00760704	0.0111135	0.0320411	0.923712	0.0539012	unchanged	--	--	--
meta_12799		0.0282787	0.00556015	0.0151464	0.0746347	0.0286294	0.0234545	0.0216007	0.0107017	-0.550829	0.573376	0.757208	unchanged	--	--	--
meta_12803		0.00461235	0.000885202	0.00352812	0.00108828	0.00202239	0.00113797	0.000544968	0.00117599	-1.05101	0.253906	1.63227	down	--	--	--
meta_12828		0.000272834	0.000202869	0.000565588	0.000499513	0.000755367	0.00032861	0.000323233	0.00130915	0.817992	0.305966	1.30542	unchanged	--	--	--
meta_12831		0.0010253	0.000122145	0.00113109	0.00579919	0.00056257	0.00321622	0.000328403	0.00594703	0.315782	0.797038	0.352276	unchanged	--	--	--
meta_12839	Glycochenodeoxycholate	0.000122763	1.75912e-05	0.000774226	0.000539804	0.000561726	0.00554906	0.000466667	0.000616972	2.30647	0.335556	1.34948	up	Steroids and steroid derivatives	C05466	Primary bile acid biosynthesis(ko00120);;Bile secretion(ko04976)
meta_12854		0.000231555	0.000222606	0.00035453	0.000835716	0.000364528	0.0008248	0.000179095	0.000168508	-0.0975142	0.902857	0.0743274	unchanged	--	--	--
meta_12855		0.00618196	0.00416759	0.00784827	0.00835508	0.0065248	0.00784037	0.0055751	0.00603182	-0.0319067	0.897385	0.178457	unchanged	--	--	--
meta_12857		0.0021457	0.000943298	0.002173	0.00139622	0.00152138	0.000688111	0.00176876	0.0028639	0.0393143	0.935277	0.0352056	unchanged	--	--	--
meta_12863		8.1746e-05	0.000266461	0.00106504	0.000796021	0.000139308	0.00126541	0.000276493	0.000385307	-0.0963609	0.920331	0.0451406	unchanged	--	--	--
meta_12899		0.410577	0.296555	0.880442	1.03793	0.459565	0.746027	0.748977	0.233394	-0.263006	0.636313	0.580258	unchanged	--	--	--
meta_12901		0.00812212	0.00392591	0.00783592	0.00803402	0.0087583	0.00732041	0.00552133	0.00637646	0.00302109	0.990968	0.0810107	unchanged	--	--	--
meta_12904		0.0377066	0.00707932	0.0299555	0.0257372	0.0334014	0.0187729	0.0228117	0.00925443	-0.254304	0.639434	0.742182	unchanged	--	--	--
meta_12905		0.472386	0.232019	0.4648	0.445428	0.476291	0.492272	0.248023	0.355479	-0.0385449	0.899865	0.228818	unchanged	--	--	--
meta_12907		0.00315078	0.00165951	0.00168865	0.0016575	0.00295656	0.00125021	0.001531	0.00218475	-0.0419784	0.915835	0.282568	unchanged	--	--	--
meta_12912		0.0119408	0.010794	0.0223516	0.0223643	0.0141322	0.0166873	0.0115527	0.0114318	-0.326123	0.375864	1.1123	unchanged	--	--	--
meta_12942		0.000593077	0.00772699	0.00126127	0.00819204	0.00122939	0.000681233	0.00750577	0.000320679	-0.868158	0.478521	0.804194	unchanged	--	--	--
meta_12947		0.0114587	0.00689116	0.00885722	0.00843528	0.00881692	0.00665912	0.00760868	0.00965601	-0.122504	0.555978	0.947132	unchanged	--	--	--
meta_12949	1-Palmitoyl-2-hydroxy-sn-glycero-3-phosphoethanolamine	0.0102997	0.00242	0.00489996	0.0131237	0.00425447	0.00472837	0.0027422	0.00837715	-0.612922	0.379816	1.21675	unchanged	--	--	--
meta_12975		0.00156199	0.000769494	0.00144107	0.00114256	0.00132894	0.00119421	0.00047731	0.00236218	0.125718	0.805558	0.244486	unchanged	--	--	--
meta_12991		0.00271606	0.0032889	0.00493262	0.00307141	0.00291375	0.00471021	0.00166961	0.00328914	-0.15491	0.670621	0.480721	unchanged	--	--	--
meta_12993		0.0169501	0.0124633	0.0292498	0.0328442	0.023582	0.0258134	0.0153025	0.017101	-0.161808	0.678054	0.510343	unchanged	--	--	--
meta_12994		0.0035198	0.00206189	0.00273237	0.00307537	0.00258016	0.00526766	0.00343165	0.00550749	0.559646	0.154935	1.73427	unchanged	--	--	--
meta_13010	Aloin A	0.000150747	0.00179302	0.000662011	0.000934863	0.000248833	0.00055661	0.00341876	0.000447687	0.399995	0.748991	0.473061	unchanged	--	--	--
meta_13014		0.00391398	0.000769022	0.00655516	0.00178253	0.0031608	0.00110244	0.00303385	0.00305948	-0.33026	0.653769	0.715753	unchanged	--	--	--
meta_13037		0.00108567	0.000594028	0.0016423	0.000603604	0.00118372	0.000919571	0.000921537	0.00161162	0.240103	0.575003	0.633227	unchanged	--	--	--
meta_13038		0.000172188	0.00269006	0.000288156	0.00235941	0.000405224	0.000931031	0.0048184	9.66963e-05	0.182162	0.890985	0.247322	unchanged	--	--	--
meta_13053	Amygdalin	0.00115261	0.00274255	0.000470135	0.000344776	0.00471185	0.00150251	5.42938e-06	0.000736897	0.562654	0.654436	0.642353	unchanged	--	--	--
meta_13057		0.00225606	0.00135412	0.0011528	0.00231129	0.00141107	0.000517578	0.00164678	0.00115585	-0.580348	0.182643	1.70786	unchanged	--	--	--
meta_13062		0.0141268	0.00763885	0.0138147	0.0151403	0.0149751	0.0144949	0.00921925	0.00982763	-0.0640846	0.817115	0.35457	unchanged	--	--	--
meta_13069		0.5286	0.241227	0.53274	0.389514	0.68213	0.339357	0.430315	0.430957	0.15405	0.653826	0.455951	unchanged	--	--	--
meta_13071		0.000686097	0.000513902	0.00128779	0.000870733	0.00100818	0.00129724	0.000424732	0.00103596	0.165254	0.69565	0.528605	unchanged	--	--	--
meta_13081		0.000826163	0.000629447	0.000859062	0.000771055	0.000791531	0.000636182	0.00084136	0.00105002	0.105179	0.583122	0.594084	unchanged	--	--	--
meta_13089		0.00150409	0.00242711	0.0048669	0.00187497	0.0053456	0.00386942	0.00258603	0.00534379	0.683799	0.160257	1.70886	unchanged	--	--	--
meta_13100		0.00195973	0.00220249	0.00251226	0.00165841	0.00154363	0.000883725	0.0021473	0.00281236	-0.173825	0.626702	0.691375	unchanged	--	--	--
meta_13102		0.0201931	0.0152308	0.0310718	0.0251605	0.0154678	0.0171475	0.0149049	0.0117581	-0.628727	0.0925274	2.09406	unchanged	--	--	--
meta_13108		0.000613398	0.000722183	0.00149613	0.00121451	0.000868513	0.000801013	0.000634154	0.000560336	-0.498534	0.255207	1.42113	unchanged	--	--	--
meta_13119		0.0211014	0.0181138	0.028752	0.0257293	0.0227472	0.0387176	0.0205394	0.0237104	0.174109	0.558346	0.807077	unchanged	--	--	--
meta_13131		0.0027005	0.00713185	0.00210221	0.0024601	0.0168739	0.00149052	0.0137755	0.00572626	1.39537	0.198256	1.65871	up	--	--	--
meta_13133		0.00143661	0.000794755	0.00148706	0.0010898	0.00119152	0.000921204	0.000986539	0.00151128	-0.0605668	0.821547	0.443334	unchanged	--	--	--
meta_13137		0.000780117	0.00130455	0.000114988	0.000962846	0.00284269	0.000304471	0.00188936	0.000722582	0.864779	0.358041	1.20187	unchanged	--	--	--
meta_13138		0.0179783	0.0136487	0.0455015	0.0460055	0.0233516	0.027223	0.0174239	0.019944	-0.485596	0.390785	1.10935	unchanged	--	--	--
meta_13144		0.00130825	0.00530454	0.00742713	0.00455987	0.00132962	0.000425516	0.00471345	0.00549005	-0.637236	0.386077	1.04501	unchanged	--	--	--
meta_13150		0.0182688	0.0180789	0.0419553	0.0315634	0.0298584	0.0246291	0.021784	0.0215801	-0.167084	0.649599	0.575421	unchanged	--	--	--
meta_13153		0.0079117	0.00367974	0.00659434	0.00298649	0.0119041	0.00711156	0.00887315	0.00729243	0.732631	0.0731287	1.93358	unchanged	--	--	--
meta_13165		0.000439378	0.000398651	0.0011845	0.00157663	0.000744743	0.00231118	0.000397868	0.000675468	0.198222	0.808712	0.39593	unchanged	--	--	--
meta_13166		0.000929078	0.00120548	0.00153514	0.00123205	0.00115415	0.000982041	0.000922113	0.00340445	0.398851	0.565099	0.764023	unchanged	--	--	--
meta_13173		0.0113125	0.00753714	0.00881435	0.0113835	0.01063	0.0113005	0.00979692	0.0102039	0.102802	0.516071	0.764874	unchanged	--	--	--
meta_13195		0.00328079	0.00109337	0.00114636	0.0012226	0.000478131	0.00452846	0.000760674	0.001194	0.0459311	0.961825	0.0249622	unchanged	--	--	--
meta_13217		0.00727246	0.00515121	0.00648936	0.00380706	0.00466087	0.0133655	0.0118053	0.00256027	0.511668	0.435995	1.02861	unchanged	--	--	--
meta_13219		0.00516585	0.00464984	0.00701384	0.0497729	0.00727264	0.126135	0.0127886	0.0253571	1.36501	0.433712	1.09948	up	--	--	--
meta_13224		0.0134225	0.00359345	0.00295971	0.0019623	0.00845021	0.0016392	0.00567491	0.00938843	0.19729	0.810455	0.139278	unchanged	--	--	--
meta_13241		0.039476	0.0109111	0.0250332	0.0396903	0.0343053	0.0201648	0.0163598	0.000749736	-0.685397	0.306422	1.3433	unchanged	--	--	--
meta_13247		0.00244953	0.00276423	0.00288343	0.00377228	8.98534e-05	0.0140535	0.00301478	0.0021191	0.699643	0.597416	0.780503	unchanged	--	--	--
meta_13248		0.0120235	0.00583095	0.019358	0.0135651	0.00807233	0.00249382	0.0122153	0.00416547	-0.91407	0.144919	1.8102	unchanged	--	--	--
meta_13249		0.00287505	0.000929816	0.000914864	0.00164506	0.00258472	0.000720878	0.000561672	0.0018285	-0.160221	0.809618	0.442024	unchanged	--	--	--
meta_13253	Hyperoside	0.00077842	0.0007263	0.00133956	0.00101749	0.000870525	0.00196768	0.00220278	0.00128419	0.711844	0.1384	1.84261	unchanged	--	--	--
meta_13254		0.00080903	0.000746445	0.000569584	0.000236464	0.00146453	3.58646e-05	0.00114205	0.00161926	0.851714	0.283008	1.32386	unchanged	--	--	--
meta_13257		0.000352179	0.000456778	0.000313808	0.000294729	0.000468891	0.00116044	0.000550555	0.000900926	1.11997	0.0777061	2.24554	up	--	--	--
meta_13259		0.00108519	0.000948728	0.000853904	0.000441131	0.000557864	0.00110321	0.000705938	0.000434302	-0.248966	0.535876	0.814663	unchanged	--	--	--
meta_13266		0.017079	0.0067175	0.0134561	0.00658746	0.00699953	0.00143516	0.00825755	0.00507929	-1.00981	0.127073	1.9969	down	--	--	--
meta_13283		0.00206921	0.0010351	0.00163696	0.00336877	0.0017185	0.00250752	0.0015717	0.00259165	0.0488531	0.906145	0.136851	unchanged	--	--	--
meta_13285		0.00149401	0.000536253	0.00170515	0.000974389	0.00192181	0.0012069	0.00121399	0.00114458	0.220424	0.569654	0.620129	unchanged	--	--	--
meta_13295	Glycocholic acid	0.000301683	5.73482e-05	0.000785737	0.0010074	0.000631718	0.00626291	0.000773508	0.000982981	2.00709	0.321976	1.38096	up	Steroids and steroid derivatives	C01921	Bile secretion(ko04976);;Metabolic pathways(ko01100);;Primary bile acid biosynthesis(ko00120)
meta_13305		0.0101578	0.00635383	0.0197751	0.0066059	0.00823398	0.00955405	0.00864805	0.00555215	-0.423187	0.456475	1.03491	unchanged	--	--	--
meta_13308		0.0582458	0.0258048	0.0512875	0.0508735	0.0344768	0.0459582	0.0234024	0.0338961	-0.435063	0.210857	1.63752	unchanged	--	--	--
meta_13329		0.00568914	0.00258112	0.00551895	0.0158645	0.0112939	0.020835	0.0193258	0.0245175	1.35726	0.0282869	2.33628	up	--	--	--
meta_13338		0.00316771	0.0037622	0.00690367	0.0059491	0.00534377	0.00611269	0.00384045	0.00388138	-0.0447644	0.890932	0.0955565	unchanged	--	--	--
meta_13373		0.000993512	0.00295924	0.00769135	0.00652004	0.00324973	0.00258265	0.00343626	0.00273311	-0.597849	0.395556	1.07111	unchanged	--	--	--
meta_13379		0.000587834	0.000601311	0.00145551	0.00183742	0.000717889	0.00220915	0.000656428	0.00136893	0.143961	0.814274	0.378626	unchanged	--	--	--
meta_13381		0.00151865	0.00116577	0.00398339	0.00433596	0.00152372	0.00219538	0.00257351	0.00125602	-0.543712	0.381485	1.12108	unchanged	--	--	--
meta_13386		0.00182593	0.000842842	0.00180022	0.00103998	0.00166181	0.0011125	0.00084154	0.000782347	-0.324872	0.42661	1.12255	unchanged	--	--	--
meta_13394	Estrone-3-glucuronide	0.000748786	0.000309755	0.000511307	0.000828388	0.000646038	0.000894359	0.000397358	0.000457438	-0.00183117	0.996416	0.0419058	unchanged	Steroids and steroid derivatives	C11133	Steroid hormone biosynthesis(ko00140)
meta_13429		0.000996622	0.00135986	0.00129848	0.000829049	0.00104414	0.00115374	0.000821441	0.000870482	-0.20509	0.359782	1.07504	unchanged	--	--	--
meta_13434		0.00100996	0.000414607	0.000675866	0.000623577	0.00057491	0.000357115	0.000476252	0.000576756	-0.45657	0.239025	1.68444	unchanged	--	--	--
meta_13442		0.0211836	0.0151952	0.0458308	0.0275358	0.0349497	0.0262679	0.0128352	0.0144631	-0.310152	0.553667	0.75537	unchanged	--	--	--
meta_13443		0.127582	0.0945206	0.120819	0.170047	0.170397	0.0457286	0.0901371	0.0898133	-0.373097	0.380174	1.16033	unchanged	--	--	--
meta_13445		0.462538	0.185491	0.350148	0.310986	0.48528	0.592905	0.138745	0.370992	0.278496	0.564598	0.702553	unchanged	--	--	--
meta_13446		0.0224731	0.0090457	0.00878228	0.007122	0.0173725	0.00730519	0.00697297	0.0111675	-0.147366	0.799391	0.484657	unchanged	--	--	--
meta_13465		0.0376063	0.0361449	0.13544	0.0791767	0.0689452	0.0744133	0.0110041	0.134935	0.00464491	0.994836	0.0209268	unchanged	--	--	--
meta_13484		0.000525909	0.00750348	0.0015372	0.00740396	0.00128584	0.00285089	0.00896532	0.00113322	-0.253562	0.803019	0.217215	unchanged	--	--	--
meta_13488		0.0219658	0.0171118	0.0210214	0.017452	0.0212697	0.019423	0.00862163	0.0230018	-0.100827	0.725385	0.512397	unchanged	--	--	--
meta_13489		0.196305	0.158814	0.175171	0.199167	0.184299	0.195238	0.100797	0.221524	-0.0556443	0.816628	0.331638	unchanged	--	--	--
meta_13491		0.000863115	0.000857943	0.00208815	0.00080581	0.000973773	0.000692853	0.000869658	0.00128264	-0.27317	0.585432	0.7468	unchanged	--	--	--
meta_13493		0.00118534	0.000863893	0.000957267	0.000744794	0.00150646	0.000386051	0.00110046	0.000734947	-0.00901587	0.983059	0.123306	unchanged	--	--	--
meta_13494		0.000151348	0.000113344	4.51396e-05	0.000137526	0.000367964	0.000601079	0.000241224	0.00364619	3.4404	0.268734	1.45906	up	--	--	--
meta_13498		0.00883759	0.00480667	0.00906576	0.00830115	0.00779555	0.00647831	0.00546788	0.00491005	-0.331096	0.234626	1.56882	unchanged	--	--	--
meta_13526		0.000724618	0.000127983	9.33629e-05	6.88011e-05	0.0012589	0.000258288	0.000663308	0.00150448	1.86051	0.0978289	1.87952	up	--	--	--
meta_13548		0.00166755	0.000903908	0.00156279	0.00154633	0.00117898	0.000844291	0.00138713	0.00229874	0.00723712	0.984845	0.0965949	unchanged	--	--	--
meta_13555		0.00355935	0.00198284	0.00484764	0.00503282	0.00375674	0.00444108	0.00336178	0.00226111	-0.158219	0.653029	0.596901	unchanged	--	--	--
meta_13568		0.0231846	0.0120806	0.0156872	0.0182265	0.0236194	0.0145934	0.0147047	0.0205027	0.0858429	0.753826	0.262494	unchanged	--	--	--
meta_13569		0.365765	0.262979	0.0357336	0.0281682	0.659166	0.118099	0.330789	0.734533	1.41154	0.147278	1.6976	up	--	--	--
meta_13571		0.00624337	0.00443887	0.00507113	0.00484818	0.00501516	0.00422232	0.00484163	0.006644	0.00848672	0.9641	0.0989906	unchanged	--	--	--
meta_13590		0.0155938	0.00713036	0.0175328	0.0091227	0.0221492	0.0126745	0.0133192	0.0172612	0.405464	0.273653	1.24592	unchanged	--	--	--
meta_13612		0.0161123	0.00752172	0.0217072	0.023581	0.0208281	0.0154681	0.0146881	0.00975248	-0.182397	0.650895	0.623571	unchanged	--	--	--
meta_13616		0.00526099	0.00244196	0.00260861	0.00286668	0.00370831	0.00224903	0.00292685	0.00408972	-0.0225448	0.950205	0.265615	unchanged	--	--	--
meta_13633		0.0514013	0.0243871	0.0485892	0.0470177	0.0507481	0.0499784	0.0224111	0.0380798	-0.0883206	0.789031	0.417182	unchanged	--	--	--
meta_13638		0.00678499	0.00582223	0.0136144	0.00975529	0.00872396	0.00822123	0.00668334	0.0061821	-0.271243	0.456046	0.971412	unchanged	--	--	--
meta_13650		0.00140847	0.00122706	0.0016531	0.00159051	0.00119483	0.00138266	0.00154823	0.0028091	0.238251	0.529755	0.797349	unchanged	--	--	--
meta_13655		0.0310482	0.0321133	0.00940466	0.0095853	0.013859	0.0266951	0.0283878	0.00889722	-0.0777891	0.897235	0.181174	unchanged	--	--	--
meta_13667		0.000151023	0.00257479	0.000794062	7.63075e-05	0.00185948	0.00367044	0.00093104	0.0162801	2.66076	0.274152	1.45618	up	--	--	--
meta_13702		0.000192124	0.00263379	0.000923858	0.000673948	0.000947096	0.000387126	0.00433799	0.000857553	0.561773	0.639295	0.659931	unchanged	--	--	--
meta_13718		0.261931	0.154918	0.2524	0.2069	0.214023	0.214066	0.15438	0.283447	-0.0169477	0.945696	0.209911	unchanged	--	--	--
meta_13742		0.00258649	0.000858225	0.00285354	0.000915725	0.00201186	0.00170342	0.00122901	0.00248208	0.0418618	0.932675	0.0265013	unchanged	--	--	--
meta_13752		0.00971829	0.00444041	0.0085149	0.00876081	0.00703254	0.00733481	0.00362126	0.00830698	-0.257524	0.439974	1.08318	unchanged	--	--	--
meta_13767		0.166177	0.133607	0.254544	0.199855	0.237873	0.153968	0.162531	0.127859	-0.144651	0.625772	0.646009	unchanged	--	--	--
meta_13769		0.446843	0.237182	0.260098	0.408332	0.362135	0.141143	0.290729	0.129571	-0.550274	0.216345	1.60261	unchanged	--	--	--
meta_13778		0.00206289	0.00126513	0.0014784	0.00249345	0.00132861	0.00166855	0.00156013	0.00166647	-0.230081	0.41412	1.14869	unchanged	--	--	--
meta_13784		0.000823178	0.000789451	0.00199193	0.00161925	0.000835126	0.00174873	0.00071872	0.00115159	-0.229948	0.629263	0.571268	unchanged	--	--	--
meta_13796		0.000734344	0.000634867	0.00188484	0.00187164	0.00125099	0.00150056	0.00141084	0.000841659	-0.0346503	0.939186	0.0588319	unchanged	--	--	--
meta_13814		0.0745497	0.0371695	0.0676354	0.0753804	0.0688195	0.0666955	0.0489345	0.0410285	-0.17601	0.542335	0.86084	unchanged	--	--	--
meta_13817		0.00694892	0.00449919	0.0063491	0.00578791	0.00729463	0.00521338	0.00603343	0.00403632	-0.0629743	0.780755	0.47045	unchanged	--	--	--
meta_13822		0.0103989	0.00730614	0.00324387	0.00607296	0.00501519	0.000685431	0.00720079	0.00855006	-0.333048	0.562788	0.859849	unchanged	--	--	--
meta_13826		0.494847	0.477944	0.666626	0.964178	0.803782	0.264426	0.373379	0.618887	-0.33753	0.444163	0.962403	unchanged	--	--	--
meta_13828		6.02278e-05	3.45636e-05	0.000212522	0.000313665	9.24617e-05	0.000426309	0.000101655	0.00028827	0.549254	0.515152	0.890349	unchanged	--	--	--
meta_13838		0.000876318	0.000400009	0.00374961	0.00239005	0.00257411	0.0235181	0.000390375	0.00303868	1.99304	0.383695	1.23045	up	--	--	--
meta_13839		0.00105465	0.000515665	0.00155203	0.00168182	0.00105627	0.00171456	0.000919441	0.00259227	0.387065	0.460837	0.923249	unchanged	--	--	--
meta_13840	N,N'-Diacetylchitobiose	0.00257776	0.0019767	0.00320865	0.00215873	0.00165822	0.00152731	0.000984633	0.00373717	-0.327419	0.488442	0.965026	unchanged	Organooxygen compounds	C01674	Metabolic pathways(ko01100);;Amino sugar and nucleotide sugar metabolism(ko00520);;ABC transporters(ko02010)
meta_13843		1.12117e-05	9.34559e-06	4.51297e-05	4.74561e-05	4.15683e-05	4.72414e-05	1.67749e-05	3.41404e-05	0.304443	0.612947	0.716803	unchanged	--	--	--
meta_13847		0.000823965	0.000713179	0.00140723	0.00117396	0.00200185	0.00119569	0.000225744	0.0007242	0.0101773	0.986663	0.0535001	unchanged	--	--	--
meta_13856		0.0134817	0.0127118	0.0261077	0.0235793	0.0264512	0.0228332	0.0158204	0.0150366	0.0788192	0.817468	0.350036	unchanged	--	--	--
meta_13858		0.0366497	0.0155901	0.0326858	0.0290454	0.0410049	0.0458212	0.0120281	0.0279367	0.153785	0.731991	0.407521	unchanged	--	--	--
meta_13868		0.00100757	0.000593479	0.00115939	0.00114195	0.00117756	0.0011315	0.00106686	0.00152821	0.329638	0.188141	1.52246	unchanged	--	--	--
meta_13869		0.000843576	0.000835373	0.00198332	0.00486442	0.00162108	0.02883	0.000538982	0.00206727	1.95492	0.439059	1.10959	up	--	--	--
meta_13899		0.0574871	0.0487427	0.12404	0.0829131	0.172303	0.0658362	0.0926386	0.0419135	0.250978	0.671267	0.555375	unchanged	--	--	--
meta_13907		0.00452744	0.0128313	0.00967991	0.0113871	0.00897309	0.00697166	0.0542269	0.00130299	0.895358	0.549855	0.808059	unchanged	--	--	--
meta_13911	17.beta.-Estradiol 3-.beta.-D-glucuronide	0.00218762	0.000545317	0.00102725	0.00074923	0.000573823	0.000859549	0.00120386	0.00126528	-0.208538	0.72369	0.663836	unchanged	--	--	--
meta_13914		0.000474088	0.00053097	0.00132202	0.00135769	0.000662039	0.00077241	0.000739285	0.000379083	-0.529482	0.337389	1.19766	unchanged	--	--	--
meta_13916		0.00682768	0.0107175	0.00948424	0.0120158	0.00870639	0.00920802	0.0164183	0.0127432	0.269844	0.384069	1.15945	unchanged	--	--	--
meta_13919		0.0121123	0.0233037	0.0357681	0.0296998	0.0175962	0.0286743	0.0023467	0.104325	0.600287	0.61126	0.691635	unchanged	--	--	--
meta_13936		0.00141576	0.000486279	0.00280122	0.00263738	0.000981646	0.00123685	0.00179354	0.000380595	-0.740819	0.291859	1.36255	unchanged	--	--	--
meta_13937		0.00302786	0.00211859	0.00407767	0.00408381	0.0030015	0.00198803	0.00179513	0.00241649	-0.532402	0.120661	1.90197	unchanged	--	--	--
meta_13940		0.000156311	0.00341974	0.00119196	0.0036284	0.000661246	0.000430765	0.00536826	0.000217275	-0.330453	0.785418	0.281245	unchanged	--	--	--
meta_13948		0.0092124	0.00344227	0.0135264	0.0094859	0.00608582	0.00556952	0.00190848	0.00417267	-1.00787	0.117231	1.97556	down	--	--	--
meta_13979	3,3',4,5'-Tetrahydroxy-trans-stilbene	0.00367262	0.00228664	0.00238431	0.00347944	0.00299751	0.00297942	0.00224921	0.00339261	-0.0251432	0.91043	0.25124	unchanged	--	--	--
meta_13982		0.0117868	0.0115484	0.0106443	0.00624515	0.0125799	0.0127751	0.0070567	0.0234575	0.473974	0.348484	1.1962	unchanged	--	--	--
meta_13983		0.00399704	0.00527172	0.00575973	0.00400736	0.00440956	0.00262566	0.00565315	0.00473599	-0.127614	0.624402	0.636874	unchanged	--	--	--
meta_13987		0.00269777	0.00244695	0.00654367	0.00479262	0.00279687	0.0032941	0.00380062	0.00479431	-0.166374	0.69153	0.527719	unchanged	--	--	--
meta_14008		0.0263895	0.0284098	0.0380504	0.0289491	0.0283666	0.0277386	0.0344417	0.0295172	-0.0206955	0.891083	0.174938	unchanged	--	--	--
meta_14012		0.00247699	0.00167092	0.00325722	0.00299215	0.0065074	0.00184805	0.00158424	0.00540803	0.56182	0.400665	1.08364	unchanged	--	--	--
meta_14015		0.00753145	0.000706187	0.00345092	0.00760253	0.00426287	0.00327093	0.00115728	0.00866653	-0.152366	0.841026	0.369106	unchanged	--	--	--
meta_14028		0.000518222	0.000607095	0.00135033	0.00147384	0.000744127	0.001294	0.000581857	0.000683991	-0.257466	0.606332	0.587127	unchanged	--	--	--
meta_14035		0.00464249	0.00332844	0.00215563	0.00270517	0.0186593	0.00316944	0.0171635	0.00807341	1.87496	0.102423	2.05306	up	--	--	--
meta_14061		0.00100128	0.00078043	0.00129923	0.00123027	0.00134179	0.000973297	0.000841439	0.00143424	0.0906394	0.719005	0.429439	unchanged	--	--	--
meta_14077		0.145926	0.0869186	0.221329	0.244445	0.164281	0.187884	0.16282	0.0945422	-0.196814	0.613874	0.656567	unchanged	--	--	--
meta_14080		0.00176308	0.00153068	0.00310881	0.00276803	0.00145476	0.00116474	0.00166159	0.00144225	-0.680157	0.106328	2.04405	unchanged	--	--	--
meta_14084		0.035119	0.00917067	0.020132	0.0362105	0.0258283	0.0137313	0.0153154	0.0162711	-0.500232	0.352582	1.32239	unchanged	--	--	--
meta_14093		0.00112937	0.00244323	0.00100052	0.00111438	0.00132815	0.00111425	0.00113556	0.0115497	1.41132	0.430823	1.04732	up	--	--	--
meta_14126		0.00503903	0.0026988	0.00543447	0.00549637	0.00365483	0.00481765	0.0032558	0.00400009	-0.24725	0.373192	1.21758	unchanged	--	--	--
meta_14131		0.757173	0.342363	0.68224	0.663124	0.808692	0.894477	0.32396	0.604026	0.105921	0.777233	0.319419	unchanged	--	--	--
meta_14132		0.0836441	0.0608063	0.104854	0.0894204	0.0911343	0.101458	0.0523691	0.0868873	-0.0295885	0.906546	0.1666	unchanged	--	--	--
meta_14143		0.00192709	0.000602585	0.00186095	0.00192013	0.00169969	0.00331992	0.000903207	0.000953277	0.123779	0.837051	0.261988	unchanged	--	--	--
meta_14157		0.00208425	0.00116463	0.00131454	0.0021873	0.00258388	0.00150591	0.000890443	0.00218638	0.0862498	0.828131	0.222506	unchanged	--	--	--
meta_14159		0.00196996	0.000238925	0.000519147	0.00165168	0.00063849	0.00282785	0.000199017	0.00195235	0.359144	0.690534	0.475287	unchanged	--	--	--
meta_14165		0.0556593	0.0448464	0.0540065	0.0492486	0.0424416	0.0520321	0.0294691	0.0667527	-0.0956058	0.714102	0.535788	unchanged	--	--	--
meta_14179		7.29875e-05	3.90973e-05	0.000962425	0.00274683	0.0018491	0.0143311	0.000456284	0.000708765	2.18239	0.389455	1.22173	up	--	--	--
meta_14199		0.0193781	0.0149184	0.028948	0.0234886	0.0153686	0.015849	0.0138728	0.0144193	-0.54346	0.105834	2.09642	unchanged	--	--	--
meta_14207		0.00191208	0.00227839	0.00203185	0.00141929	0.0014074	0.00233482	0.00170707	0.00270398	0.0934997	0.726236	0.480685	unchanged	--	--	--
meta_14211		0.00101258	0.00124075	0.00513924	0.00432771	0.000816083	0.00182841	0.00134448	0.000377355	-1.42451	0.179789	1.68186	down	--	--	--
meta_14217		0.00823879	0.0313504	0.0160599	0.0313262	0.0454737	0.00675318	0.0209026	0.00754538	-0.108485	0.888825	0.0936743	unchanged	--	--	--
meta_14223		0.00125376	0.000458992	0.00110037	0.000770746	0.000878647	0.00050692	0.000722353	0.000308456	-0.568672	0.23161	1.61227	unchanged	--	--	--
meta_14228		0.00919012	0.00877997	0.0110265	0.00870537	0.0115935	0.0149079	0.0114574	0.000464042	0.0273294	0.958391	0.108809	unchanged	--	--	--
meta_14234		0.00119552	0.000293536	0.00217567	0.00138154	0.00140783	0.00616688	0.000491595	0.000991416	0.843932	0.509908	0.919455	unchanged	--	--	--
meta_14236		0.00296684	0.00104443	0.00261112	0.0035906	0.00366722	0.00512329	0.00139526	0.00149273	0.193451	0.742252	0.435447	unchanged	--	--	--
meta_14260		0.00256032	0.00326327	0.00892238	0.00675624	0.00430114	0.00466428	0.00427658	0.00954108	0.0834769	0.876478	0.220375	unchanged	--	--	--
meta_14270		0.156875	0.16865	0.337957	0.283879	0.620289	0.216762	0.329463	0.0515009	0.362545	0.625487	0.667867	unchanged	--	--	--
meta_14273		0.00345316	0.00504896	0.00974904	0.00406311	0.00346817	6.39332e-05	0.00498846	0.00551789	-0.668582	0.315076	1.26969	unchanged	--	--	--
meta_14280		0.00796032	0.00391808	0.00400268	0.00405266	0.00647181	0.00323436	0.00512531	0.00755774	0.167592	0.667943	0.388232	unchanged	--	--	--
meta_14283		0.0107995	0.00899655	0.021511	0.0231142	0.0132421	0.0158208	0.0106064	0.0118042	-0.323709	0.446262	0.970288	unchanged	--	--	--
meta_14284		0.00452317	0.00251703	0.00327498	0.00385468	0.00304315	0.00280248	0.00338018	0.003176	-0.192275	0.382904	1.32951	unchanged	--	--	--
meta_14290		0.025179	0.0127943	0.0249929	0.0239796	0.0240539	0.0234816	0.014424	0.0191351	-0.100509	0.710015	0.568633	unchanged	--	--	--
meta_14291		0.0128176	0.0125205	0.0291097	0.0220036	0.0220329	0.0163595	0.0145628	0.0142574	-0.185809	0.62491	0.617157	unchanged	--	--	--
meta_14300		0.00135727	0.00128889	0.00186673	0.0014808	0.00165142	0.00188608	0.00110344	0.00247107	0.246813	0.417706	1.05787	unchanged	--	--	--
meta_14301		0.000239911	0.00340154	0.00114423	0.000874383	0.000950979	0.000200806	0.00450949	0.000923155	0.218242	0.853076	0.302373	unchanged	--	--	--
meta_14310		0.00109783	0.00327412	0.0042384	0.00391484	0.00157135	0.00653055	0.00229506	0.00158683	-0.0637493	0.925996	0.0071453	unchanged	--	--	--
meta_14316		0.011701	0.00733062	0.0114719	0.0136596	0.0101497	0.0130741	0.00782849	0.0068521	-0.220479	0.446323	0.982429	unchanged	--	--	--
meta_14344		0.0255304	0.0175984	0.0609947	0.0312099	0.0596809	0.0361105	0.0326758	0.0193273	0.127075	0.813944	0.302491	unchanged	--	--	--
meta_14347		0.0521409	0.0396475	0.0597785	0.0460817	0.0425558	0.0482545	0.0313035	0.0660884	-0.0706539	0.790949	0.408693	unchanged	--	--	--
meta_14351		0.00548921	0.00339543	0.0037688	0.00460556	0.00582976	0.00319514	0.0032997	0.00376609	-0.101122	0.719017	0.575941	unchanged	--	--	--
meta_14353		0.00142043	0.002667	0.000708117	0.000483676	0.010627	0.000612442	0.000180317	0.00290972	1.44059	0.422974	1.08213	up	--	--	--
meta_14358		0.00180426	0.00366605	0.00179994	0.00101938	0.00174284	0.00725592	0.00323464	0.00458998	1.02109	0.170712	1.77568	up	--	--	--
meta_14361		0.0067377	0.00321107	0.00611063	0.00624721	0.00810326	0.00671716	0.00471531	0.00496569	0.135395	0.643971	0.517341	unchanged	--	--	--
meta_14363		0.130356	0.075098	0.152701	0.153251	0.135794	0.170323	0.0768292	0.0999196	-0.0828449	0.804309	0.331468	unchanged	--	--	--
meta_14364		0.0958121	0.053456	0.0919504	0.0819323	0.103885	0.0809573	0.0748419	0.0541249	-0.0423208	0.873141	0.302143	unchanged	--	--	--
meta_14365		0.234623	0.0611619	0.134458	0.224013	0.15081	0.1107	0.0963418	0.0786911	-0.583733	0.283249	1.50335	unchanged	--	--	--
meta_14379		0.0720639	0.0316308	0.0507085	0.0452611	0.0541122	0.0252912	0.0458912	0.0560538	-0.138813	0.691043	0.704194	unchanged	--	--	--
meta_14382		0.0128463	0.00596634	0.00815573	0.00865402	0.0105786	0.00713935	0.00797629	0.0101748	0.0099585	0.971892	0.140216	unchanged	--	--	--
meta_14383		0.00123434	0.00525411	0.00179411	0.00498295	0.00142882	0.0057839	0.00197762	0.0450181	2.03084	0.403627	1.11747	up	--	--	--
meta_14399		0.000541358	0.000434459	0.00097713	0.00124453	0.000781929	0.00113632	0.000613161	0.000635023	-0.0140784	0.973729	0.0161093	unchanged	--	--	--
meta_14401		0.0163898	0.0134452	0.0615636	0.0244249	0.041402	0.0337692	0.0425648	0.00350809	0.0659872	0.928161	0.126735	unchanged	--	--	--
meta_14406		0.00171112	0.00046694	0.00220194	0.00252585	0.00161045	0.00199982	0.001934	0.000915707	-0.0962905	0.837996	0.313846	unchanged	--	--	--
meta_14410		0.000519504	0.00734152	0.00161922	0.00639673	0.00210566	0.00138575	0.0133948	0.000737102	0.150546	0.904671	0.217975	unchanged	--	--	--
meta_14418		0.00972104	0.00383638	0.00118284	0.000723492	0.00218853	0.00158911	0.00319001	0.00313259	-0.614501	0.566615	0.924601	unchanged	--	--	--
meta_14423		0.227932	0.135208	0.226504	0.200451	0.219075	0.205907	0.169532	0.151974	-0.0819067	0.698938	0.604397	unchanged	--	--	--
meta_14446		0.000821796	0.000753359	0.00108817	0.00120265	0.0006585	0.000675612	0.000536699	0.000667925	-0.606722	0.0476462	2.34633	unchanged	--	--	--
meta_14448		0.000197805	0.000437939	0.00113859	0.00110699	0.000325099	0.000536302	0.000646138	0.00053609	-0.495602	0.450696	0.936201	unchanged	--	--	--
meta_14450		0.00269963	0.000913812	0.000984561	0.000601382	0.000850757	0.000209768	0.000793386	0.00407774	0.190092	0.862087	0.107998	unchanged	--	--	--
meta_14466		0.00144395	0.000683768	0.00182353	0.00129138	0.0018471	0.00155451	0.000692897	0.000898315	-0.0704363	0.868173	0.258508	unchanged	--	--	--
meta_14470		0.00866259	0.00242323	0.0025256	0.00252235	0.00482256	0.00315609	0.00243083	0.00431887	-0.131488	0.841187	0.441495	unchanged	--	--	--
meta_14482		0.0351468	0.0222565	0.0425966	0.0430924	0.0339766	0.0300851	0.0299535	0.0253263	-0.261851	0.318203	1.35459	unchanged	--	--	--
meta_14483		0.270024	0.175822	0.474142	0.541173	0.303645	0.4057	0.376277	0.17778	-0.209802	0.640686	0.589139	unchanged	--	--	--
meta_14486		0.0908302	0.0416708	0.0886166	0.08485	0.0885847	0.0825177	0.0582485	0.0458984	-0.15264	0.636392	0.689393	unchanged	--	--	--
meta_14488		0.305413	0.127174	0.195582	0.267705	0.131894	0.228727	0.109636	0.234669	-0.345825	0.387291	1.19388	unchanged	--	--	--
meta_14510		0.00679042	0.00738025	0.0151339	0.013037	0.0105266	0.0117248	0.00847846	0.00689067	-0.170552	0.636394	0.554902	unchanged	--	--	--
meta_14521		0.000476163	8.85113e-05	0.000371383	0.000472121	0.000599173	0.000298978	0.000133515	0.000453509	0.0768042	0.891668	0.0846218	unchanged	--	--	--
meta_14525		0.000516444	0.000366271	0.000336717	0.000334245	0.000493569	0.000432177	0.000335707	0.000528445	0.20419	0.366588	1.02659	unchanged	--	--	--
meta_14529		0.00119562	0.000719952	0.0011793	0.00131132	0.0013007	0.00176998	0.000660357	0.000629852	-0.0149081	0.971936	0.0337421	unchanged	--	--	--
meta_14543		0.00437564	0.00326538	0.00505234	0.00396931	0.00502301	0.00384483	0.00355612	0.0028062	-0.129688	0.569092	0.786186	unchanged	--	--	--
meta_14545		0.0143958	0.0133795	0.0162586	0.0180275	0.0136721	0.0195721	0.0120026	0.0171182	0.00703887	0.971046	0.0939487	unchanged	--	--	--
meta_14546		0.0012417	0.00452904	0.0109934	0.00858944	0.00419186	0.00481582	0.00484928	0.00299888	-0.588941	0.40117	1.03574	unchanged	--	--	--
meta_14549		0.340337	0.151083	0.272388	0.270111	0.358782	0.408306	0.126867	0.25767	0.155548	0.705425	0.446106	unchanged	--	--	--
meta_14552		0.0002555	0.000525826	0.00230836	0.00250243	0.00117858	0.00536272	0.000852168	0.00549623	1.20475	0.260453	1.48227	up	--	--	--
meta_14591		0.00945317	0.00715289	0.0137361	0.0183646	0.00764863	0.0220659	0.0104976	0.00729487	-0.0359843	0.946414	0.0312156	unchanged	--	--	--
meta_14597		0.031314	0.0759395	0.0487114	0.0425674	0.0511804	0.0239493	0.034621	0.00542051	-0.785593	0.173299	1.52989	unchanged	--	--	--
meta_14614		0.00119477	0.00128197	0.00313852	0.00226817	0.0021458	0.00298499	0.00152098	0.00165714	0.0758362	0.857704	0.300664	unchanged	--	--	--
meta_14616		0.00698894	0.00340879	0.00549835	0.00760998	0.00570684	0.00632845	0.00464422	0.0037397	-0.203106	0.512882	0.914328	unchanged	--	--	--
meta_14628		0.0043968	0.00405063	0.00547577	0.00395144	0.00546632	0.00572035	0.00368568	0.00405924	0.0828821	0.683818	0.550217	unchanged	--	--	--
meta_14631		0.00143856	0.00072062	0.0016517	0.00125907	0.00134903	0.00130208	0.000762174	0.00138878	-0.0783191	0.796644	0.428222	unchanged	--	--	--
meta_14639		0.000425926	0.000385255	0.00115264	0.000625097	0.000620812	0.000762666	0.00047648	0.000825584	0.0528659	0.906174	0.168323	unchanged	--	--	--
meta_14666		0.768958	0.509743	1.16798	1.14618	0.874954	1.01695	0.66084	0.729431	-0.130481	0.681944	0.534643	unchanged	--	--	--
meta_14686		0.0131857	0.00553714	0.0180343	0.0286523	0.0086005	0.0117725	0.00706291	0.0295732	-0.198304	0.77754	0.391132	unchanged	--	--	--
meta_14701		0.00724285	0.00266883	0.00483652	0.00310704	0.00448811	0.0034777	0.00312885	0.00411899	-0.230982	0.57888	0.92695	unchanged	--	--	--
meta_14710		0.000715894	0.000473231	0.000612262	0.000819541	0.00048161	0.000837533	0.000768508	0.00258592	0.834449	0.363988	1.17903	unchanged	--	--	--
meta_14728		0.0113683	0.020154	0.0308787	0.0250267	0.0336104	0.022802	0.0181704	0.0277372	0.226925	0.509305	0.930106	unchanged	--	--	--
meta_14757		0.000401691	8.03339e-05	0.000182232	0.000235065	0.000176411	0.000205868	0.000191359	0.000111042	-0.393411	0.492582	1.0738	unchanged	--	--	--
meta_14789		0.0301012	0.00742758	0.00389015	0.00094381	0.0270757	0.00214213	0.0201378	0.00707214	0.413611	0.703055	0.349855	unchanged	--	--	--
meta_14798		0.0205432	0.0128201	0.0188773	0.0152336	0.0175614	0.016584	0.0105967	0.0129841	-0.225111	0.345127	1.27991	unchanged	--	--	--
meta_14800		0.0229138	0.0148943	0.0219513	0.0283291	0.0194312	0.0300325	0.0133888	0.0198604	-0.0908434	0.771744	0.373768	unchanged	--	--	--
meta_14802		0.0371496	0.015239	0.0244173	0.0474731	0.027076	0.0206359	0.0173524	0.0149262	-0.635681	0.219746	1.63409	unchanged	--	--	--
meta_14804		0.0128589	0.0165768	0.0213159	0.0207051	0.0176789	0.013762	0.0276127	0.0112355	-0.023767	0.946265	0.0594232	unchanged	--	--	--
meta_14815		0.0174692	0.0132668	0.0424594	0.0439289	0.0215806	0.0257776	0.0162229	0.0179976	-0.521774	0.357015	1.18736	unchanged	--	--	--
meta_14827		0.00428618	0.00160797	0.00524914	0.00555846	0.00566271	0.00714825	0.0022541	0.00206391	0.0364393	0.947532	0.0910155	unchanged	--	--	--
meta_14841		0.00255733	0.00270966	0.00164413	0.00164542	0.00182771	0.00202786	0.00281796	0.000939757	-0.168508	0.642695	0.609923	unchanged	--	--	--
meta_14851		0.0334054	0.0173464	0.0878429	0.0651105	0.087638	0.0627001	0.0525871	0.0104139	0.0666655	0.918451	0.148425	unchanged	--	--	--
meta_14852		0.00251068	0.00154149	0.00278834	0.00120371	0.00154386	4.35216e-05	0.00193644	0.00213163	-0.508313	0.364271	1.2706	unchanged	--	--	--
meta_14856		0.00982217	0.00472305	0.00763344	0.00699184	0.00731583	0.0028168	0.00749776	0.0107843	-0.0378725	0.926254	0.279909	unchanged	--	--	--
meta_14858		0.00336785	0.00188211	0.00396313	0.0030404	0.0047138	0.00225268	0.00179436	0.0036702	0.0207539	0.95775	0.00667336	unchanged	--	--	--
meta_14866		0.0019121	0.000804711	0.002242	0.000941688	0.00167468	0.00147778	0.00119507	0.00218121	0.145967	0.718834	0.344169	unchanged	--	--	--
meta_14871		0.00250806	0.00127167	0.00269525	0.00248241	0.00240132	0.00363703	0.00190232	0.00158198	0.0882862	0.808951	0.29564	unchanged	--	--	--
meta_14882		0.0194626	0.00990504	0.0160592	0.0127168	0.012512	0.0141751	0.0117375	0.00807308	-0.322465	0.285536	1.46917	unchanged	--	--	--
meta_14884		0.0635511	0.0300675	0.0375078	0.0569065	0.0268771	0.0459579	0.0237888	0.0482677	-0.376012	0.32968	1.31628	unchanged	--	--	--
meta_14905		0.006893	0.00685925	0.0131542	0.0125283	0.0102427	0.00866279	0.00813157	0.00796865	-0.171879	0.576399	0.705256	unchanged	--	--	--
meta_14921		0.00216754	0.00130113	0.00111197	0.000979794	0.00180134	0.00078382	0.00167926	0.0019184	0.15307	0.690318	0.358498	unchanged	--	--	--
meta_14923		0.0131916	0.00436526	0.00304721	0.00866254	0.00407399	0.00559452	0.00464485	0.00535824	-0.573142	0.374571	1.32544	unchanged	--	--	--
meta_14935		0.0475453	0.0230124	0.0413971	0.0385721	0.0586761	0.0634212	0.0159922	0.0386209	0.231365	0.61283	0.639111	unchanged	--	--	--
meta_14939		0.000662253	0.00141508	0.00442798	0.00332557	0.00144194	0.00204739	0.00216826	0.00279745	-0.217509	0.725732	0.416972	unchanged	--	--	--
meta_14942		0.00176137	0.00122067	0.00117119	0.00107791	0.000904849	0.00163557	0.000527608	0.00312129	0.242656	0.710215	0.450173	unchanged	--	--	--
meta_14944		0.00047941	0.000361099	0.000374907	0.000340499	0.000443816	0.000379351	0.000269745	0.000241553	-0.221502	0.370636	1.19846	unchanged	--	--	--
meta_14961		0.000804891	0.000190835	0.001542	0.000967518	0.00172393	0.00450752	0.000186499	0.000908899	1.06368	0.394238	1.17147	up	--	--	--
meta_14978		0.0753976	0.0373908	0.0369695	0.111542	0.169998	0.0154391	0.0938134	0.0180878	0.186399	0.835264	0.242195	unchanged	--	--	--
meta_14983		0.00603656	0.00523068	0.00496904	0.00818948	0.0109182	0.00551115	0.00542398	0.00564149	0.170759	0.639857	0.617166	unchanged	--	--	--
meta_14986		0.00121967	0.00113369	0.00195401	0.00205524	0.000843517	0.000956484	0.00111105	0.00095827	-0.71754	0.0778237	2.18675	unchanged	--	--	--
meta_14990		7.17034e-05	0.000359146	0.00108685	0.00183483	0.000216217	0.000404249	0.000527245	0.000896226	-0.713897	0.48214	0.869816	unchanged	--	--	--
meta_14996		0.00471937	0.00290832	0.00518163	0.00507611	0.00418517	0.00431713	0.00388218	0.00324093	-0.194891	0.384443	1.20168	unchanged	--	--	--
meta_15003		0.000604848	0.000837306	0.00107558	0.00154791	0.000319571	0.0023257	0.000540245	0.000947908	0.0238504	0.974176	0.133679	unchanged	--	--	--
meta_15014	12-Oxo-2,3-dinor-10,15-phytodienoic acid	0	0.000343861	0.00461822	0.00405887	0.000169767	0.00202629	0.000336412	0.000510512	-1.5678	0.313183	1.25772	down	--	--	--
meta_15026		0.00216882	0.0010492	0.00225296	0.00189557	0.00308329	0.00271923	0.000811838	0.00113761	0.0735712	0.884992	0.172689	unchanged	--	--	--
meta_15027		0.00157113	0.000876422	0.00148542	0.00157933	0.00151486	0.000863035	0.000946316	0.00131681	-0.248215	0.377112	1.22462	unchanged	--	--	--
meta_15033		0.00161932	0.00327655	0.00112929	0.001158	0.00906241	0.00181148	0.000565427	0.0016033	0.860543	0.514581	0.904052	unchanged	--	--	--
meta_15034		0.0442459	0.0185348	0.0315179	0.0239402	0.0274459	0.0259204	0.0276902	0.0211103	-0.210775	0.530814	1.01947	unchanged	--	--	--
meta_15046		0.00321165	0.00232036	0.00408126	0.00514626	0.00262339	0.00313924	0.00263167	0.00214433	-0.48596	0.179476	1.7103	unchanged	--	--	--
meta_15050		0.000851305	0.000942756	0.00116585	0.00117436	0.000959157	0.000885301	0.000867178	0.000996369	-0.156988	0.288509	1.31341	unchanged	--	--	--
meta_15059		0.00589692	0.00430689	0.0479928	0.0546007	0.0319543	0.0331001	0.0126072	0.00336123	-0.477332	0.62701	0.576317	unchanged	--	--	--
meta_15062		0.000116685	0.000791947	0.00432803	0.00529478	0.000685375	0.00226015	0.00062703	0.000729636	-1.29156	0.317064	1.24049	down	--	--	--
meta_15073		0.0283294	0.0124137	0.0341784	0.0263759	0.0278328	0.0266581	0.01858	0.0150242	-0.201464	0.577526	0.792973	unchanged	--	--	--
meta_15074		0.0579598	0.0281527	0.0342555	0.0448169	0.0259408	0.0407622	0.0254156	0.0461217	-0.256904	0.453467	1.07808	unchanged	--	--	--
meta_15085		0.00505051	0.000869595	0.00385615	0.00566611	0.00210575	0.0034896	0.00124231	0.0109534	0.204261	0.822262	0.227344	unchanged	--	--	--
meta_15089		0.0138544	0.00658261	0.0173629	0.0179428	0.0166606	0.0203577	0.0106481	0.00900781	0.0239061	0.952032	0.0722684	unchanged	--	--	--
meta_15094		0.00147167	0.0006979	0.00149527	0.000946913	0.00152797	0.000993402	0.000655379	0.000754187	-0.23044	0.562373	0.841756	unchanged	--	--	--
meta_15109		0.00397425	0.00409173	0.0077876	0.00578986	0.0075146	0.00698164	0.00482845	0.00507959	0.173205	0.561778	0.798789	unchanged	--	--	--
meta_15119		0.00196975	0.00221948	0.0119659	0.00757685	0.00298091	0.0025262	0.00100974	0.00187616	-1.49957	0.207068	1.63168	down	--	--	--
meta_15120		0.00331476	0.00276696	0.00390027	0.00500289	0.00269902	0.00252803	0.00358591	0.00582375	-0.0339171	0.926361	0.158187	unchanged	--	--	--
meta_15134		0.42254	0.21014	0.400071	0.368783	0.443968	0.467564	0.20451	0.335708	0.0507855	0.875998	0.145301	unchanged	--	--	--
meta_15169		0.00924157	0.00740081	0.010305	0.00906825	0.0099555	0.0107331	0.00806999	0.00872437	0.0576101	0.68047	0.502305	unchanged	--	--	--
meta_15174		0.00585523	0.00341545	0.00611423	0.00506502	0.00488503	0.00339553	0.00316686	0.00287562	-0.513756	0.093011	2.04437	unchanged	--	--	--
meta_15176		0.00435515	0.00311909	0.00534835	0.00390834	0.00326776	0.00296796	0.00119489	0.006854	-0.228055	0.656849	0.639885	unchanged	--	--	--
meta_15186		0.00416188	0.00183829	0.00717006	0.00562559	0.00553465	0.00462922	0.00468579	0.00263524	-0.104303	0.810364	0.352384	unchanged	--	--	--
meta_15189		0.0019269	0.000895945	0.0027545	0.00264758	0.00163778	0.00187799	0.00259121	0.000595514	-0.295303	0.546015	0.811476	unchanged	--	--	--
meta_15196		0.0185487	0.00965089	0.0341601	0.023596	0.0122809	0.00299626	0.0211282	0.00698509	-0.986214	0.15302	1.77122	unchanged	--	--	--
meta_15203		0.00300199	0.00238609	0.00176682	0.00236778	0.00220914	0.00107133	0.00388302	0.00317769	0.118963	0.77212	0.282929	unchanged	--	--	--
meta_15205		0.0178711	0.0203168	0.128804	0.0433584	0.0154988	0.00545504	0.0349891	0.00504641	-1.78616	0.249418	1.50823	down	--	--	--
meta_15225		0.00407106	0.0017449	0.00247751	0.00356966	0.00671439	0.00245445	0.00200815	0.00300848	0.257931	0.651099	0.52955	unchanged	--	--	--
meta_15226		6.20002e-05	9.7003e-05	0.000116186	0.000343567	0.000171467	0.000302857	0.000539554	0.000528619	1.31782	0.0861109	1.99949	up	--	--	--
meta_15228		0.00164791	0.000782484	0.0020098	0.00147866	0.00139781	0.00121085	0.000776682	0.00104728	-0.417157	0.261387	1.50674	unchanged	--	--	--
meta_15230		0.00731229	0.00255265	0.00311387	0.00352344	0.0074072	0.00439197	0.00363461	0.00245215	0.116162	0.826592	0.166435	unchanged	--	--	--
meta_15240		0.00271241	0.00119834	0.00434485	0.00311762	0.00196348	0.00307777	0.00230118	0.00155811	-0.353675	0.437555	1.04757	unchanged	--	--	--
meta_15247		0.00182581	0.00166255	0.00416286	0.00316529	0.00237594	9.98243e-05	0.00188895	0.00208532	-0.745857	0.213921	1.53984	unchanged	--	--	--
meta_15255		0.000709451	0.000556328	0.00119367	0.0013581	0.000843203	0.000857851	0.000810053	0.00124082	-0.0250148	0.94279	0.0948671	unchanged	--	--	--
meta_15273		0.00263729	0.00343613	0.00408252	0.00524623	0.00521731	0.00222255	0.00481761	0	-0.329473	0.58686	0.674852	unchanged	--	--	--
meta_15283		0.0127312	0.00766399	0.0199945	0.0336694	0.00948277	0.0142003	0.0108971	0.0387479	-0.0143114	0.984307	0.0347916	unchanged	--	--	--
meta_15295		0.000793181	0.000102891	0.000347942	0.000462651	0.000292185	0.000237724	0.000332715	0.000183367	-0.706309	0.336082	1.4485	unchanged	--	--	--
meta_15298		0.000662844	0.000718501	0.00253116	0.00155036	0.00113195	0.00100888	0.00065239	0.000970937	-0.537331	0.408744	1.07246	unchanged	--	--	--
meta_15310		0.00345616	0.0176968	0.00130611	0.014553	0.00933441	0.00110197	0.0048425	0.0335049	0.398404	0.739644	0.477281	unchanged	--	--	--
meta_15313		0.00151713	0.00198477	0.00308752	0.00338071	0.00133921	0.00175557	0.00124627	0.00216953	-0.614828	0.147724	1.72744	unchanged	--	--	--
meta_15314		0.000650978	0.00116485	0.00266219	0.00346219	0.00145205	0.000989202	0.00108995	0.00175919	-0.585803	0.390252	1.07981	unchanged	--	--	--
meta_15321		0.134778	0.0725476	0.133142	0.134974	0.133311	0.12923	0.0737067	0.106991	-0.101188	0.709794	0.551821	unchanged	--	--	--
meta_15325		0.00655448	0.00669608	0.042961	0.0143704	0.0433185	0.0145523	0.0199744	0	0.141308	0.889025	0.19442	unchanged	--	--	--
meta_15333		0.000631548	0.000470262	0.00144597	0.00148825	0.000898665	0.00101457	0.000530193	0.000476547	-0.466982	0.397732	1.0536	unchanged	--	--	--
meta_15347		0.0124274	0.0114485	0.0243712	0.0175603	0.0191849	0.0159253	0.0123393	0.0149955	-0.0756665	0.809549	0.300926	unchanged	--	--	--
meta_15352		0.00485656	0.00718627	0.0133518	0.0102111	0.00839355	0.00757026	0.00930336	0.00570918	-0.200942	0.593248	0.638724	unchanged	--	--	--
meta_15356		0.0112617	0.00483482	0.0252799	0.0118661	0.0101766	0.00958279	0.00316816	0.00874953	-0.749141	0.307774	1.35924	unchanged	--	--	--
meta_15357		0.000828918	0.00147569	0.00658206	0.007491	0.000894336	0.00194124	0.00283785	0.00405497	-0.751456	0.41874	1.02261	unchanged	--	--	--
meta_15363		0.0096354	0.00616642	0.0101104	0.010248	0.00924089	0.00862693	0.00859785	0.00670023	-0.124702	0.532354	0.893433	unchanged	--	--	--
meta_15374		0.000768421	0.000957272	0.00371415	0.00191379	0.000739554	0.000214728	0.00106493	0.000210636	-1.72151	0.152048	1.81451	down	--	--	--
meta_15377		0.00069356	0.000308347	0.000973083	0.00103741	0.000684569	0.0013712	0.000909484	0.00222	0.783503	0.218281	1.52522	unchanged	--	--	--
meta_15390		0.00165686	0.000660141	0.00184344	0.00171462	0.00158989	0.00194719	0.00109494	0.000726081	-0.132885	0.747127	0.460623	unchanged	--	--	--
meta_15395		0.125631	0.0511052	0.129876	0.0975382	0.0421596	0.0615184	0.0785594	0.0746088	-0.653989	0.134738	1.97599	unchanged	--	--	--
meta_15396		0.0169084	0.00722777	0.0161391	0.0216159	0.00750848	0.0149041	0.0212624	0.0243104	0.135487	0.761259	0.312879	unchanged	--	--	--
meta_15397		0.0173866	0.0105843	0.0137472	0.0172548	0.0139285	0.0270347	0.0168335	0.0268128	0.520765	0.157755	1.72268	unchanged	--	--	--
meta_15402		0.00427848	0.00877304	0.0324599	0.0397742	0.00502273	0.0104963	0.0141651	0.0203143	-0.770422	0.398849	1.06206	unchanged	--	--	--
meta_15421		0.0596655	0.0253114	0.0319783	0.0374691	0.0365785	0.0322778	0.0325039	0.0466498	-0.0612046	0.853607	0.431623	unchanged	--	--	--
meta_15425		0.000720413	0.000614576	0.00100694	0.000694364	0.000750659	0.000703426	0.000538526	0.00117596	0.0615225	0.844816	0.216115	unchanged	--	--	--
meta_15448		0.0328944	0.0180014	0.045449	0.0384361	0.0369729	0.0414228	0.0249585	0.0213961	-0.111573	0.750886	0.43225	unchanged	--	--	--
meta_15459		0.000349591	0.000451716	0.000603069	0.00144545	0.00066942	0.000471244	0.000273971	0.000897791	-0.301468	0.657077	0.528572	unchanged	--	--	--
meta_15462		0.0628758	0.0250345	0.0299539	0.0237512	0.0482834	0.0423357	0.031529	0.0534894	0.310623	0.454337	0.814079	unchanged	--	--	--
meta_15464		0.0038805	0.00292739	0.00785114	0.00915905	0.00421071	0.00477404	0.00305509	0.00433982	-0.540152	0.308912	1.31862	unchanged	--	--	--
meta_15486		0.00996062	0.00291136	0.0053535	0.00422884	0.00314653	0.00321742	0.00316677	0.0240226	0.579463	0.639872	0.540818	unchanged	--	--	--
meta_15489		0.158036	0.115243	0.347044	0.435705	0.18612	0.309158	0.317205	0.0918779	-0.223678	0.700187	0.464412	unchanged	--	--	--
meta_15490		0.0303791	0.015195	0.0284881	0.0255237	0.0286613	0.0311501	0.0143162	0.0232502	-0.0323471	0.916304	0.209773	unchanged	--	--	--
meta_15497		0.0100875	0.00491369	0.0117998	0.0116181	0.0118898	0.0126488	0.00742319	0.00839945	0.0711453	0.821794	0.256456	unchanged	--	--	--
meta_15531		0.291629	0.115832	0.225686	0.199264	0.32032	0.412493	0.0760619	0.242191	0.336487	0.52849	0.789767	unchanged	--	--	--
meta_15557		0.00501002	0.00296636	0.00337355	0.00368949	0.00439203	0.00396716	0.00216548	0.00320433	-0.131522	0.636939	0.702841	unchanged	--	--	--
meta_15562		0	5.34316e-05	0	0	0.000205734	0	0	0.000582856	3.88351	0.273687	1.44742	up	--	--	--
meta_15575		0.0132711	0.00552828	0.0126718	0.0127264	0.0093891	0.0097809	0.00738221	0.00709819	-0.393347	0.254645	1.57281	unchanged	--	--	--
meta_15586		0.00403554	0.00195306	0.00709117	0.00624893	0.00436478	0.00548118	0.001054	0.0025038	-0.528107	0.367333	1.12645	unchanged	--	--	--
meta_15592		0.000352324	0.000170414	0.000867094	0.000640914	0.000655106	0.000301342	0.000333369	0.000474753	-0.202693	0.719259	0.498686	unchanged	--	--	--
meta_15603		0.00539232	0.00572735	0.00474792	0.0120467	0.0245854	0.00275618	0.0157268	0	0.625625	0.565703	0.771029	unchanged	--	--	--
meta_15608		0.00162159	0.000517175	0.0029272	0.00145868	0.000676625	0.000880119	0.000500616	0.00305929	-0.350699	0.66705	0.627883	unchanged	--	--	--
meta_15611		0.00042925	0.000457766	0.00293446	0.00277881	0.000515016	0.000767265	0.000393814	0.000396762	-1.67091	0.202924	1.64435	down	--	--	--
meta_15631		0.00197748	0.00118009	0.00159709	0.00112641	0.00190528	0.00199843	0.00156432	0.00153995	0.252919	0.278519	1.25096	unchanged	--	--	--
meta_15646		0.0413923	0.030066	0.0645254	0.0596042	0.032714	0.0414419	0.0335853	0.0238119	-0.572172	0.139563	1.82854	unchanged	--	--	--
meta_15651		0.0153933	0.0150641	0.0241296	0.0208288	0.0131555	0.0165579	0.0212732	0.0229516	-0.0285476	0.910036	0.161765	unchanged	--	--	--
meta_15655		0.00192085	0.00143319	0.00336617	0.00464366	0.00241645	0.00199469	0.0026229	0.00164881	-0.388213	0.43346	1.02147	unchanged	--	--	--
meta_15666		0.00693517	0.00298258	0.00995066	0.00681288	0.00422753	0.00100002	0.0042054	0.00121312	-1.32551	0.0628765	2.20687	down	--	--	--
meta_15667		0.00557102	0.0239472	0.0491169	0.0116397	0.0313689	0.0160359	0.0157732	0.0122882	-0.258493	0.74253	0.370732	unchanged	--	--	--
meta_15671		0.00249265	0.00127679	0.00154414	0.0012592	0.0021056	0.00117475	0.00125616	0.00237722	0.0729604	0.845501	0.0976453	unchanged	--	--	--
meta_15673		0.00827946	0.00599382	0.0284386	0.0125594	0.00697107	0.00226564	0.00774557	0.00252893	-1.50223	0.175007	1.76295	down	--	--	--
meta_15674		0.0352626	0.0306651	0.0482867	0.042031	0.0268568	0.0224956	0.0305723	0.0270465	-0.546591	0.0418463	2.38327	unchanged	--	--	--
meta_15679		0.0416613	0.0264203	0.0664341	0.0651445	0.0510076	0.0577531	0.0360539	0.0406194	-0.106641	0.758143	0.398958	unchanged	--	--	--
meta_15683		0.12798	0.180865	0.643384	0.662049	0.427421	0.560719	0.206989	0.0899604	-0.329022	0.663481	0.48396	unchanged	--	--	--
meta_15688		0.0771395	0.0350196	0.0676157	0.0626741	0.0944076	0.0867714	0.0281063	0.06752	0.191191	0.641922	0.554794	unchanged	--	--	--
meta_15691		0.00358281	0.00202637	0.0065784	0.00437981	0.00488981	0.00400759	0.00333921	0.00350279	-0.0739659	0.848118	0.290496	unchanged	--	--	--
meta_15693	ADP-ribose	0.000874867	0.000639233	0.000744106	0.00070842	0.000502292	0.00063091	0.000686958	0.000208407	-0.548363	0.113302	1.98282	unchanged	Purine nucleotides	C00301	Purine metabolism(ko00230)
meta_15704		0.00200979	0.00458281	0.00494448	0.00747799	0.00431699	0.00772157	0.00340195	0.00366381	0.00675451	0.988628	0.166546	unchanged	--	--	--
meta_15715		0.0169214	0.00680557	0.0130468	0.0117027	0.0180535	0.0181779	0.00600774	0.0130146	0.18879	0.651259	0.515953	unchanged	--	--	--
meta_15721		0.0018086	0.00159335	0.00207931	0.00215952	0.00150232	0.00312323	0.0018508	0.00186784	0.127052	0.667851	0.615621	unchanged	--	--	--
meta_15728		0.0175535	0.00842948	0.00844202	0.0074129	0.012856	0.00793189	0.00811425	0.0123658	-0.0197875	0.960418	0.235484	unchanged	--	--	--
meta_15749		0.00194557	0.00228724	0.00304818	0.00169606	0.00219175	0.00208527	0.001343	0.00217456	-0.203772	0.443675	0.947655	unchanged	--	--	--
meta_15760		0.0243583	0.0194661	0.0382314	0.0206586	0.0354553	0.022371	0.0252566	0.0188603	-0.0108741	0.973681	0.0817986	unchanged	--	--	--
meta_15764		0.000415518	9.30101e-05	0.00023489	0.000227654	0.000232569	0.000261869	0.000169066	8.9138e-05	-0.367615	0.508235	0.99614	unchanged	--	--	--
meta_15781		0.00128392	0.000618525	0.00153751	0.000402589	0.00117818	0.00106881	0.000794996	0.00161424	0.277104	0.550181	0.665215	unchanged	--	--	--
meta_15805	APIIN	0.00170576	0.00191238	0.00314666	0.00348547	0.00217926	0.00245855	0.00178002	0.00147838	-0.376432	0.293061	1.26876	unchanged	--	--	--
meta_15808	Maltotriose	0.0094916	0.0101901	0.0110667	0.0110104	0.0104344	0.00888547	0.00755741	0.012731	-0.0762756	0.672397	0.545459	unchanged	Organooxygen compounds	C01835	Carbohydrate digestion and absorption(ko04973);;ABC transporters(ko02010)
meta_15809		0.00133207	6.45869e-05	0.000743097	8.7326e-05	0.00254409	0.00197566	8.2232e-05	0.00252283	1.6777	0.126937	1.80487	up	--	--	--
meta_15811		0.00422347	0.00398497	0.00747178	0.00411422	0.00263274	0.00187716	0.0024843	0.00266669	-1.03487	0.0541869	2.37466	down	--	--	--
meta_15817		0.000456179	0.000385926	0.00129195	0.00101732	0.000760294	0.00157371	0.000826808	0.000557878	0.238813	0.665724	0.616131	unchanged	--	--	--
meta_15818		0.000543793	0.0003203	0.000663131	0.0024394	0.0011885	0.0186075	0.000501569	0.000496803	2.39021	0.417278	1.15809	up	--	--	--
meta_15829		0.000755478	0.00148606	0.0044263	0.00417427	0.00106537	0.00152302	0.00200093	0.00327603	-0.463062	0.512229	0.81328	unchanged	--	--	--
meta_15834		0.08032	0.0379762	0.072415	0.074202	0.0682625	0.0660478	0.0450729	0.0536561	-0.184946	0.503185	0.975366	unchanged	--	--	--
meta_15842		0.00718274	0.003973	0.00509618	0.0056424	0.00568324	0.0057912	0.00393799	0.00379452	-0.188928	0.465237	1.03695	unchanged	--	--	--
meta_15844		0.000646724	0.000615889	0.000610763	0.000668725	0.000397945	0.000660205	0.000648321	0.000249152	-0.378393	0.239896	1.54109	unchanged	--	--	--
meta_15854		0.0143475	0.00610637	0.0108446	0.0138321	0.0137256	0.0162087	0.008475	0.00797743	0.0396116	0.913181	0.0883773	unchanged	--	--	--
meta_15859		0.00979826	0.00250076	0.00266838	0.00184545	0.00300936	0.000360168	0.00347057	0.0122224	0.181172	0.866271	0.0758948	unchanged	--	--	--
meta_15860		0.00091667	0.000310894	0.000866568	0.000500254	0.000505506	0.000906723	0.000171361	0.000403958	-0.384404	0.500702	0.932238	unchanged	--	--	--
meta_15864		0.0790493	0.00964702	0.06988	0.0173291	0.0174017	0.0135726	0.0322253	0.0109753	-1.2458	0.250036	1.66283	down	--	--	--
meta_15865		0.0680635	0.0259794	0.0489118	0.0443688	0.06636	0.0764149	0.0188634	0.047532	0.159145	0.735198	0.37845	unchanged	--	--	--
meta_15950		0.00234551	0.00137456	0.00198421	0.00175979	0.00218634	0.00153579	0.00146604	0.00170304	-0.115207	0.602945	0.823363	unchanged	--	--	--
meta_15953		0.00174253	0.0016787	0.00367485	0.00257223	0.00230888	0.00224744	0.00158476	0.00173206	-0.296324	0.421671	1.02456	unchanged	--	--	--
meta_15960		0.00234918	0.00111849	0.00291234	0.00324195	0.002495	0.00260857	0.00189534	0.00143327	-0.190425	0.607059	0.698525	unchanged	--	--	--
meta_15965		0.00419665	0.00187452	0.00434517	0.00497746	0.00649073	0.00943072	0.00244142	0.00301855	0.474008	0.444035	1.0261	unchanged	--	--	--
meta_15970		0.00131515	0.000806133	0.00500994	0.00283736	0.00145064	0.000656568	0.00111581	0.00019502	-1.54422	0.180975	1.72717	down	--	--	--
meta_15972		0.00122095	0.00114236	0.00218398	0.00185477	0.00146865	0.00142816	0.000934104	0.00156397	-0.246942	0.424797	1.00519	unchanged	--	--	--
meta_15978		0.000328994	0.000688135	0.00117875	0.0011479	0.000993487	0.000935568	0.000400151	0.000836279	-0.0790507	0.861566	0.117353	unchanged	--	--	--
meta_15981		0.0020795	0.00146956	0.0042524	0.00449857	0.00254706	0.00240578	0.00233755	0.00225451	-0.365859	0.433633	1.04566	unchanged	--	--	--
meta_15997		0.00781757	0.00508852	0.00899075	0.00673736	0.00607529	0.00628015	0.00434957	0.00779347	-0.225047	0.379736	1.19772	unchanged	--	--	--
meta_15998		0.00614233	0.0010169	0.00228829	0.00239951	0.00211824	0.00276336	0.00143526	0.00158699	-0.5839	0.445356	1.17859	unchanged	--	--	--
meta_16008		0.00793243	0.00363173	0.0108443	0.00900938	0.00727344	0.00744029	0.00538129	0.00470923	-0.340994	0.377803	1.19881	unchanged	--	--	--
meta_16025	Nomilin	0.851254	0.701857	1.79632	1.8593	1.09205	1.30983	0.90816	0.946257	-0.291332	0.501477	0.855845	unchanged	--	--	--
meta_16026		0.00075382	0.00016701	0.000588904	0.000191423	0.000284426	0.000142097	6.02726e-05	0.00023184	-1.24318	0.192611	1.81819	down	--	--	--
meta_16038		0.00358025	0.00245091	0.00344124	0.00233299	0.00361127	0.00254081	0.00106945	0.00462082	0.00451079	0.991607	0.0556581	unchanged	--	--	--
meta_16040		0.0120159	0.00568681	0.00850125	0.00498206	0.00875814	0.0032331	0.0120956	0.0109405	0.167583	0.718357	0.299243	unchanged	--	--	--
meta_16042	Zafirlukast	0.0119622	0.0026788	0.00503213	0.00380313	0.00703568	0.00489732	0.00246033	0.00552614	-0.237021	0.717168	0.649017	unchanged	--	--	--
meta_16047		0.00229082	0.00150424	0.00344058	0.00306744	0.00211177	0.00254868	0.00141935	0.00160116	-0.423719	0.248302	1.44843	unchanged	--	--	--
meta_16053		0.645765	0.298423	0.573542	0.544122	0.688039	0.819234	0.2625	0.521697	0.152333	0.702126	0.459743	unchanged	--	--	--
meta_16062		0.00353236	0.00196422	0.00243404	0.00236153	0.00361943	0.00227511	0.00157319	0.00148047	-0.201877	0.596752	0.774011	unchanged	--	--	--
meta_16063		0.336159	0.215893	0.493347	0.49316	0.391406	0.420053	0.277149	0.31951	-0.127811	0.68394	0.539448	unchanged	--	--	--
meta_16079		0.000305516	0.000944361	0.000329027	0.000400254	0.000440353	0.000663936	0.000510536	0.000287373	-0.0572195	0.914878	0.0167268	unchanged	--	--	--
meta_16094		0.00158333	0.000782759	0.000152169	0.000144365	0.00254781	0.000467045	0.000856116	0.00197065	1.13352	0.232224	1.39096	up	--	--	--
meta_16106		0.0598834	0.0266472	0.0484892	0.0414251	0.0578542	0.0702904	0.0207966	0.0403547	0.101425	0.811777	0.259005	unchanged	--	--	--
meta_16122		0.00114806	0.000452477	0.000613424	0.000353893	0.000747072	0.000520125	0.000459455	0.000877605	0.0203085	0.965947	0.118533	unchanged	--	--	--
meta_16146		0.00238802	0.000869184	0.00155832	0.00150193	0.00112458	0.00149102	0.00143669	0.000923569	-0.344399	0.377687	1.30448	unchanged	--	--	--
meta_16147		0.00282442	0.0232894	0.0122276	0.0272772	0.00513129	0.00289289	0.0317927	0.00184731	-0.655295	0.534135	0.719461	unchanged	--	--	--
meta_16154		0.00217115	0.00129621	0.00225992	0.00202078	0.00242952	0.00217037	0.00139399	0.00169563	-0.0109449	0.964961	0.122622	unchanged	--	--	--
meta_16158		0.00167236	0.00120782	0.00141945	0.00187402	0.00162856	0.00197473	0.00119674	0.000792155	-0.142712	0.644593	0.593447	unchanged	--	--	--
meta_16159		0.000547861	0.000234718	0.000274385	0.00021043	0.000668351	0.000237064	0.000231705	0.000319173	0.200435	0.728929	0.337356	unchanged	--	--	--
meta_16167		0.00182308	0.000941833	0.00155629	0.00140225	0.00150717	0.000888864	0.000671944	0.00196436	-0.185657	0.640092	0.726511	unchanged	--	--	--
meta_16169		0.000523677	0.000883492	0.000691088	0.000472261	0.000778827	0.000528768	0.000628097	0.000424452	-0.123184	0.676279	0.447953	unchanged	--	--	--
meta_16175		0.0367582	0.0189545	0.0337445	0.0360825	0.0376268	0.0343491	0.0190451	0.0288444	-0.0667293	0.816213	0.375514	unchanged	--	--	--
meta_16177		0.0123155	0.0108001	0.0216166	0.0152517	0.0141243	0.0135176	0.0109451	0.0113708	-0.263867	0.380983	1.14934	unchanged	--	--	--
meta_16188		0.00174365	0.00404568	0.000645433	0.000339845	0.00605301	0.000750762	0.000352969	0.000815126	0.234781	0.858611	0.276051	unchanged	--	--	--
meta_16193	1-Stearoyl-sn-glycerol 3-phosphocholine	0.00103918	0.000282933	0.000239557	0.000449724	0.000402311	0.000400991	0.000747277	0.00113347	0.416214	0.53228	0.644753	unchanged	--	--	--
meta_16194		0.00552197	0.00408675	0.00527546	0.00503541	0.0046499	0.00591331	0.00236183	0.004303	-0.209429	0.446535	1.01128	unchanged	--	--	--
meta_16207		0.000614167	0.00142193	0.00144141	0.000923826	0.000858982	0.00137094	0.000879137	0.00621909	1.08365	0.415653	1.09113	up	--	--	--
meta_16209		0.0100116	0.0049938	0.00453196	0.00464491	0.00671354	0.00314062	0.00608649	0.00732308	-0.055865	0.892286	0.356078	unchanged	--	--	--
meta_16227		0.000335866	0.00125487	0.00458122	0.00642862	0.000473165	0.00111592	0.00188158	0.00294042	-0.974851	0.368494	1.12745	unchanged	--	--	--
meta_16230		0.0042622	0.0016709	0.00243335	0.00377977	0.00403202	0.00266016	0.00222536	0.00268157	-0.0664927	0.855462	0.360548	unchanged	--	--	--
meta_16236		9.71788e-05	0.000117546	0.000206	0.000275984	0.000157955	0.000903551	0.000163621	0.000669269	1.44311	0.207565	1.69864	up	--	--	--
meta_16238		0.00137792	0.00100945	0.00121389	0.00120391	0.00119451	0.00118474	0.000697719	0.00154243	-0.0568816	0.81797	0.375229	unchanged	--	--	--
meta_16242		0.00227988	0.000555916	0.00144621	0.000666494	0.000545789	0.000804879	0.00234932	0.000776582	-0.144598	0.844437	0.413725	unchanged	--	--	--
meta_16243		0.000567775	0.00155496	0.00505466	0.0055848	0.000911526	0.0076342	0.00271566	0.00119011	-0.0355565	0.970309	0.0430063	unchanged	--	--	--
meta_16259		0.0109554	0.00741319	0.00571935	0.00567851	0.00808931	0.00608039	0.00630079	0.00825993	-0.0511071	0.858375	0.382791	unchanged	--	--	--
meta_16261		0.00260214	0.00140263	0.00230535	0.00476709	0.000890943	0.00202686	0.00304817	0.00308077	-0.292125	0.587589	0.735295	unchanged	--	--	--
meta_16277		0.00263904	0.000840955	0.00140331	0.00223984	0.00153598	0.000924963	0.00125558	0.00182656	-0.361827	0.425509	1.19245	unchanged	--	--	--
meta_16283		0.000188355	0.000218019	0.000853289	0.000642645	0.000139113	0.000243906	0.000336818	0.000624485	-0.500873	0.502904	0.854905	unchanged	--	--	--
meta_16300		0.000698177	0.00100738	0.00150419	0.00186039	0.000372644	0.000295419	0.00121279	0.00073781	-0.95319	0.116897	1.8133	unchanged	--	--	--
meta_16301		0.00186914	0.00411431	0.00141431	0.00155046	0.007575	0.00188331	0.000716832	0.00202075	0.446723	0.650822	0.650048	unchanged	--	--	--
meta_16306		0.221623	0.140601	0.380749	0.407985	0.245341	0.321941	0.295247	0.143167	-0.194642	0.649403	0.579038	unchanged	--	--	--
meta_16316		0.0096373	0.00365258	0.00445999	0.0042123	0.00578076	0.00435872	0.00333232	0.00439336	-0.297872	0.52928	1.00088	unchanged	--	--	--
meta_16321		0.0071093	0.00614188	0.0159983	0.0108883	0.01204	0.0102904	0.00675185	0.00722741	-0.14461	0.725405	0.437544	unchanged	--	--	--
meta_16325		0.0012865	0.000297629	0.000959387	0.000504138	0.000895	0.000109447	0.000535243	0.000415699	-0.640245	0.363733	1.31371	unchanged	--	--	--
meta_16327		0.00586919	0.00293353	0.00442596	0.00534101	0.00516491	0.0031115	0.00349913	0.00467332	-0.174962	0.535988	0.940084	unchanged	--	--	--
meta_16341		0.0041824	0.00217887	0.0830092	0.0804051	0.00425481	0.00896182	0.00492501	0.00323555	-2.98948	0.200343	1.66891	down	--	--	--
meta_16344		0.101919	0.0443582	0.0860576	0.0821792	0.108476	0.123674	0.0361403	0.0818075	0.154639	0.71146	0.436292	unchanged	--	--	--
meta_16348		0.000101559	9.47063e-05	0.000445882	0.000671248	0.00026979	0.000983012	0.000259343	0.00113992	1.01381	0.273196	1.41605	up	--	--	--
meta_16365		0.00448215	0.000599862	0.000684082	0.000949635	0.00462841	0.000222092	0.000300242	0.00167065	0.0225233	0.985483	0.106849	unchanged	--	--	--
meta_16368		0.00183862	0.000794608	0.00129546	0.000578206	0.00114766	0.000322564	0.00205812	0.00157678	0.179812	0.758462	0.239547	unchanged	--	--	--
meta_16380		0.00133577	0.00031727	0.00154691	0.00112062	0.000996491	0.000467314	0.000361707	0.000194111	-1.09713	0.1305	1.9016	down	--	--	--
meta_16386	1-methylguanosine	0.000572965	7.71572e-06	0.000718922	0	0.000274795	3.88777e-06	1.47674e-05	0.00248149	1.09438	0.591939	0.643286	unchanged	--	--	--
meta_16389		0.000804502	0.000285401	0.000451335	0.000190711	0.00014791	0.000343227	0.000334899	0.000231958	-0.711065	0.30829	1.4844	unchanged	--	--	--
meta_16397		0.0149031	0.00699032	0.0153305	0.0146075	0.0144675	0.0129744	0.00798643	0.0121455	-0.123659	0.678504	0.629379	unchanged	--	--	--
meta_16399		0.0196271	0.0118061	0.0238243	0.0229726	0.0146985	0.0147417	0.0127954	0.0106113	-0.565903	0.09894	2.08604	unchanged	--	--	--
meta_16405		0.000898721	0.000477514	0.00257255	0.0010498	0.000924043	0.000225487	0.000771203	0.00037988	-1.1195	0.24156	1.54854	down	--	--	--
meta_16431		0.0145975	0.00736165	0.0138501	0.0160453	0.0145071	0.016335	0.00903809	0.0108021	-0.0329887	0.912207	0.190281	unchanged	--	--	--
meta_16452		0.00288171	0.00235329	0.00497822	0.00433424	0.00418942	0.00453126	0.00258049	0.00309772	-0.014809	0.962943	0.0258367	unchanged	--	--	--
meta_16457		0.255316	0.140401	0.220226	0.18485	0.222484	0.208188	0.183862	0.172218	-0.0255203	0.902852	0.318212	unchanged	--	--	--
meta_16463		0.00267891	0.00151186	0.00301133	0.00231257	0.00218087	0.00194578	0.00187134	0.00245403	-0.170855	0.488085	1.04395	unchanged	--	--	--
meta_16483		0.000506371	0.000456075	0.00196171	0.000821092	0.000592077	0.000108268	0.000392535	6.84498e-05	-1.68928	0.162894	1.77559	down	--	--	--
meta_16485		0.0341635	0.0148504	0.0321347	0.0481412	0.0125415	0.0297954	0.0388415	0.034385	-0.161924	0.714293	0.541348	unchanged	--	--	--
meta_16489		0.000233508	0.000489189	0.000230863	0.000190097	0.000313716	0.00048602	0.000607008	0.00444581	2.35541	0.322632	1.30811	up	--	--	--
meta_16503		0.102458	0.0729058	0.19574	0.164625	0.111066	0.0981184	0.0559724	0.0999271	-0.553278	0.234456	1.51599	unchanged	--	--	--
meta_16508		0.000431727	0.000563107	0.000710183	0.000971552	0.000480672	0.000619096	0.000784895	0.000344957	-0.263587	0.483499	0.821049	unchanged	--	--	--
meta_16512		0.00129534	0.000534882	0.0012575	0.00164365	0.00160004	0.00229569	0.000793863	0.000749455	0.201093	0.701207	0.510689	unchanged	--	--	--
meta_16513		0.000559444	0	0	0.000278068	0.00028692	0.000677253	0.000658143	0.001444	1.87233	0.104914	1.86688	up	--	--	--
meta_16523		0.000151051	0.000164627	0.000307557	0.000307305	0.000164776	0.000611265	0.00019717	0.00136564	1.32966	0.297844	1.38859	up	--	--	--
meta_16530		9.28185e-05	0.000738269	0.000864153	0.000346442	3.98844e-05	0	0.000581361	0.000665678	-0.665833	0.478116	0.852249	unchanged	--	--	--
meta_16536		0.0038774	0.00889068	0.00697624	0.00893478	0.00444846	0.00333653	0.00743044	0.00370739	-0.599872	0.159943	1.58301	unchanged	--	--	--
meta_16542		1.14012e-05	0	0.000503803	0.00146202	0.000281954	0.00214168	0.000674779	0.000475592	0.854067	0.492879	0.953635	unchanged	--	--	--
meta_16548		0.015547	0.00961356	0.0169827	0.0149177	0.0185433	0.0181641	0.0085531	0.0124167	0.0154983	0.959522	0.0388463	unchanged	--	--	--
meta_16555		0.000821662	0.00338719	0.00317197	0.00667997	0.0024239	0.000993364	0.00436271	0.000604893	-0.745817	0.376985	1.03676	unchanged	--	--	--
meta_16557		0.0129189	0.00675989	0.00959565	0.0084629	0.00790594	0.00550542	0.00556745	0.0121133	-0.279444	0.443917	1.12231	unchanged	--	--	--
meta_16561		0.00688825	0.00322869	0.0144423	0.0109908	0.0119281	0.0694051	0.0114404	0.0220408	1.69138	0.246795	1.58245	up	--	--	--
meta_16566		0.00245768	0.00160797	0.00236823	0.00225195	0.00172613	0.0020048	0.00166605	0.001735	-0.284359	0.135277	1.96818	unchanged	--	--	--
meta_16570		0.000144236	0.000392566	0.000372548	0.000539865	0.000152954	0.000921813	0.00017605	0.000414339	0.200386	0.796365	0.459867	unchanged	--	--	--
meta_16589		0.00121358	0.000426198	0.00125178	0.000323378	0.00083702	0.000762256	0.000564027	0.00120544	0.0674198	0.89748	0.0289755	unchanged	--	--	--
meta_16594		0.0330846	0.0105605	0.032338	0.0259292	0.0120431	0.021903	0.0205735	0.0202917	-0.445999	0.298364	1.47345	unchanged	--	--	--
meta_16602		0.0868094	0.0585947	0.163142	0.183903	0.0926006	0.149786	0.129212	0.055395	-0.205759	0.671371	0.522301	unchanged	--	--	--
meta_16603		0.0358218	0.0222656	0.0352608	0.0377976	0.0374227	0.0393202	0.0241646	0.0282414	-0.022135	0.924879	0.164804	unchanged	--	--	--
meta_16607		8.09357e-05	3.20794e-05	5.16776e-05	0.000109946	0.0001103	0.000189883	9.05081e-05	0.000163048	1.01167	0.0540032	2.15937	up	--	--	--
meta_16611		0.00978955	0.00297077	0.00671453	0.00643027	0.00753787	0.00662274	0.00317974	0.0102633	0.0916191	0.840471	0.129568	unchanged	--	--	--
meta_16613		0.00081475	0.000392961	0.000896815	0.000625034	0.000620956	0.000551999	0.00036214	0.000587137	-0.363086	0.288041	1.46316	unchanged	--	--	--
meta_16620		0.00550055	0.00585787	0.0121648	0.00947452	0.0103867	0.00901907	0.00694999	0.00735141	0.0306866	0.924621	0.175071	unchanged	--	--	--
meta_16623	UDP-N-acetylglucosamine	0.00709991	0.006365	0.00801263	0.00824821	0.00531477	0.0075861	0.00713757	0.00149134	-0.46538	0.239166	1.50652	unchanged	Pyrimidine nucleotides	C00043	Metabolic pathways(ko01100);;Neomycin, kanamycin and gentamicin biosynthesis(ko00524);;Amino sugar and nucleotide sugar metabolism(ko00520);;Insulin resistance(ko04931)
meta_16633		6.52195e-05	0.000297376	0.00128295	0.00128854	0.000156128	0.000354769	0.000428822	0.000546946	-0.980831	0.34791	1.19051	unchanged	--	--	--
meta_16642		0.0574096	0.0225826	0.0418673	0.0392842	0.0649138	0.0835504	0.0125546	0.0484688	0.378518	0.506462	0.840822	unchanged	--	--	--
meta_16648		0.0015232	0.00148284	0.00169586	0.00170546	0.00135682	0.00161314	0.00112612	0.00159123	-0.171981	0.225978	1.49301	unchanged	--	--	--
meta_16650		0.0260142	0.0103834	0.0218796	0.0192282	0.0144294	0.0190877	0.0175864	0.0111664	-0.315764	0.35996	1.30861	unchanged	--	--	--
meta_16664		0.00189755	0.000240086	0.000232205	0.0006033	0.00200024	0.000229028	0.000161146	0.000769991	0.0881207	0.938344	0.025409	unchanged	--	--	--
meta_16666		0.000763396	0.000586376	0.00021663	0.000211569	0.00149519	0.000740828	7.74855e-05	0.00028019	0.544776	0.583749	0.71558	unchanged	--	--	--
meta_16677		0.00257359	0.00249082	0.00675596	0.00744901	0.00262598	0.00716744	0.00392486	0.00263528	-0.236704	0.684568	0.459786	unchanged	--	--	--
meta_16683		0.00117746	0.000551861	0.00216953	0.00162439	0.00123557	0.00143509	0.000594152	0.000482563	-0.559633	0.331419	1.23045	unchanged	--	--	--
meta_16689		0.00315115	0.0021419	0.00217947	0.00188077	0.00205181	0.00126209	0.0035236	0.00501099	0.341159	0.518102	0.750017	unchanged	--	--	--
meta_16714		0.0524627	0.0260532	0.0547219	0.0483068	0.0630199	0.0700519	0.0194824	0.0440317	0.114837	0.785789	0.334207	unchanged	--	--	--
meta_16725		0.000124056	0.000169319	0.00100952	0.00104159	0.0004309	0.00182068	0.000731007	0.000533748	0.5848	0.501573	0.935588	unchanged	--	--	--
meta_16726		0.0138547	0.00540042	0.0109189	0.00888815	0.0165112	0.0145405	0.00415158	0.0113613	0.253456	0.587247	0.636148	unchanged	--	--	--
meta_16735		0.00112432	0.000675024	0.0022669	0.00266934	0.00131039	0.00135171	0.00104703	0.00176653	-0.298772	0.56069	0.769962	unchanged	--	--	--
meta_16742		0.0446359	0.0242285	0.0422124	0.0461436	0.0420014	0.0420556	0.0318986	0.0326502	-0.0812986	0.727457	0.543704	unchanged	--	--	--
meta_16746		0.00938136	0.00138196	0.00574248	0.00444257	0.0164935	0.000679527	0.00620554	0.00353583	0.361539	0.71489	0.381974	unchanged	--	--	--
meta_16747		0.574684	0.315522	0.540936	0.356466	0.546459	0.431943	0.48979	0.385919	0.0526976	0.831226	0.12495	unchanged	--	--	--
meta_16766		0.00478417	0.00325082	0.00704851	0.00625229	0.00612409	0.00535747	0.00442635	0.0047621	-0.0457369	0.864498	0.250566	unchanged	--	--	--
meta_16780		0.000562014	0.00121569	0.00233111	0.00380901	0.000388093	0.00190705	0.00112173	0.0043623	-0.0254842	0.976319	0.00412487	unchanged	--	--	--
meta_16783		0.000437293	0.000239014	0.000359033	0.000578204	0.000258042	0.000381566	0.000423517	0.000227165	-0.322537	0.385968	1.14824	unchanged	--	--	--
meta_16790		0.32037	0.151843	0.277105	0.264347	0.339097	0.371795	0.134708	0.260296	0.125633	0.731792	0.39447	unchanged	--	--	--
meta_16793		0.00130586	0.000320295	0.000994039	0.00129892	0.00175958	0.000675321	0.000434464	0.000516582	-0.210965	0.742326	0.502828	unchanged	--	--	--
meta_16812		0.0004128	0.000642102	0.00111413	0.00167895	0.000389598	0.000319086	0.000772367	0.000213364	-1.18332	0.151002	1.73826	down	--	--	--
meta_16816		0.0612522	0.0225871	0.0596101	0.0784644	0.0214126	0.0465328	0.0649328	0.0626894	-0.182332	0.68534	0.613803	unchanged	--	--	--
meta_16818		0.000426632	0.000448225	0.000884828	0.000427747	0.000383831	0.000417423	0.000421653	0.000456856	-0.38098	0.34336	1.27311	unchanged	--	--	--
meta_16832		0.00060474	0.000259022	0.000289747	0.000361268	0.000610181	0.000332133	0.000539833	0.000646163	0.490602	0.195656	1.41752	unchanged	--	--	--
meta_16855		0.0235514	0.0195436	0.0522578	0.0425048	0.0274951	0.039756	0.0244214	0.0290095	-0.191968	0.637567	0.589919	unchanged	--	--	--
meta_16887		0.00339474	0.00100794	0.00322366	0.00577766	0.00124707	0.00370296	0.0021041	0.00343653	-0.353557	0.549147	0.809176	unchanged	--	--	--
meta_16900		0.00100547	0.000644342	0.0024776	0.0017924	0.00116617	0.00139771	0.000518089	0.00140933	-0.398416	0.476823	0.919031	unchanged	--	--	--
meta_16913		0.000940765	0.00421663	0.00510777	0.00300539	0.00080241	5.09529e-05	0.00309172	0.00339886	-0.853603	0.272564	1.29931	unchanged	--	--	--
meta_16916		0.00266347	0.000993025	0.00214221	0.00238668	0.00246314	0.00174256	0.00150168	0.00133382	-0.217228	0.545777	0.898142	unchanged	--	--	--
meta_16925		0.0254963	0.012996	0.0114129	0.0200455	0.0141286	0.008085	0.0129937	0.0204962	-0.328573	0.424764	1.15613	unchanged	--	--	--
meta_16933		0.00823793	0.00680672	0.0183454	0.0128498	0.0131401	0.0114322	0.00849834	0.00971485	-0.112012	0.773075	0.369864	unchanged	--	--	--
meta_16935		0.00428359	0.00188507	0.00395765	0.00689547	0.00599005	0.00993406	0.00262903	0.00321429	0.354787	0.571161	0.770237	unchanged	--	--	--
meta_16936		0.00125583	0.00216289	0.00404837	0.00148057	0.00163363	0	0.00238408	0.00252263	-0.452145	0.50974	0.854876	unchanged	--	--	--
meta_16937		0.000586637	0.000708455	0.00121923	0.00134868	0.00106447	0.00067792	0.00104936	0.000550757	-0.208789	0.591623	0.647142	unchanged	--	--	--
meta_16945		5.76052e-05	0.000308082	0.00120393	0.00106589	0.000178341	0.00036143	0.000338755	0.000571576	-0.861926	0.375713	1.11452	unchanged	--	--	--
meta_16948		0.000290161	0.00137484	0.00220741	0.00117658	0.000279379	1.66249e-05	0.00117816	0.00126694	-0.881234	0.298103	1.25187	unchanged	--	--	--
meta_16957		0.00217956	0.00244938	0.00249617	0.00216923	0.00186169	0.00399797	0.00302265	0.00290463	0.342765	0.249952	1.56947	unchanged	--	--	--
meta_16960		0.00160084	0.0020637	0.00248084	0.00198674	0.00193013	0.00268389	0.00172804	0.00131411	-0.0870084	0.739649	0.323215	unchanged	--	--	--
meta_16962		0.000598322	0.265256	0.00875541	0.12919	0.00790675	0.00620542	0.300183	0.00167188	-0.353867	0.827668	0.200409	unchanged	--	--	--
meta_16971		0.00168873	0.00148715	0.0037042	0.00309915	0.00192685	0.00236437	0.00197798	0.00207428	-0.25828	0.506828	0.868253	unchanged	--	--	--
meta_16977		0.000827738	0.00041348	0.000590802	0.000637605	0.000630979	0.000745802	0.000346977	0.000799409	0.0309437	0.922635	0.0266604	unchanged	--	--	--
meta_16984		0.000386356	0.000376584	0.000576095	0.000683711	0.000422097	0.000352497	0.000268545	0.000236932	-0.660092	0.0865491	1.98606	unchanged	--	--	--
meta_16985		0.000470034	0.000819361	0.00274106	0.00258864	0.000610425	0.000931133	0.0011798	0.00158159	-0.621309	0.40899	1.04483	unchanged	--	--	--
meta_16986		0.00514293	0.00634394	0.0206977	0.0221065	0.00809739	0.0526624	0.0242624	0.0115511	0.830909	0.392629	1.17891	unchanged	--	--	--
meta_17019		0.00056803	0.000545239	0.000933599	0.000716816	0.000701854	0.000588461	0.000746724	0.000504429	-0.12093	0.619149	0.647044	unchanged	--	--	--
meta_17025		0.00652137	0.00681769	0.0282128	0.0392905	0.0200625	0.0850194	0.0277533	0.0104895	0.826104	0.445768	1.0673	unchanged	--	--	--
meta_17028		0.0157575	0.00833836	0.0154223	0.0148874	0.0173089	0.0184553	0.0126766	0.010963	0.1268	0.637622	0.549876	unchanged	--	--	--
meta_17034		0.0154697	0.00767098	0.015925	0.00863538	0.0165648	0.00843453	0.0139951	0.00843062	-0.008369	0.982378	0.160507	unchanged	--	--	--
meta_17036		0.00573523	5.4654e-06	0.00442532	2.92045e-05	0.00556318	0.000255049	5.74488e-05	0.00739432	0.380276	0.758517	0.268154	unchanged	--	--	--
meta_17039		0.00209315	0.00201379	0.00359397	0.00650958	0.00339867	0.00232897	0.00303185	0.00928246	0.344399	0.638211	0.608167	unchanged	--	--	--
meta_17073		0.0331839	0.016454	0.0311322	0.0290107	0.0348422	0.0385323	0.0123619	0.0298247	0.0740289	0.842274	0.214568	unchanged	--	--	--
meta_17076		0.00125387	0.00269408	0.00570538	0.0046977	0.00246899	0.00214739	0.00264747	0.00181607	-0.660402	0.279824	1.36127	unchanged	--	--	--
meta_17083		0.0118983	0.00732565	0.00909478	0.0142183	0.00847725	0.00727737	0.00894287	0.0128608	-0.179583	0.546622	0.865667	unchanged	--	--	--
meta_17103		0.246302	0.0281108	0.082482	0.103783	0.161215	0.0807998	0.0341886	0.0782498	-0.378161	0.641839	0.765573	unchanged	--	--	--
meta_17105		0.0152118	0.00596365	0.0130416	0.00791228	0.0105722	0.00849303	0.00416565	0.0116503	-0.272378	0.531583	0.944109	unchanged	--	--	--
meta_17113		0.00104721	0.000988683	0.00229813	0.00420339	0.00211944	0.00371936	0.00213417	0.000656575	0.0154855	0.982014	0.105994	unchanged	--	--	--
meta_17119		0.143786	0.0580311	0.102837	0.105136	0.166982	0.208832	0.0391728	0.117061	0.376669	0.489215	0.876338	unchanged	--	--	--
meta_17123		0.00245885	0.00192987	0.00752635	0.0040671	0.00170575	0.00125636	0.00253469	0.00114509	-1.2668	0.160162	1.82169	down	--	--	--
meta_17140		0.00334383	0.00160133	0.00336968	0.00299895	0.00212577	0.0042432	0.00267653	0.00369453	0.171287	0.595696	0.612963	unchanged	--	--	--
meta_17143		0.000458686	0.000129815	0.000338758	0.000788257	0.000158944	0.000170701	0.000369249	0.000750813	-0.242881	0.74498	0.489021	unchanged	--	--	--
meta_17149		0.0146599	0.00838845	0.0162066	0.0144283	0.0152977	0.016356	0.00910407	0.0117423	-0.032152	0.905776	0.203327	unchanged	--	--	--
meta_17151		0.035146	0.0227647	0.0347497	0.032334	0.0175064	0.0352178	0.0177788	0.0257333	-0.377209	0.212972	1.57441	unchanged	--	--	--
meta_17155		0.0066303	0.00542843	0.0108849	0.0138391	0.0071881	0.0119814	0.00244779	0.00374745	-0.536207	0.360357	1.08824	unchanged	--	--	--
meta_17170		0.00599615	0.00114177	0.00282671	0.00305036	0.00541676	0.00936831	0.000501943	0.00351021	0.530344	0.526529	0.790294	unchanged	--	--	--
meta_17172		0.00100899	0.000597716	0.00180978	0.00141513	0.000931358	0.000656242	0.000696721	0.000475149	-0.808117	0.139606	1.88421	unchanged	--	--	--
meta_17181		0.0139563	0.00777566	0.0133082	0.0111671	0.0104844	0.0107535	0.00971254	0.00911598	-0.205728	0.356113	1.36437	unchanged	--	--	--
meta_17187		0.00430288	0.00396372	0.00194233	0.00436593	0.00455175	0.00187921	0.00506623	0.0045015	0.134473	0.712625	0.420187	unchanged	--	--	--
meta_17196		0.00160774	0.00150534	0.00348028	0.00295387	0.00323709	0.00252674	0.00226951	0.00226527	0.109294	0.745623	0.459908	unchanged	--	--	--
meta_17216		0.00128865	0.000552039	0.000553976	0.000518186	0.000983399	0.000440859	0.000496791	0.00101562	0.0117467	0.981207	0.129303	unchanged	--	--	--
meta_17217		0.00119057	0.000507373	0.0019515	0.00125609	0.00121785	0.000334491	0.000582094	0.000423858	-0.939229	0.157379	1.77139	unchanged	--	--	--
meta_17221		0.000476073	0.00813031	0.00146983	0.00479211	0.0020831	0.000771381	0.0123496	0.00101957	0.125853	0.921646	0.194118	unchanged	--	--	--
meta_17229		0.082373	0.0326956	0.0588198	0.0626877	0.0906926	0.106558	0.0240982	0.0604047	0.252129	0.612522	0.623669	unchanged	--	--	--
meta_17242		0.0179268	0.00767776	0.0132734	0.0116677	0.0239446	0.0245145	0.00490518	0.0150596	0.436912	0.425523	1.00594	unchanged	--	--	--
meta_17256		0.00725514	0.00746373	0.013489	0.00487519	0.0123342	0.00993439	0.0081053	0.00722906	0.184755	0.622504	0.645984	unchanged	--	--	--
meta_17258		0.00121512	0.000784967	0.0098913	0.00323544	0.00164398	0.00171517	0.00167141	0.00192936	-1.11997	0.403774	1.12876	down	--	--	--
meta_17260		0.000247488	0.000280416	0.000644465	0.000381904	0.000302656	0.000260567	0.000482018	0.000981882	0.383194	0.559906	0.73422	unchanged	--	--	--
meta_17270		0.0184116	0.00802137	0.0187574	0.0147961	0.00685421	0.0113726	0.0137148	0.0163347	-0.313322	0.397404	1.2075	unchanged	--	--	--
meta_17286		0.00204587	0.00140838	0.00262433	0.00370605	0.00235509	0.00241138	0.000686767	0.00107127	-0.584649	0.262127	1.35077	unchanged	--	--	--
meta_17289		0.0006948	0.00147775	0.00206661	0.00145013	0.00117811	0.00185404	0.00099553	0.000516477	-0.324235	0.495531	0.743961	unchanged	--	--	--
meta_17301		0.00103413	0.00129355	0.00320315	0.00298103	0.00134994	0.00132203	0.00124343	0.00096743	-0.801755	0.204156	1.62465	unchanged	--	--	--
meta_17307		0.04203	0.0219552	0.0548808	0.0663828	0.0417881	0.0501521	0.0441416	0.0266551	-0.186923	0.625241	0.653766	unchanged	--	--	--
meta_17320		0.000884471	0.000760872	0.000924145	0.0010333	0.000873764	0.000926455	0.000485952	0.00109699	-0.0907432	0.715934	0.48186	unchanged	--	--	--
meta_17323		0.00584503	0.0010616	0.00459204	0.00343224	0.00102809	0.0024805	0.00182002	0.00400325	-0.678066	0.294971	1.47134	unchanged	--	--	--
meta_17324		0.00205714	0.00247393	0.00557487	0.0053339	0.00367541	0.00331256	0.00242706	0.00165784	-0.479629	0.34468	1.1519	unchanged	--	--	--
meta_17336		0.0131011	0.00479792	0.0123861	0.00882562	0.00664739	0.00945777	0.00959668	0.00353439	-0.419809	0.34295	1.30749	unchanged	--	--	--
meta_17345		0.10898	0.0865951	0.287165	0.344355	0.134765	0.24758	0.249656	0.0603106	-0.256631	0.686252	0.482116	unchanged	--	--	--
meta_17348		0.01043	0.00515792	0.0135633	0.00694692	0.0127731	0.00660811	0.0115131	0.019172	0.471914	0.319599	1.14704	unchanged	--	--	--
meta_17352		0.00372731	0.0043151	0.00592181	0.0047902	0.00478512	0.0032724	0.00397381	0.00407386	-0.219704	0.286867	1.30529	unchanged	--	--	--
[truncated: 893 more rows]

## Sheet: Positive
#ID	name	Normal-1	Normal-2	Normal-3	Normal-4	Low-quanlity-1	Low-quanlity-2	Low-quanlity-3	Low-quanlity-4	Normal_vs_low-quanlity_log2FC	Normal_vs_low-quanlity_Pvalue	Normal_vs_low-quanlity_VIP	Normal_vs_low-quanlity_(FC_2_Pvalue_1_VIP_1)_regulated	HMDB_taxonomy	KEGG_annotation	KEGG_pathway_annotation
meta_13	Urea	1.24054	1.49768	1.7199	1.81833	1.56236	1.2974	1.96225	2.22746	0.167565	0.462929	0.965942	unchanged	Organic carbonic acids and derivatives	C00086	Metabolic pathways(ko01100);;Biotin metabolism(ko00780);;Arginine and proline metabolism(ko00330);;Purine metabolism(ko00230);;Epithelial cell signaling in Helicobacter pylori infection(ko05120);;Pyrimidine metabolism(ko00240);;Arginine biosynthesis(ko00220);;ABC transporters(ko02010)
meta_42		0.031015	0.0778564	0.0877317	0.0659986	0.0438152	0.0577461	0.119518	0.0692652	0.144888	0.748819	0.61248	unchanged	--	--	--
meta_54	Imidazole	0.196354	0.397088	0.162721	0.325451	0.123091	0.0609598	0.170018	0.234682	-0.877456	0.118463	1.85152	unchanged	--	--	--
meta_65	2-Amino-2-methyl-1,3-propanediol	0.518076	0.480778	0.677135	1.01273	0.900891	0.850911	0.365007	4.69899	1.34196	0.381457	1.14443	up	--	--	--
meta_89	Pyrrolidine	0.0476073	0.070765	0.0436412	0.0158772	0.0110079	0.00304392	0.0564713	0.0477163	-0.589279	0.424378	0.897534	unchanged	--	--	--
meta_111	Dimethylformamide	0.251743	0.255109	0.412996	0.256049	0.299041	0.260468	0.0204106	0.531288	-0.0816315	0.892306	0.354052	unchanged	--	--	--
meta_117		0.121179	4.17713	1.37113	0.974587	0.340185	0.46185	0.385924	11.9127	0.979507	0.623593	0.659348	unchanged	--	--	--
meta_138	Acetohydroxamic acid	0.00899898	0.0126722	0.00955719	0.0101418	0.00820431	0.00960954	0.0121215	0.0110196	-0.0145535	0.932505	0.123681	unchanged	--	--	--
meta_141	Trimethylamine N-oxide	2.92611	4.47729	2.87772	6.72102	1.1078	1.22351	3.54765	4.71146	-0.682957	0.252731	1.34001	unchanged	--	--	--
meta_181		0.429946	0.697985	0.6655	0.62298	0.692852	0.954937	1.2108	4.51383	1.60927	0.26098	1.53977	up	--	--	--
meta_190		0.0685058	0.0782885	0.0891221	0.0928026	0.0634757	0.0630719	0.0978843	0.117722	0.0577904	0.82892	0.375818	unchanged	--	--	--
meta_202	Glutaraldehyde	0.0248811	0.0232028	0.0307314	0.0296412	0.00743014	0.0199012	0.00457848	0.0458814	-0.479436	0.478877	0.963435	unchanged	--	--	--
meta_205	DL-2,4-Diaminobutyric acid	0.123588	0.222917	0.444895	0.489408	0.226291	0.323498	0.330939	0.384417	-0.0177512	0.968747	0.0168922	unchanged	--	--	--
meta_223		0.396575	0.526475	0.554516	0.550807	0.258887	0.355632	0.499457	0.669228	-0.185852	0.561154	0.648315	unchanged	--	--	--
meta_231	Acetoacetic acid	0.0431243	0.0714679	0.0917693	0.098795	0.0528142	0.0605307	0.0739815	0.0779479	-0.202064	0.507166	0.829856	unchanged	Keto acids and derivatives	C00164	Lysine degradation(ko00310);;Tyrosine metabolism(ko00350);;Propanoate metabolism(ko00640);;Metabolic pathways(ko01100);;Valine, leucine and isoleucine degradation(ko00280);;Synthesis and degradation of ketone bodies(ko00072);;Butanoate metabolism(ko00650)
meta_259	L-2-Aminobutyric acid	0.27488	0.526269	0.541874	0.899369	0.404369	0.359395	0.787119	0.777064	0.0540199	0.905685	0.234259	unchanged	Carboxylic acids and derivatives	C02356	Metabolic pathways(ko01100);;Cysteine and methionine metabolism(ko00270)
meta_264	3-Aminobutanoic acid	0.0372022	0.0427283	0.0523503	0.0481995	0.0378405	0.055915	0.0376868	0.0898277	0.293967	0.47417	0.981998	unchanged	--	--	--
meta_273	DL-3-Hydroxybutyric acid	0.462474	0.852446	1.12788	1.05022	0.558095	0.606324	0.852563	1.25785	-0.0930588	0.811133	0.283422	unchanged	Hydroxy acids and derivatives	C01089	Butanoate metabolism(ko00650);;cAMP signaling pathway(ko04024);;Synthesis and degradation of ketone bodies(ko00072);;Metabolic pathways(ko01100)
meta_274	Erythritol	0.0205654	0.0149135	0.0208006	0.0146231	0.0173817	0.0455193	0.0182931	0.0577101	0.970179	0.189476	1.81091	unchanged	Organooxygen compounds	C00503	ABC transporters(ko02010)
meta_290	Diethanolamine	0.125588	0.337791	0.316439	0.22253	0.173866	0.182802	0.235349	0.234008	-0.279126	0.44258	0.973593	unchanged	Organonitrogen compounds	C06772	Glycerophospholipid metabolism(ko00564)
meta_298		0.0701806	0.0883898	0.110211	0.0980927	0.0768062	0.0878552	0.0877727	0.115975	0.00602341	0.975313	0.0687451	unchanged	--	--	--
meta_312	L-Alanine	1.20384	1.92852	2.48061	2.50388	1.56846	2.0348	2.33791	2.37827	0.0355658	0.893112	0.286986	unchanged	Carboxylic acids and derivatives	C00041	Aminoacyl-tRNA biosynthesis(ko00970);;Protein digestion and absorption(ko04974);;ABC transporters(ko02010);;Taste transduction(ko04742);;Carbon metabolism(ko01200);;Metabolic pathways(ko01100);;Selenocompound metabolism(ko00450);;Taurine and hypotaurine metabolism(ko00430);;Alanine, aspartate and glutamate metabolism(ko00250);;Cysteine and methionine metabolism(ko00270);;Sulfur relay system(ko041…
meta_318		0.0178044	0.0180236	0.0593065	0.218667	0.217437	0.030392	0.137823	0.103492	0.640409	0.504098	0.684607	unchanged	--	--	--
meta_330	Hydroxyacetone	0.0306354	0.0464353	0.0249337	0.0351171	0.0335457	0.0384269	0.0293805	0.0460255	0.104072	0.674293	0.584016	unchanged	Organooxygen compounds	C05235	Propanoate metabolism(ko00640)
meta_338		0.496657	0.474337	0.452399	0.445065	0.460959	0.46973	0.532622	0.481669	0.0579068	0.374988	1.34712	unchanged	--	--	--
meta_361	2(1H)-Pyridinone	0.0786179	0.186518	0.219118	0.370999	0.16055	0.19479	0.185416	0.183591	-0.239671	0.626913	0.654603	unchanged	--	--	--
meta_382	.beta.-Cyano-L-alanine	0.00535716	0.0108598	0.0146795	0.0111682	0.00737975	0.00188318	0.0126506	0.0588203	0.940567	0.515129	0.870411	unchanged	--	--	--
meta_383		0.0563828	2.564	0.30626	0.520447	0.265769	1.74315	0.228662	20.0162	2.6906	0.403299	1.13686	up	--	--	--
meta_402		0.51743	0.918355	1.8398	0.765115	1.04307	0.652848	0.91253	1.61181	0.0627252	0.903316	0.0523113	unchanged	--	--	--
meta_431	5-Aminopentanoic acid	8.54365	6.51128	5.10267	11.7392	5.05606	2.51267	4.30331	3.94255	-1.01216	0.0619304	2.31759	down	Carboxylic acids and derivatives	C00431	Lysine degradation(ko00310);;Arginine and proline metabolism(ko00330)
meta_432		0.159036	0.473488	0.795924	0.372097	0.291835	0.173261	0.455438	0.461045	-0.382116	0.518388	0.868819	unchanged	--	--	--
meta_442	3,3-Dimethylacrylic acid	0.171396	0.396681	0.512047	0.708712	0.294166	0.318501	0.553681	0.813458	0.146337	0.782386	0.410672	unchanged	--	--	--
meta_449		0.0260312	0.198526	0.0348538	0.030344	0.023435	0.206815	0.041736	1.59856	2.69055	0.374817	1.21459	up	--	--	--
meta_460	Isovaleric acid	0.0461447	0.00625087	0.0807707	0.069004	0.00641211	0.115917	0.0629629	0.128348	0.63354	0.429457	1.17952	unchanged	Fatty Acyls	C08262	Protein digestion and absorption(ko04974)
meta_462		0.110966	0.121528	0.234405	0.13798	0.156506	0.160537	0.149293	0.205524	0.151514	0.616813	0.597699	unchanged	--	--	--
meta_464	Betaine aldehyde	0.228266	0.469616	0.601481	0.809501	0.479115	0.751576	0.559845	1.28616	0.544917	0.316523	1.30228	unchanged	Organonitrogen compounds	C00576	Glycine, serine and threonine metabolism(ko00260);;Metabolic pathways(ko01100)
meta_471		0.215856	0.345213	0.460169	0.408391	0.41089	0.292598	0.294992	0.648282	0.20399	0.606055	0.542064	unchanged	--	--	--
meta_477		2.60637	3.86049	5.0012	4.97878	3.13093	3.59605	4.03473	5.00575	-0.0608594	0.815877	0.269148	unchanged	--	--	--
meta_485	Ethanolamine	0.00198164	0.113219	0.0122977	0.00869699	0.00696853	0.0356848	0.00170173	1.14196	3.12273	0.421122	1.08822	up	Organonitrogen compounds	C00189	Glycerophospholipid metabolism(ko00564);;Metabolic pathways(ko01100);;Retrograde endocannabinoid signaling(ko04723)
meta_499	4-Hydroxybutanoic acid lactone	0.0229275	0.103089	0.061964	0.0911422	0.0605693	0.0792561	0.088261	0.312054	0.952436	0.35848	1.24436	unchanged	--	--	--
meta_500	Dimethylglycine	1.86411	1.32846	1.95732	1.96173	1.56772	1.13058	1.47744	0.169704	-0.710676	0.117638	1.98667	unchanged	Carboxylic acids and derivatives	C01026	Metabolic pathways(ko01100);;Glycine, serine and threonine metabolism(ko00260)
meta_505	Choline	3.69578	4.73693	6.32671	6.18853	3.90711	3.80428	4.38242	9.79902	0.063648	0.888062	0.163462	unchanged	Organonitrogen compounds	C00114	Bile secretion(ko04976);;Metabolic pathways(ko01100);;Glycine, serine and threonine metabolism(ko00260);;Choline metabolism in cancer(ko05231);;ABC transporters(ko02010);;Glycerophospholipid metabolism(ko00564);;Cholinergic synapse(ko04725)
meta_506		14.1431	20.6555	26.0222	25.4801	17.3732	17.7703	20.0586	26.7849	-0.0739799	0.769711	0.391912	unchanged	--	--	--
meta_520		2.82755	3.31701	3.64763	3.39377	3.4222	4.0767	2.68886	4.60527	0.165916	0.421031	1.00901	unchanged	--	--	--
meta_523	4-Hydroxybenzaldehyde	0.0428005	0.0141388	0.0186658	0.0296094	0.0331046	0.015936	0.0419596	0.01217	-0.0283065	0.958936	0.0735489	unchanged	Organooxygen compounds	C00633	Metabolic pathways(ko01100)
meta_537	Nitrobenzene	0.0209487	0.0391245	0.0678897	0.0702866	0.0326857	0.0407468	0.0442449	0.0677155	-0.096731	0.828105	0.282055	unchanged	--	--	--
meta_543	L-Serine	0.0372515	0.0349542	0.0386877	0.0362579	0.0335234	0.0288532	0.0451864	0.0533931	0.129367	0.581364	0.804049	unchanged	Carboxylic acids and derivatives	C00065	Protein digestion and absorption(ko04974);;Carbon metabolism(ko01200);;ABC transporters(ko02010);;Monobactam biosynthesis(ko00261);;Glyoxylate and dicarboxylate metabolism(ko00630);;Sphingolipid signaling pathway(ko04071);;Aminoacyl-tRNA biosynthesis(ko00970);;Sulfur metabolism(ko00920);;Mineral absorption(ko04978);;Biosynthesis of amino acids(ko01230);;Central carbon metabolism in cancer(ko05230…
meta_550	Acetoin	0.0565369	0.136055	0.163912	0.179375	0.0859941	0.0882423	0.104196	0.142285	-0.349061	0.391854	1.13004	unchanged	--	--	--
meta_573	Nitrosobenzene	0.0351814	0.0292223	0.0481752	0.153392	0.0652232	0.0409444	0.0629801	0.0277306	-0.433965	0.605958	0.746088	unchanged	--	--	--
meta_597		0.0234359	0.0358153	0.033206	0.0278218	0.0352198	0.0267263	0.0563878	0.28795	1.7561	0.335332	1.30775	up	--	--	--
meta_608		0.0210873	0.258766	0.053193	0.0544138	0.0408127	0.183486	0.033198	2.36096	2.7566	0.400574	1.14157	up	--	--	--
meta_622	Hypotaurine	0.203914	0.900065	1.05161	1.15152	0.4482	0.515282	0.983998	0.553472	-0.403094	0.451863	0.895763	unchanged	Sulfinic acids and derivatives	C00519	Metabolic pathways(ko01100);;Taurine and hypotaurine metabolism(ko00430)
meta_631		0.930408	1.01377	1.31461	1.12575	0.836074	0.742522	1.12258	1.61533	-0.0225614	0.940163	0.0897109	unchanged	--	--	--
meta_632	4-Aminophenol	0.0705483	0.170175	0.129333	0.214055	0.136001	0.102543	0.132488	0.181901	-0.0791358	0.831669	0.3311	unchanged	--	--	--
meta_663		0.101817	0.225355	0.147331	0.104837	0.116916	0.227681	0.0842441	2.07036	2.10898	0.393729	1.15419	up	--	--	--
meta_676	Cytosine	0.170507	0.268427	0.110442	0.313056	0.295408	0.16142	0.454547	0.547933	0.758804	0.189944	1.68333	unchanged	Diazines	C00380	Pyrimidine metabolism(ko00240);;Metabolic pathways(ko01100)
meta_697	Uracil	0.0607873	0.0646202	0.210212	0.116231	0.111957	0.164685	0.0766679	0.136162	0.115379	0.821967	0.240086	unchanged	Diazines	C00106	Pantothenate and CoA biosynthesis(ko00770);;beta-Alanine metabolism(ko00410);;Metabolic pathways(ko01100);;Pyrimidine metabolism(ko00240)
meta_713	Pyruvaldehyde	0.0194818	0.0223893	0.0222263	0.026592	0.0211963	0.281703	0.0268671	0.165366	2.44881	0.203081	1.83407	up	Organooxygen compounds	C00546	Pyruvate metabolism(ko00620);;Propanoate metabolism(ko00640);;Glycine, serine and threonine metabolism(ko00260)
meta_717	Creatinine	0.229956	0.353707	0.509628	0.568296	0.31692	0.408264	0.456127	0.388863	-0.0816374	0.794585	0.273608	unchanged	Carboxylic acids and derivatives	C00791	Metabolic pathways(ko01100);;Arginine and proline metabolism(ko00330)
meta_721		0.482712	0.284886	0.517176	0.364392	0.32363	0.246388	0.325902	0.70784	-0.040277	0.926869	0.184957	unchanged	--	--	--
meta_726	epsilon-Caprolactam	0.385619	0.290038	0.331556	0.289833	0.267043	0.256101	0.223175	0.1296	-0.56636	0.0376095	2.34713	unchanged	Lactams	C06593	Metabolic pathways(ko01100)
meta_736	Glycerol	0.0147402	0.0305076	0.0444337	0.0398277	0.021643	0.0235803	0.0308856	0.0215358	-0.40744	0.318806	1.29086	unchanged	Organooxygen compounds	C00116	Glycerolipid metabolism(ko00561);;Regulation of lipolysis in adipocytes(ko04923);;Galactose metabolism(ko00052);;ABC transporters(ko02010);;Metabolic pathways(ko01100);;Pentose and glucuronate interconversions(ko00040);;Retrograde endocannabinoid signaling(ko04723)
meta_737	N-Methylhydantoin	0.0440654	0.0687281	0.0712551	0.125944	0.0500383	0.0673383	0.0761779	0.0570028	-0.307093	0.464195	0.899816	unchanged	Azolines	C02565	Metabolic pathways(ko01100);;Arginine and proline metabolism(ko00330)
meta_743	Ornithine	0.173891	0.381172	0.232689	0.206311	0.161762	0.0897906	0.437422	0.363909	0.0829363	0.882191	0.330571	unchanged	Carboxylic acids and derivatives	C00515	Metabolic pathways(ko01100);;D-Arginine and D-ornithine metabolism(ko00472)
meta_754		0.0579667	0.125397	0.170127	0.226153	0.10244	0.136163	0.128888	0.377049	0.361184	0.599461	0.693864	unchanged	--	--	--
meta_755	Methyl acetoacetate	0.00696589	0.00989393	0.0123266	0.0173594	0.00899711	0.00653389	0.0168711	0.0125738	-0.0494985	0.904787	0.0876068	unchanged	--	--	--
meta_760		0.111466	0.220584	0.277587	0.165633	0.235715	0.153543	0.258972	0.128619	0.00293415	0.993658	0.0402336	unchanged	--	--	--
meta_768	L-Proline	0.00960148	0.118123	0.0302296	0.0113742	0.0121828	0.0257165	0.062222	0.111769	0.323498	0.765092	0.503632	unchanged	Carboxylic acids and derivatives	C00148	Mineral absorption(ko04978);;Central carbon metabolism in cancer(ko05230);;Biosynthesis of amino acids(ko01230);;Metabolic pathways(ko01100);;Protein digestion and absorption(ko04974);;ABC transporters(ko02010);;Arginine and proline metabolism(ko00330);;Aminoacyl-tRNA biosynthesis(ko00970)
meta_771		0.398252	0.392266	0.330955	0.443006	0.33336	0.261982	0.47995	0.735607	0.211024	0.602296	0.744025	unchanged	--	--	--
meta_787	Glycine	0.0923638	0.108341	0.173867	0.233732	0.173028	0.179123	0.062107	0.0917595	-0.265601	0.579919	0.868845	unchanged	Carboxylic acids and derivatives	C00037	Neuroactive ligand-receptor interaction(ko04080);;Biosynthesis of amino acids(ko01230);;Primary bile acid biosynthesis(ko00120);;Aminoacyl-tRNA biosynthesis(ko00970);;Thiamine metabolism(ko00730);;Purine metabolism(ko00230);;ABC transporters(ko02010);;Protein digestion and absorption(ko04974);;Phosphonate and phosphinate metabolism(ko00440);;Lysine degradation(ko00310);;Porphyrin and chlorophyll …
meta_808	Betaine	55.4828	128.923	205.828	189.681	101.33	139.238	124.356	150.179	-0.170975	0.676277	0.548642	unchanged	Carboxylic acids and derivatives	C00719	Metabolic pathways(ko01100);;Glycine, serine and threonine metabolism(ko00260);;ABC transporters(ko02010)
meta_830	Methylmalonic acid	0.0978966	0.298964	0.41605	0.448685	0.0921291	0.454766	0.147424	0.370908	-0.244089	0.691383	0.425867	unchanged	Carboxylic acids and derivatives	C02170	Valine, leucine and isoleucine degradation(ko00280);;Propanoate metabolism(ko00640);;Pyrimidine metabolism(ko00240)
meta_836	3-Hydroxyisovaleric acid	0.0701827	0.121904	0.0865086	0.0731076	0.0924696	0.0595409	0.110271	0.104777	0.0616532	0.823096	0.302636	unchanged	--	--	--
meta_849	3-Aminobenzoic acid	0.0383501	0.0455253	0.0464253	0.0399295	0.0430038	0.0520045	0.0415729	0.0460726	0.101624	0.350404	1.25066	unchanged	--	--	--
meta_856	L-Threonine	0.598518	0.806756	1.14125	0.782897	0.675257	0.65611	0.681409	1.18186	-0.0596207	0.850056	0.299768	unchanged	Carboxylic acids and derivatives	C00188	Valine, leucine and isoleucine biosynthesis(ko00290);;Monobactam biosynthesis(ko00261);;Aminoacyl-tRNA biosynthesis(ko00970);;Protein digestion and absorption(ko04974);;ABC transporters(ko02010);;Glycine, serine and threonine metabolism(ko00260);;Metabolic pathways(ko01100);;Porphyrin and chlorophyll metabolism(ko00860);;Mineral absorption(ko04978);;Biosynthesis of amino acids(ko01230)
meta_857	Tyramine	0.867761	2.36377	1.73867	1.67693	1.16031	1.58962	2.13724	1.43431	-0.0724723	0.833879	0.0917518	unchanged	Benzene and substituted derivatives	C00483	Protein digestion and absorption(ko04974);;Neuroactive ligand-receptor interaction(ko04080);;Tyrosine metabolism(ko00350)
meta_859	Guanidine	0.230023	0.458866	0.571023	0.480863	0.338469	0.180182	0.584729	0.404075	-0.207615	0.617805	0.618515	unchanged	--	--	--
meta_864		1.21907	2.06648	2.7011	4.04995	2.09639	3.17079	2.43942	6.07104	0.457057	0.425832	1.04669	unchanged	--	--	--
meta_866		0.0403205	0.0432238	0.215555	0.20607	0.100434	0.057477	0.125497	0.0993614	-0.400293	0.584025	0.806308	unchanged	--	--	--
meta_890		0.900391	0.740081	1.39552	1.27928	0.838451	0.945789	1.44656	2.0784	0.299043	0.478675	0.98502	unchanged	--	--	--
meta_896		0.182533	0.341366	0.41506	0.308588	0.308646	0.313648	0.310509	0.31609	0.00155569	0.994905	0.0217682	unchanged	--	--	--
meta_911	Nicotinamide	0.0742184	0.080443	0.143703	0.116607	0.072725	0.087591	0.060219	0.0920442	-0.408788	0.221713	1.6333	unchanged	Pyridines and derivatives	C00153	Vitamin digestion and absorption(ko04977);;Nicotinate and nicotinamide metabolism(ko00760);;Longevity regulating pathway - worm(ko04212);;Metabolic pathways(ko01100)
meta_915		0.178697	0.273329	0.255721	1.14629	0.340477	0.259308	0.343166	0.633756	-0.233751	0.790287	0.390724	unchanged	--	--	--
meta_928		0.0566647	0.330257	0.312949	0.188751	0.101654	0.0784255	0.215134	0.319059	-0.315094	0.624285	0.600337	unchanged	--	--	--
meta_932	Picolinic acid	0.25619	0.103369	0.421917	0.599241	0.320646	0.974984	0.214762	0.458055	0.51164	0.493985	0.949731	unchanged	Pyridines and derivatives	C10164	Tryptophan metabolism(ko00380);;Metabolic pathways(ko01100)
meta_934	4-Pyridinecarboxylic acid	0.00761961	0.0233296	0.0421604	0.0464999	0.0336007	0.0288073	0.0659259	0.02314	0.340737	0.56648	0.827339	unchanged	Pyridines and derivatives	C07446	Drug metabolism - other enzymes(ko00983)
meta_946		0.15545	0.130052	0.238761	0.16849	0.147323	0.20833	0.150045	0.131736	-0.120065	0.648683	0.572254	unchanged	--	--	--
meta_961	Ala-Ala	0.0514396	0.292438	0.0880342	0.105289	0.065973	0.102282	0.0800178	0.329911	0.106065	0.905108	0.198275	unchanged	Carboxylic acids and derivatives	C00993	Metabolic pathways(ko01100)
meta_976	Taurine	1.85607	4.63398	6.07792	3.37635	2.75676	1.37249	4.26776	5.92714	-0.154593	0.771129	0.395512	unchanged	Organic sulfonic acids and derivatives	C00245	Neuroactive ligand-receptor interaction(ko04080);;Sulfur metabolism(ko00920);;Taurine and hypotaurine metabolism(ko00430);;Metabolic pathways(ko01100);;Primary bile acid biosynthesis(ko00120);;ABC transporters(ko02010)
meta_982	Quinone	0.0358345	0.0481406	0.0528679	0.0474996	0.0340306	0.0390922	0.0735974	0.073852	0.258861	0.47403	1.11933	unchanged	--	--	--
meta_984	5-Methylcytosine	0.149219	0.707909	0.629001	0.631307	0.470944	0.396722	1.53024	1.09914	0.723816	0.30801	1.46924	unchanged	Diazines	C02376	Pyrimidine metabolism(ko00240)
meta_991		0.115376	0.0942587	0.0961244	0.0730284	0.0716715	0.0129443	0.0972414	0.0684402	-0.597747	0.173453	1.74357	unchanged	--	--	--
meta_993	3-Methylhistamine	0.0503584	0.0773623	0.0609289	0.0451282	0.061161	0.0726498	0.106706	0.0655462	0.388691	0.205954	1.77758	unchanged	Organonitrogen compounds	C05127	Histidine metabolism(ko00340)
meta_1004	1,2,3-Benzenetriol	0.0798384	0.23211	0.101993	0.0302339	0.185658	0.0970902	0.290027	0.449166	1.20211	0.160872	1.76855	up	--	--	--
meta_1008	Thymine	0.185015	0.177212	0.591109	0.477483	0.306973	0.959694	0.226451	0.657575	0.58796	0.406574	1.12614	unchanged	Diazines	C00178	Metabolic pathways(ko01100);;Pyrimidine metabolism(ko00240)
meta_1009	Imidazoleacetic acid	0.660748	1.08341	1.04112	0.795274	1.0701	0.679513	2.22914	8.77603	1.83279	0.312158	1.37988	up	Azoles	C02835	Histidine metabolism(ko00340)
meta_1015		0.0128655	0.459608	0.0830232	0.091444	0.0606526	0.335955	0.0362145	4.96566	3.06085	0.398227	1.14617	up	--	--	--
meta_1025		0.0787252	0.0710217	0.773213	0.142976	0.229734	0.234638	0.0957759	0.25898	-0.379958	0.743956	0.54517	unchanged	--	--	--
meta_1027		0.0526726	0.0188408	0.395525	0.0992625	0.146865	0.184041	0.0854287	0.308445	0.355972	0.704622	0.421014	unchanged	--	--	--
meta_1035	4-acetamidobutanoate	0.0608145	0.157051	0.25777	0.140865	0.104237	0.0959168	0.14159	0.172118	-0.262722	0.591324	0.729977	unchanged	Carboxylic acids and derivatives	C02946	Metabolic pathways(ko01100);;Arginine and proline metabolism(ko00330)
meta_1043		0.466428	0.44686	0.35871	0.45365	0.231298	0.114564	0.123479	0.589018	-0.705308	0.231867	1.66752	unchanged	--	--	--
meta_1053		20.1139	25.499	29.1454	27.3006	24.4865	27.3952	23.9382	35.8039	0.129243	0.50635	0.847567	unchanged	--	--	--
meta_1065		0.5659	0.787896	1.74648	2.06603	0.978484	1.34186	1.49158	1.3868	0.00902504	0.984141	0.0730383	unchanged	--	--	--
meta_1066	Ala-Gly	0.106361	0.159795	0.147259	0.177765	0.131319	0.102111	0.201643	0.198753	0.100486	0.729161	0.530941	unchanged	--	--	--
meta_1074	L-Lysine	0.117679	0.168416	0.164578	0.153374	0.136975	0.192544	0.131966	0.237291	0.210171	0.435561	1.068	unchanged	Carboxylic acids and derivatives	C00047	Lysine biosynthesis(ko00300);;Biosynthesis of amino acids(ko01230);;Biotin metabolism(ko00780);;Lysine degradation(ko00310);;Metabolic pathways(ko01100);;ABC transporters(ko02010);;Protein digestion and absorption(ko04974);;Aminoacyl-tRNA biosynthesis(ko00970);;2-Oxocarboxylic acid metabolism(ko01210)
meta_1090	3-Furancarboxylic acid	0.0196451	0.0163386	0.0187041	0.0353695	0.0374145	0.01653	0.0360738	0.0203095	0.292882	0.49102	0.776805	unchanged	--	--	--
meta_1105	.beta.-Homoproline	0.0886382	0.134486	0.130356	0.182877	0.0970195	0.121884	0.146897	0.228906	0.148986	0.689193	0.599332	unchanged	--	--	--
meta_1106	D-Pipecolinic acid	0.567138	0.598389	0.852198	1.00592	0.618772	0.728401	0.631937	1.58271	0.236326	0.62412	0.633826	unchanged	--	--	--
meta_1127	Glutaconic acid	0.0572154	0.110093	0.147612	0.14796	0.0901667	0.089949	0.108956	0.145196	-0.0920536	0.786906	0.369192	unchanged	--	--	--
meta_1128	Atrolactic acid	0.00592613	0.0145419	0.0101096	0.0356289	0.0432291	0.00567062	0.0263671	0.0252896	0.60296	0.429595	0.81101	unchanged	Phenols	C05584	Metabolic pathways(ko01100);;Tyrosine metabolism(ko00350)
meta_1143	N-Acetylputrescine	0.555966	0.286641	0.51667	0.358326	0.336795	0.267693	0.337309	0.758957	-0.0142217	0.975346	0.0941069	unchanged	Carboximidic acids and derivatives	C02714	Arginine and proline metabolism(ko00330);;Metabolic pathways(ko01100)
meta_1154	Ethyl hydrogen malonate	0.04612	0.0386709	0.0689349	0.0886505	0.0579433	0.0634705	0.0744529	0.09099	0.243081	0.446477	1.01063	unchanged	--	--	--
meta_1157		0.0392674	0.0676628	0.0884143	0.096022	0.0516746	0.0494571	0.0674176	0.0719316	-0.276912	0.409718	1.0821	unchanged	--	--	--
meta_1160	Creatine	18.9382	30.182	40.2662	45.0102	27.4196	34.3154	35.6632	34.648	-0.0254549	0.92813	0.0599428	unchanged	Carboxylic acids and derivatives	C00300	Glycine, serine and threonine metabolism(ko00260);;Metabolic pathways(ko01100);;Arginine and proline metabolism(ko00330)
meta_1165	L-Isoleucine	0.665962	0.930067	1.30907	1.2595	0.793311	0.992919	0.887264	2.06414	0.185989	0.686357	0.532021	unchanged	Carboxylic acids and derivatives	C00407	Valine, leucine and isoleucine degradation(ko00280);;ABC transporters(ko02010);;Protein digestion and absorption(ko04974);;Aminoacyl-tRNA biosynthesis(ko00970);;2-Oxocarboxylic acid metabolism(ko01210);;Valine, leucine and isoleucine biosynthesis(ko00290);;Central carbon metabolism in cancer(ko05230);;Biosynthesis of amino acids(ko01230);;Mineral absorption(ko04978);;Metabolic pathways(ko01100)
meta_1167	L-Leucine	0.113924	0.0551837	0.0739418	0.0678876	0.032269	0.0458381	0.0845819	0.0780941	-0.36889	0.364194	1.00291	unchanged	Carboxylic acids and derivatives	C00123	2-Oxocarboxylic acid metabolism(ko01210);;Valine, leucine and isoleucine biosynthesis(ko00290);;Aminoacyl-tRNA biosynthesis(ko00970);;mTOR signaling pathway(ko04150);;Protein digestion and absorption(ko04974);;Valine, leucine and isoleucine degradation(ko00280);;ABC transporters(ko02010);;Metabolic pathways(ko01100);;Biosynthesis of amino acids(ko01230);;Central carbon metabolism in cancer(ko0523…
meta_1180		0.190743	0.26552	0.323852	0.289385	0.197393	0.187527	0.264863	0.249638	-0.249868	0.264376	1.369	unchanged	--	--	--
meta_1183	L-Asparagine	0.0395838	0.0615398	0.077408	0.0557508	0.0392392	0.0511791	0.0632267	0.0675158	-0.083153	0.756316	0.289439	unchanged	Carboxylic acids and derivatives	C00152	Protein digestion and absorption(ko04974);;Biosynthesis of amino acids(ko01230);;Central carbon metabolism in cancer(ko05230);;Mineral absorption(ko04978);;Alanine, aspartate and glutamate metabolism(ko00250);;Metabolic pathways(ko01100);;Aminoacyl-tRNA biosynthesis(ko00970)
meta_1204	D-Aspartic acid	0.401655	0.572502	0.678504	0.810213	0.399537	0.498484	0.583239	1.58908	0.318056	0.630731	0.663815	unchanged	Carboxylic acids and derivatives	C00402	Alanine, aspartate and glutamate metabolism(ko00250)
meta_1207		0.0953427	0.780438	0.442122	0.279477	0.30342	0.670796	0.0985311	2.35634	1.10212	0.445975	1.02018	up	--	--	--
meta_1208		0.064401	0.711563	0.194537	0.122154	0.195002	0.508604	0.0717179	1.94485	1.31586	0.426785	1.06883	up	--	--	--
meta_1211	2-Keto valeric acid	0.86894	2.50177	2.61439	1.87644	1.39723	1.56291	1.59931	1.75473	-0.316213	0.407531	1.10653	unchanged	--	--	--
meta_1238	Linalool oxide	0.174684	0.324872	0.414537	0.417146	0.359978	0.412705	0.225214	0.226954	-0.120163	0.7324	0.540692	unchanged	--	--	--
meta_1245	3-Aminosalicylic acid	0.00182399	0.0023498	0.0331921	0.0426643	0.0197497	0.329372	0.0238415	0.0323621	2.34047	0.364671	1.35982	up	--	--	--
meta_1250	Adenine	0.102172	0.116883	0.0863109	0.109002	0.0755361	0.0959622	0.235025	0.216043	0.587316	0.292458	1.60833	unchanged	Imidazopyrimidines	C00147	Purine metabolism(ko00230);;Metabolic pathways(ko01100)
meta_1256	Dopamine	0.0833361	0.197525	0.0936003	0.0546017	0.0492083	0.0555391	0.168485	0.302425	0.424022	0.611236	0.771966	unchanged	Phenols	C03758	Alcoholism(ko05034);;Dopaminergic synapse(ko04728);;Amphetamine addiction(ko05031);;Cocaine addiction(ko05030);;Morphine addiction(ko05032);;Synaptic vesicle cycle(ko04721);;cAMP signaling pathway(ko04024);;Parkinson's disease(ko05012);;Metabolic pathways(ko01100);;Neuroactive ligand-receptor interaction(ko04080);;Bile secretion(ko04976);;Gap junction(ko04540);;Prolactin signaling pathway(ko04917…
meta_1272		7.45189	10.672	18.7546	19.7124	9.6039	12.509	20.0007	10.5912	-0.102638	0.808461	0.198945	unchanged	--	--	--
meta_1278	Hypoxanthine	4.24103	14.357	15.4267	13.8059	5.78488	12.5403	7.82225	12.1456	-0.320853	0.47277	0.856953	unchanged	Imidazopyrimidines	C00262	Metabolic pathways(ko01100);;Purine metabolism(ko00230)
meta_1314	Anthranilic acid (Vitamin L1)	0.0218924	0.0220094	0.0313738	0.0306975	0.0193264	0.011394	0.0365259	0.0343572	-0.060748	0.876048	0.155776	unchanged	--	--	--
meta_1325		0.0459962	0.0759959	0.136032	0.113085	0.074591	0.109645	0.0494244	0.112682	-0.0996469	0.813115	0.367515	unchanged	--	--	--
meta_1335		0.0607724	0.0239185	1.08129	0.0846128	0.409373	0.44384	0.0760741	0.414566	0.10376	0.935882	0.00762706	unchanged	--	--	--
meta_1339	Urocanic acid	0.238735	0.912654	1.15317	1.0802	0.505058	0.43271	0.653511	2.87094	0.398708	0.68915	0.518229	unchanged	Azoles	C00785	Histidine metabolism(ko00340);;Metabolic pathways(ko01100)
meta_1352		0.126132	0.227628	0.452433	0.337589	0.14204	0.168798	0.27586	0.38814	-0.230577	0.656163	0.557229	unchanged	--	--	--
meta_1393		13.1704	20.0271	10.3853	13.6321	17.5173	6.73203	13.1294	17.2101	-0.067786	0.846176	0.4039	unchanged	--	--	--
meta_1408		0.0827796	0.482895	0.442567	0.267546	0.125616	0.0996639	0.301818	0.448395	-0.387184	0.563249	0.704153	unchanged	--	--	--
meta_1426	4-Hexen-1-ol, (E)-	0.0176658	0.0437526	0.0498161	0.0325751	0.0900818	0.0449838	0.0215412	0.0363866	0.424391	0.491414	0.614	unchanged	--	--	--
meta_1444	1-Aminocyclopropanecarboxylic acid	0.0771081	0.222288	0.461492	0.667905	0.294458	0.556639	1.36612	0.390094	0.867766	0.340015	1.42999	unchanged	--	--	--
meta_1465	S-Allyl-L-cysteine	0.458375	0.408061	0.648568	0.682187	0.408208	0.446427	0.683161	1.09229	0.259448	0.561131	0.820177	unchanged	--	--	--
meta_1466	Indole-3-carboxylic acid	0.0330847	0.102296	0.0485749	0.115607	0.0950051	0.0182504	0.0670869	0.122516	0.0157849	0.978978	0.0959459	unchanged	--	--	--
meta_1469	Benzamide	0.134558	0.421987	0.294621	0.579942	0.281091	0.147619	0.296917	0.725645	0.0201858	0.975523	0.00128828	unchanged	--	--	--
meta_1471		0.424546	1.19933	0.436181	1.36685	0.649343	0.326719	1.21495	1.18845	-0.020113	0.972475	0.0207645	unchanged	--	--	--
meta_1473		0.182861	0.326802	0.466784	0.289796	0.367914	0.223933	0.382162	0.332804	0.0454978	0.888443	0.0863993	unchanged	--	--	--
meta_1476		0.0350337	0.0548274	0.0824426	0.0694579	0.115944	0.257103	0.0572043	0.188906	1.35672	0.11595	2.04768	up	--	--	--
meta_1486	3-(2-Hydroxyethyl)indole	0.0988182	0.143003	0.293661	0.221975	0.133349	0.136174	0.19608	0.16632	-0.261414	0.531638	0.831292	unchanged	Indoles and derivatives	C00955	Tryptophan metabolism(ko00380)
meta_1490		0.101113	0.0734332	0.23019	0.123247	0.0831815	0.0685499	0.129622	0.291133	0.116749	0.863158	0.204555	unchanged	--	--	--
meta_1492		5.0426	10.2723	8.65394	9.86672	6.77992	6.11178	11.896	11.765	0.111437	0.741832	0.543438	unchanged	--	--	--
meta_1496	1-Aminocyclohexanecarboxylic acid	0.0293497	0.158784	0.083303	0.0439037	0.0345287	0.00767631	0.219937	0.075638	0.0991751	0.92337	0.295885	unchanged	--	--	--
meta_1501		0.0121868	0.220087	0.0387091	0.0460752	0.0326256	0.164034	0.0366257	3.03318	3.36491	0.392504	1.15966	up	--	--	--
meta_1513		1.43281	1.6203	1.84975	1.74177	1.74057	1.91241	1.48174	2.50063	0.200507	0.349497	1.17081	unchanged	--	--	--
meta_1533		0.210364	0.224993	0.167779	0.208373	0.122121	0.0117683	0.194341	0.221916	-0.560789	0.260354	1.49433	unchanged	--	--	--
meta_1542	N-Acetylcadaverine	0.00173	0.00948723	0.00102687	0.00269588	0.00281331	0.00826251	0.00908914	0.124117	3.27164	0.351756	1.27168	up	--	--	--
meta_1545		0.101166	0.0887806	0.167496	0.218714	0.0851644	0.102095	0.168442	0.202733	-0.0450715	0.917569	0.0698328	unchanged	--	--	--
meta_1549	Malonic acid	0.125888	0.210044	0.455499	0.392049	0.0743679	0.0175145	0.481079	0.103246	-0.807497	0.3723	1.04419	unchanged	Carboxylic acids and derivatives	C00383	Pyrimidine metabolism(ko00240);;beta-Alanine metabolism(ko00410)
meta_1552	DL-O-tyrosine	0.120913	0.143449	0.171819	0.160513	0.130715	0.135202	0.141677	0.207303	0.0433527	0.838063	0.261084	unchanged	--	--	--
meta_1556	Oxyquinoline	0.588325	0.305178	0.436991	0.735779	0.347182	0.471223	0.400481	0.30871	-0.435768	0.250595	1.45431	unchanged	--	--	--
meta_1560		0.404018	1.08965	2.22052	0.770919	0.642833	0.396413	1.22247	0.900589	-0.504164	0.483409	0.927021	unchanged	--	--	--
meta_1562	4-Guanidinobutyric acid	1.50995	2.05387	0.998668	0.686426	3.74242	1.79156	4.60966	22.1578	2.62151	0.248253	1.54505	up	Carboxylic acids and derivatives	C01035	Metabolic pathways(ko01100);;Arginine and proline metabolism(ko00330)
meta_1565	(3-Carboxypropyl)trimethylammonium cation	34.0627	63.0838	79.7192	76.3611	41.3335	44.6656	64.1859	72.6797	-0.184261	0.57841	0.67338	unchanged	--	--	--
meta_1569	Acetylcholine	0.0710874	0.0285761	0.0848949	0.0455179	0.0510067	0.225599	0.0442945	0.269116	1.35864	0.221221	1.68705	up	Organonitrogen compounds	C01996	Neuroactive ligand-receptor interaction(ko04080);;Bile secretion(ko04976);;Nicotine addiction(ko05033);;Glycerophospholipid metabolism(ko00564);;Cholinergic synapse(ko04725);;Pancreatic secretion(ko04972);;Salivary secretion(ko04970);;cAMP signaling pathway(ko04024);;Synaptic vesicle cycle(ko04721);;Regulation of actin cytoskeleton(ko04810);;Gastric acid secretion(ko04971);;Insulin secretion(ko04…
meta_1588	L-Glutamine	5.46472	8.91248	9.61955	8.35701	7.73182	8.37177	8.48305	7.58877	-0.00797568	0.964812	0.0201623	unchanged	Carboxylic acids and derivatives	C00064	Central carbon metabolism in cancer(ko05230);;Mineral absorption(ko04978);;Metabolic pathways(ko01100);;Arginine biosynthesis(ko00220);;Glyoxylate and dicarboxylate metabolism(ko00630);;Glutamatergic synapse(ko04724);;GABAergic synapse(ko04727);;Biosynthesis of amino acids(ko01230);;Alanine, aspartate and glutamate metabolism(ko00250);;Protein digestion and absorption(ko04974);;Nitrogen metabolis…
meta_1612	Citramalic acid	0.169499	0.158522	0.193515	0.1655	0.169161	0.138272	0.168039	0.41532	0.374704	0.489302	0.903871	unchanged	--	--	--
meta_1618	L-Glutamate	0.15259	0.236903	0.298043	0.358343	0.210854	0.175852	0.250334	0.418201	0.0128566	0.974219	0.0142916	unchanged	Carboxylic acids and derivatives	C00025	ABC transporters(ko02010);;Protein digestion and absorption(ko04974);;C5-Branched dibasic acid metabolism(ko00660);;Proximal tubule bicarbonate reclamation(ko04964);;Biosynthesis of amino acids(ko01230);;Amyotrophic lateral sclerosis (ALS)(ko05014);;Gap junction(ko04540);;Neuroactive ligand-receptor interaction(ko04080);;Alcoholism(ko05034);;Arginine biosynthesis(ko00220);;Glutamatergic synapse(k…
meta_1629	(+-)-Mevalonolactone	0.282881	0.328304	0.307771	0.361242	0.347142	0.369724	0.373809	0.770753	0.540042	0.249932	1.54698	unchanged	--	--	--
meta_1659		0.363264	0.510796	0.734084	0.615338	0.392721	0.557196	0.467856	0.677871	-0.0854278	0.760343	0.36206	unchanged	--	--	--
meta_1663	DL-3-Phenyllactic acid	0.525181	0.869259	1.32683	1.26679	0.697436	0.727405	0.971626	1.19515	-0.151055	0.671843	0.547116	unchanged	--	--	--
meta_1665	trans-cinnamate	0.0137419	0.0234443	0.0116638	0.0172331	0.0463829	0.00849559	0.0247856	0.0285524	0.711568	0.273947	1.2005	unchanged	Cinnamic acids and derivatives	C00423	Phenylalanine metabolism(ko00360);;Metabolic pathways(ko01100);;Ubiquinone and other terpenoid-quinone biosynthesis(ko00130)
meta_1670	Dihydroxyfumarate	0.0393611	0.136716	0.0774667	0.0557996	0.0766834	0.0709123	0.0604281	0.0634757	-0.18826	0.689321	0.558776	unchanged	Keto acids and derivatives	C00975	Glyoxylate and dicarboxylate metabolism(ko00630)
meta_1684	L-Arabinose	0.170523	0.355556	0.285067	0.228498	0.307755	0.156346	0.336577	0.536037	0.362602	0.439213	0.968851	unchanged	Organooxygen compounds	C00259	Pentose and glucuronate interconversions(ko00040);;Metabolic pathways(ko01100);;ABC transporters(ko02010);;Ascorbate and aldarate metabolism(ko00053);;Amino sugar and nucleotide sugar metabolism(ko00520)
meta_1687	L-Methionine	0.220974	0.264597	0.404705	0.349689	0.254745	0.210406	0.286265	0.355026	-0.16437	0.541739	0.853706	unchanged	Carboxylic acids and derivatives	C00073	Aminoacyl-tRNA biosynthesis(ko00970);;2-Oxocarboxylic acid metabolism(ko01210);;Protein digestion and absorption(ko04974);;Cysteine and methionine metabolism(ko00270);;Metabolic pathways(ko01100);;Central carbon metabolism in cancer(ko05230);;Biosynthesis of amino acids(ko01230);;Mineral absorption(ko04978)
meta_1693	Sarcosine	0.792615	0.83198	0.92521	0.622901	0.963727	0.798282	0.896397	0.692616	0.0788875	0.624953	0.537937	unchanged	Carboxylic acids and derivatives	C00213	Arginine and proline metabolism(ko00330);;Metabolic pathways(ko01100);;Glycine, serine and threonine metabolism(ko00260)
meta_1694	N6-Methyladenine	0.0357703	0.0357224	0.0538449	0.073845	0.0471897	0.158544	0.0580754	0.231547	1.31438	0.189097	1.79937	up	--	--	--
meta_1700	Triethanolamine	0.290245	0.284813	0.250265	0.338863	0.205297	0.366959	0.463057	1.88211	1.32537	0.340816	1.32594	up	Amines	C06771	Glycerophospholipid metabolism(ko00564)
meta_1712	3,4-Dihydroxyphenylacetic acid	0.0264677	0.0209847	0.0183961	0.0193579	0.0273103	0.0117516	0.0311224	0.0295225	0.22673	0.493547	0.852149	unchanged	Phenols	C01161	Metabolic pathways(ko01100);;Amphetamine addiction(ko05031);;Tyrosine metabolism(ko00350);;Cocaine addiction(ko05030);;Dopaminergic synapse(ko04728);;Alcoholism(ko05034)
meta_1718	Methoxyacetic acid	0.0174399	0.0290916	0.0242384	0.0182431	0.0295985	0.014386	0.0293417	0.0515883	0.488853	0.335611	1.20648	unchanged	--	--	--
meta_1724	Oxindole	0.0527759	0.0653975	0.0798077	0.124048	0.0952183	0.0621292	0.122841	0.191207	0.549749	0.291969	1.33121	unchanged	--	--	--
meta_1725	2-Ethoxyethanol	0.0170379	0.0251301	0.0261984	0.018771	0.0210052	0.0232327	0.0251384	0.0286658	0.170107	0.371171	1.2229	unchanged	--	--	--
meta_1743	2-Hydroxyadenine	0.0270662	0.168578	0.102303	0.165209	0.0788715	0.0759735	0.15892	0.232102	0.237049	0.693318	0.588758	unchanged	--	--	--
meta_1783		0.265989	0.870052	1.00262	0.91478	0.555235	0.502162	0.909703	0.616268	-0.241184	0.567621	0.699833	unchanged	--	--	--
meta_1790		0.17096	0.0941103	0.517026	0.305131	0.422017	0.790244	0.192717	0.44645	0.767985	0.264815	1.37069	unchanged	--	--	--
meta_1794		0.193975	0.312059	0.465047	0.482252	0.239626	0.309003	0.480457	0.588452	0.154435	0.70902	0.582504	unchanged	--	--	--
meta_1796	4,6-Diamino-5-formamidopyrimidine	0.00275025	0.0620605	0.00563384	0.0216667	0.00504011	0.00578663	0.0641188	0.00378072	-0.226534	0.873616	0.0229629	unchanged	--	--	--
meta_1797	Phenylacetic acid	0.0327197	0.0445409	0.104365	0.0665184	0.0737007	0.0466461	0.0609332	0.0610134	-0.034419	0.934688	0.26636	unchanged	Benzene and substituted derivatives	C07086	Phenylalanine metabolism(ko00360);;Metabolic pathways(ko01100)
meta_1804	Tetramethylpyrazine	0.00230275	0.0228519	0.0128546	0.0159557	0.0118303	0.0465733	0.00686092	0.390677	3.07875	0.357599	1.24861	up	--	--	--
meta_1839	Iminodiacetic acid	0.175656	0.444724	0.802694	0.652275	0.132172	0.0222048	1.02904	0.248176	-0.53573	0.571859	0.619639	unchanged	--	--	--
meta_1843		1.31929	2.63202	1.48025	1.6433	1.8383	1.36365	1.98948	2.08192	0.0399177	0.888716	0.198905	unchanged	--	--	--
meta_1844		0.64496	0.993034	0.981809	0.835377	0.73101	0.615637	0.971175	0.985439	-0.0648703	0.766538	0.341282	unchanged	--	--	--
meta_1846	Histamine	0.0467619	0.0255229	0.0606292	0.0544033	0.0416867	0.0386421	0.0679427	0.0681639	0.208453	0.537092	0.852638	unchanged	Organonitrogen compounds	C00388	Fc epsilon RI signaling pathway(ko04664);;Protein digestion and absorption(ko04974);;Histidine metabolism(ko00340);;Inflammatory mediator regulation of TRP channels(ko04750);;Gastric acid secretion(ko04971);;Synaptic vesicle cycle(ko04721);;Asthma(ko05310);;Neuroactive ligand-receptor interaction(ko04080);;Metabolic pathways(ko01100)
meta_1851	L-Histidine	1.10834	1.11984	1.26039	1.50839	1.09727	1.11352	1.27543	1.69477	0.0521762	0.793912	0.365978	unchanged	Carboxylic acids and derivatives	C00135	Protein digestion and absorption(ko04974);;ABC transporters(ko02010);;beta-Alanine metabolism(ko00410);;Histidine metabolism(ko00340);;Aminoacyl-tRNA biosynthesis(ko00970);;Biosynthesis of amino acids(ko01230);;Central carbon metabolism in cancer(ko05230);;Metabolic pathways(ko01100)
meta_1854	Trigonelline	0.00232007	0.00685657	0.00576788	0.0143274	0.00533242	0.00900654	0.0103739	0.0106597	0.273111	0.613957	0.787278	unchanged	--	C01004	Nicotinate and nicotinamide metabolism(ko00760)
meta_1872	Phosphoglycolic acid	0.0500238	0.0713086	0.0665467	0.05134	0.0603256	0.0404916	0.0837816	0.0695562	0.0873756	0.737918	0.490711	unchanged	Organic phosphoric acids and derivatives	C00988	Carbon metabolism(ko01200);;Glyoxylate and dicarboxylate metabolism(ko00630);;Metabolic pathways(ko01100)
meta_1875	Quinate	0.00912412	0.017835	0.0193673	0.0142271	0.0114903	0.0142724	0.0179643	0.0175451	0.0170193	0.950095	0.212578	unchanged	--	C00296	Phenylalanine, tyrosine and tryptophan biosynthesis(ko00400)
meta_1882		0.0158304	0.458936	0.0549627	0.0986902	0.0550065	0.236028	0.04624	4.98951	3.08347	0.407253	1.1229	up	--	--	--
meta_1886	Theanine	0.0560475	0.185959	0.0805041	0.0798124	0.0546319	0.0952911	0.0603268	2.01149	2.46527	0.41817	1.09551	up	--	--	--
meta_1901	DL-Homocysteine	0.00965987	0.0194744	0.00968722	0.0128293	0.0292823	0.00977147	0.0249106	0.0130844	0.576983	0.283619	1.2592	unchanged	Carboxylic acids and derivatives	C00155	Sulfur metabolism(ko00920);;Cysteine and methionine metabolism(ko00270);;Metabolic pathways(ko01100);;NOD-like receptor signaling pathway(ko04621);;Biosynthesis of amino acids(ko01230)
meta_1918	L-Citrulline	0.135889	0.202214	0.327943	0.279144	0.238534	0.119666	0.246843	0.391862	0.0768529	0.859891	0.133103	unchanged	Carboxylic acids and derivatives	C00327	Metabolic pathways(ko01100);;Biosynthesis of amino acids(ko01230);;Arginine biosynthesis(ko00220)
meta_1924		1.06386	2.13713	1.27532	1.12212	1.0967	0.122453	2.14725	1.13203	-0.315598	0.594095	0.641722	unchanged	--	--	--
meta_1925		0.0346601	0.146323	0.238125	0.280221	0.169509	0.0815377	0.253825	0.36752	0.319006	0.615846	0.629728	unchanged	--	--	--
meta_1935		0.178156	0.611321	0.572194	0.576779	0.175814	0.68787	0.214646	0.416848	-0.374586	0.503979	0.755101	unchanged	--	--	--
meta_1939	epsilon-Captrolactone	0.0267094	0.0595649	0.134217	0.104917	0.0679899	0.0974517	0.0518628	0.0279414	-0.408024	0.505398	0.907216	unchanged	--	--	--
meta_1942	Allantoin	0.0140474	0.0190748	0.0225632	0.0327819	0.0164279	0.0125526	0.0295564	0.0308198	0.0144325	0.97202	0.102428	unchanged	--	--	--
meta_1943		0.631169	1.20874	1.22624	2.08073	0.601206	0.966311	1.23987	0.752723	-0.531778	0.29117	1.26395	unchanged	--	--	--
meta_1944		0.522636	0.606021	0.855033	0.623076	0.49497	0.626992	0.884078	0.868885	0.141263	0.594458	0.851916	unchanged	--	--	--
meta_1962		0.0460502	0.111162	0.15511	0.177826	0.0816967	0.0994973	0.144435	0.257406	0.250366	0.653739	0.626295	unchanged	--	--	--
meta_1991	Cyclohexylamine	16.7346	45.4719	53.9029	86.0783	30.2295	37.1417	65.4198	84.4094	0.103331	0.85028	0.321827	unchanged	--	--	--
meta_2016	Bethanechol cation	0.0523405	0.0486294	0.0649558	0.0541016	0.0596508	0.0819784	0.0571251	0.124543	0.555177	0.196586	1.71442	unchanged	--	--	--
meta_2031	Indole-2-carboxylic acid	7.40359	24.2142	15.9067	32.2839	15.9793	6.56355	17.0432	30.6625	-0.184071	0.754547	0.457696	unchanged	--	--	--
meta_2038	DL-2-Aminoadipic acid	0.345012	0.542956	0.58539	1.29628	0.497371	0.487675	0.746519	1.40899	0.181323	0.76783	0.400798	unchanged	Carboxylic acids and derivatives	C00956	Lysine degradation(ko00310);;2-Oxocarboxylic acid metabolism(ko01210);;Metabolic pathways(ko01100);;Biosynthesis of amino acids(ko01230);;Lysine biosynthesis(ko00300)
meta_2041		0.0331786	0.0396392	0.0549412	0.0908597	0.0569438	0.0470774	0.0367492	0.00853776	-0.550124	0.338435	1.30656	unchanged	--	--	--
meta_2047	L-Carnitine	1.12171	2.16205	2.15478	3.28233	1.87325	1.81552	2.56585	3.39847	0.146518	0.70012	0.535595	unchanged	Organonitrogen compounds	C00318	Bile secretion(ko04976)
meta_2058		0.300663	0.465046	0.531778	0.098099	0.00791327	0.0686573	0.579529	0.126256	-0.834973	0.383975	0.941019	unchanged	--	--	--
meta_2067	Erythrono-1,4-lactone	0.193806	0.0634216	0.115656	0.110276	0.0993516	0.0125154	0.218879	0.0158332	-0.47932	0.566711	0.702547	unchanged	--	--	--
meta_2077		0.0134259	0.0254684	0.0193942	0.0407153	0.0220773	0.0177729	0.0367047	0.0380025	0.210516	0.635296	0.683228	unchanged	--	--	--
meta_2097		0.338568	0.57739	0.932518	0.820421	0.460436	0.49599	0.666476	1.17675	0.0690058	0.882533	0.201016	unchanged	--	--	--
meta_2128		0.0950363	0.25436	0.16045	0.12025	0.0654566	0.077429	0.247157	0.279503	0.0876094	0.886822	0.339411	unchanged	--	--	--
meta_2143	Coumarin	0.623787	1.02994	0.587426	1.04574	0.517919	0.555669	0.795231	2.19227	0.305142	0.668791	0.607746	unchanged	--	--	--
meta_2172		0.0234784	0.035078	0.0461861	0.0575766	0.0193596	0.0160002	0.0545085	0.0444787	-0.27287	0.580741	0.618767	unchanged	--	--	--
meta_2180	Phenylpyruvate	0.00817068	0.0145935	0.0086423	0.0154073	0.0120136	0.01142	0.0116748	0.016247	0.133584	0.632495	0.630094	unchanged	Benzene and substituted derivatives	C00166	Phenylalanine metabolism(ko00360);;Metabolic pathways(ko01100);;2-Oxocarboxylic acid metabolism(ko01210);;Biosynthesis of amino acids(ko01230);;Phenylalanine, tyrosine and tryptophan biosynthesis(ko00400)
meta_2200	DL-Methionine sulfoxide	0.0398037	0.0518737	0.0619519	0.0719561	0.0532223	0.0640391	0.0781808	0.107252	0.42419	0.216524	1.6292	unchanged	--	--	--
meta_2202	N-formylanthranilic acid	0.00739904	0.0121047	0.0113975	0.0288192	0.0188397	0.0181786	0.01666	0.00116064	-0.123025	0.853827	0.263251	unchanged	--	--	--
meta_2210	D-Arabinono-1,4-lactone	7.40535	0.813867	14.0639	0.839574	8.04604	2.47421	1.84398	14.891	0.237223	0.821546	0.13455	unchanged	--	--	--
meta_2212	L-Phenylalanine	0.420681	1.1149	0.817394	0.729926	0.519034	0.77063	1.07976	0.668199	-0.0213457	0.953431	0.136831	unchanged	Carboxylic acids and derivatives	C00079	Aminoacyl-tRNA biosynthesis(ko00970);;2-Oxocarboxylic acid metabolism(ko01210);;ABC transporters(ko02010);;Protein digestion and absorption(ko04974);;Phenylalanine metabolism(ko00360);;Metabolic pathways(ko01100);;Mineral absorption(ko04978);;Central carbon metabolism in cancer(ko05230);;Biosynthesis of amino acids(ko01230);;Phenylalanine, tyrosine and tryptophan biosynthesis(ko00400)
meta_2230	7-Methylxanthine	0.0194305	0.0303417	0.0253186	0.0284499	0.0195565	0.0245952	0.0343978	0.0290211	0.0550841	0.808391	0.553973	unchanged	Imidazopyrimidines	C16353	Caffeine metabolism(ko00232);;Metabolic pathways(ko01100)
meta_2231	3-Methylxanthine	0.0254421	0.0264348	0.0216394	0.0369365	0.0320133	0.0163608	0.0101533	0.0286538	-0.341341	0.38261	1.37962	unchanged	Imidazopyrimidines	C16357	Caffeine metabolism(ko00232);;Metabolic pathways(ko01100)
meta_2233	Glyceric acid	0.00318885	0.0453785	0.00464257	0.0154907	0.00644349	0.0089372	0.0664396	0.00905712	0.403599	0.764493	0.604306	unchanged	Organooxygen compounds	C00258	Carbon metabolism(ko01200);;Pentose phosphate pathway(ko00030);;Glycerolipid metabolism(ko00561);;Metabolic pathways(ko01100);;Glycine, serine and threonine metabolism(ko00260);;Glyoxylate and dicarboxylate metabolism(ko00630)
meta_2235	4-Methoxyphenylacetic acid	0.0210121	0.0461836	0.0492731	0.0921528	0.0332898	0.0367296	0.0571902	0.543581	1.68497	0.425992	1.0759	up	--	--	--
meta_2256		0.0434804	2.88126	0.284765	1.35411	0.191007	0.242444	3.10685	0.174785	-0.296785	0.834581	0.0883674	unchanged	--	--	--
meta_2261	(R)-3-Hydroxybutyric acid	0.0404364	0.0529855	0.0606825	0.0412034	0.035692	0.0358479	0.0493575	0.071202	-0.0238979	0.937315	0.0623409	unchanged	Hydroxy acids and derivatives	C01089	Metabolic pathways(ko01100);;Butanoate metabolism(ko00650);;cAMP signaling pathway(ko04024);;Synthesis and degradation of ketone bodies(ko00072)
meta_2295	Norharmane	0.0248204	0.0367247	0.0100525	0.0136067	0.0283492	0.0417641	0.0477087	0.00576075	0.536477	0.425358	1.20506	unchanged	--	--	--
meta_2317	Indoleacrylic acid	0.215203	0.493722	0.243889	0.273379	0.240504	0.167821	0.385795	0.545946	0.128118	0.79606	0.403979	unchanged	--	--	--
meta_2320	Vanillin	0.0412723	0.0605719	0.079873	0.0806144	0.0672437	0.0406826	0.0629883	0.115699	0.127715	0.754524	0.315114	unchanged	Phenols	C00755	Metabolic pathways(ko01100);;Phenylalanine metabolism(ko00360)
meta_2324	1-Methylhistidine	1.50375	4.14071	3.09328	3.67489	2.02394	2.12012	5.3441	4.65835	0.188639	0.691138	0.683655	unchanged	Carboxylic acids and derivatives	C01152	Histidine metabolism(ko00340)
meta_2325	3-Methylhistidine	1.71922	2.83651	2.16691	2.17527	2.11001	2.4395	4.05624	2.97553	0.380257	0.229207	1.73476	unchanged	Carboxylic acids and derivatives	C01152	Histidine metabolism(ko00340)
meta_2330		0.0372858	0.0207699	0.0366748	0.0581239	0.0299303	0.110956	0.0462196	0.0324758	0.522601	0.462225	1.13779	unchanged	--	--	--
meta_2342		0.0274108	0.0607614	0.0334488	0.039989	0.0317804	0.0231185	0.0476304	0.0730169	0.119333	0.801092	0.381813	unchanged	--	--	--
meta_2371	N-Acetyl-L-glutamate	0.01485	0.0117861	0.0117907	0.0115869	0.0265871	0.0126759	0.0131715	0.0312098	0.741943	0.171529	1.60846	unchanged	Carboxylic acids and derivatives	C00624	Biosynthesis of amino acids(ko01230);;Arginine biosynthesis(ko00220);;2-Oxocarboxylic acid metabolism(ko01210);;Metabolic pathways(ko01100)
meta_2382	Coniine	0.0162455	0.0266392	0.0269104	0.0235686	0.015066	0.0191592	0.0216551	0.367714	2.18175	0.414061	1.10474	up	--	--	--
meta_2392	Lavandulol	0.0019921	0.0282354	0.00351662	0.00559007	0.00531406	0.00335387	0.00490526	0.336299	3.15297	0.418785	1.09037	up	--	--	--
meta_2402	Glycerol 3-phosphate	0.280922	0.543888	0.81962	0.690566	0.403292	0.436963	0.538214	0.542659	-0.281468	0.445872	1.01125	unchanged	--	--	--
meta_2407	D-(-)-Lyxose	0.00391922	0.0268331	0.00586975	0.00198226	0.00197589	0.000221192	0.0738052	0.0312115	1.47366	0.402602	1.31218	up	--	--	--
meta_2412		0.0544814	2.01514	0.314467	0.433328	0.231215	0.320013	1.99238	0.0454696	-0.121936	0.931145	0.069592	unchanged	--	--	--
meta_2413	Crotonic acid	0.0633585	0.0856425	0.0988326	0.0949018	0.0729369	0.0821147	0.108611	0.0735983	-0.0232288	0.909415	0.00806228	unchanged	--	--	--
meta_2414	Pro-Gly	0.0335194	0.0687508	0.0615089	0.0615149	0.0547115	0.0573684	0.0468153	0.253546	0.872379	0.422099	1.06887	unchanged	--	--	--
meta_2415	Thr-Ala	0.0133278	0.0181594	0.0157593	0.0216997	0.0101304	0.018588	0.0165224	0.0207348	-0.0635377	0.807098	0.122807	unchanged	--	--	--
meta_2417	Glycylproline	0.0142107	0.0418955	0.0290444	0.0854485	0.0160009	0.0287504	0.0346669	0.114775	0.18688	0.836217	0.305108	unchanged	--	--	--
meta_2430		0.785508	1.38822	2.90143	2.43449	0.50243	0.143878	3.24214	0.985727	-0.623588	0.469646	0.830871	unchanged	--	--	--
meta_2431		0.0524267	0.0900242	0.0657765	0.0970795	0.0873779	0.239322	0.0907025	0.0839601	0.715592	0.291564	1.53657	unchanged	--	--	--
meta_2440	1-Indanone	0.141443	0.715581	0.282785	0.413216	0.374841	0.12489	0.508516	0.260251	-0.29196	0.648444	0.579485	unchanged	--	--	--
meta_2443	3-Indoleacetonitrile	0.0418871	0.0425407	0.0381723	0.0782743	0.0316515	0.0238402	0.0428292	0.0730814	-0.228907	0.625659	0.636365	unchanged	Indoles and derivatives	C02938	Tryptophan metabolism(ko00380)
meta_2447		0.260176	0.391093	0.352823	0.615401	0.839798	0.782356	0.675522	5.2889	2.22791	0.279043	1.44367	up	--	--	--
meta_2459	cis-Aconitate	0.48386	0.618635	0.848804	0.622146	0.650369	0.472034	0.728396	0.960847	0.127714	0.65568	0.524332	unchanged	Carboxylic acids and derivatives	C00417	C5-Branched dibasic acid metabolism(ko00660);;Glyoxylate and dicarboxylate metabolism(ko00630);;2-Oxocarboxylic acid metabolism(ko01210);;Citrate cycle (TCA cycle)(ko00020);;Metabolic pathways(ko01100)
meta_2477	L-Arginine	10.3399	7.01137	13.3542	11.4819	11.3171	8.87802	11.1998	16.3524	0.178604	0.526252	0.723901	unchanged	Carboxylic acids and derivatives	C00062	Biosynthesis of amino acids(ko01230);;Central carbon metabolism in cancer(ko05230);;Amyotrophic lateral sclerosis (ALS)(ko05014);;Metabolic pathways(ko01100);;Protein digestion and absorption(ko04974);;Amoebiasis(ko05146);;Arginine biosynthesis(ko00220);;D-Arginine and D-ornithine metabolism(ko00472);;ABC transporters(ko02010);;Chagas disease (American trypanosomiasis)(ko05142);;Monobactam biosyn…
meta_2492	Propionylglycine	0.0101492	0.0268437	0.0189234	0.0413105	0.043294	0.00812034	0.0145093	0.0271686	-0.0626931	0.922631	0.392062	unchanged	--	--	--
meta_2503	Guanidinosuccinic acid	0.0719532	0.120959	0.133285	0.125381	0.0988166	0.0870791	0.147336	0.184935	0.198444	0.557951	0.815434	unchanged	--	--	--
meta_2508		0.102635	0.0373635	0.0864109	0.0306331	0.10033	0.0384456	0.0749995	0.41682	1.29471	0.366289	1.16501	up	--	--	--
meta_2512	N-Carboxyethyl-.gamma.-aminobutyric acid	0.263787	0.371568	0.413657	0.262966	0.256279	0.214103	0.285898	2.39224	1.26293	0.45452	1.00462	up	--	--	--
meta_2520		0.044553	0.113673	0.0836389	0.178125	0.044949	0.0485016	0.141226	0.310074	0.375241	0.670148	0.62309	unchanged	--	--	--
meta_2526		0.106542	0.150236	0.0951459	0.105134	0.0858392	0.0554525	0.0941394	0.0880815	-0.498555	0.0726871	2.08241	unchanged	--	--	--
meta_2528		11.4686	14.7978	22.56	23.0191	14.3952	16.5297	13.6794	18.2344	-0.193247	0.503948	0.939027	unchanged	--	--	--
meta_2542	3-Hydroxy-4-methoxycinnamic acid	0.0249716	0.177319	0.0323264	0.0371624	0.0952804	0.0406257	0.0782999	0.181306	0.541284	0.536878	0.776697	unchanged	--	--	--
meta_2546	Aminohippuric acid	0.00432124	0.00549976	0.00817072	0.00754601	0.0039529	0.0067002	0.00387808	0.00883006	-0.128514	0.728602	0.444668	unchanged	--	--	--
meta_2547		0.0736384	0.211901	0.0962069	0.0464182	0.0673473	0.0075379	0.139531	0.214422	0.00226518	0.997773	0.0477162	unchanged	--	--	--
meta_2556	2-Phenylacetamide	0.0378481	0.0415586	0.0350984	0.0343728	0.030924	0.0260217	0.0519034	0.0358175	-0.0413988	0.86699	0.0595788	unchanged	Benzene and substituted derivatives	C02505	Phenylalanine metabolism(ko00360)
meta_2564		0.0101689	0.0214214	0.00898466	0.0649696	0.00216036	0.0025494	0.0184319	0.0207192	-1.26685	0.33716	1.21989	down	--	--	--
meta_2573		0.183671	0.929616	0.713657	0.966158	0.996853	0.305345	0.555116	0.40593	-0.303476	0.595814	0.879964	unchanged	--	--	--
meta_2583	Acetylglycine	0.00941159	0.0134712	0.0127966	0.012261	0.00425081	0.0109427	0.0152174	0.00691189	-0.361183	0.360498	0.927313	unchanged	--	--	--
meta_2585	Indole	0.0140006	0.0516539	0.120737	0.110316	0.0425315	0.0349374	0.124309	0.126396	0.145424	0.832044	0.338923	unchanged	Indoles and derivatives	C00463	Metabolic pathways(ko01100);;Tryptophan metabolism(ko00380);;Phenylalanine, tyrosine and tryptophan biosynthesis(ko00400);;Protein digestion and absorption(ko04974)
meta_2586	Arecoline	0.0972586	0.328492	0.522076	0.722085	0.375997	0.250874	0.723432	0.564406	0.197354	0.730822	0.494291	unchanged	--	--	--
meta_2593		0.190119	0.288482	0.328841	0.326069	0.22965	0.253812	0.292739	0.375468	0.0229272	0.923805	0.175035	unchanged	--	--	--
meta_2625		0.0106721	0.0823975	0.0526997	0.0297192	0.00961511	0.0113393	0.0684097	0.0732633	-0.109805	0.894877	0.0424522	unchanged	--	--	--
meta_2628	4-Aminobutyric acid	0.012944	0.0453858	0.179031	0.170957	0.0563561	0.0659194	0.0745615	0.0202842	-0.911192	0.349722	1.27554	unchanged	Carboxylic acids and derivatives	C00334	Nicotinate and nicotinamide metabolism(ko00760);;Nicotine addiction(ko05033);;Morphine addiction(ko05032);;cAMP signaling pathway(ko04024);;Synaptic vesicle cycle(ko04721);;Butanoate metabolism(ko00650);;GABAergic synapse(ko04727);;Neuroactive ligand-receptor interaction(ko04080);;Metabolic pathways(ko01100);;Estrogen signaling pathway(ko04915);;Alanine, aspartate and glutamate metabolism(ko00250…
meta_2634	Theophylline	0.0107356	0.0514007	0.052838	0.0763904	0.065131	0.0816233	0.0849974	0.0526861	0.571788	0.199235	1.69172	unchanged	Imidazopyrimidines	C07130	Caffeine metabolism(ko00232);;Metabolic pathways(ko01100)
meta_2639		0.0526001	0.722257	0.092245	0.344123	0.128725	0.256138	0.894431	0.337021	0.416241	0.673445	0.769983	unchanged	--	--	--
meta_2641		0.0382109	0.0854095	0.0726238	0.0644119	0.0521717	0.0653157	0.0686379	0.177844	0.481669	0.452893	1.02833	unchanged	--	--	--
meta_2668		0.0202876	0.0338104	0.029678	0.0759429	0.041903	0.0279968	0.0667596	0.0620054	0.314802	0.549459	0.814711	unchanged	--	--	--
meta_2686		0.00933537	0.0234615	0.0210734	0.0237728	0.0217212	0.0184108	0.021405	0.0215554	0.0978603	0.720918	0.439359	unchanged	--	--	--
meta_2689	3-Hydroxydodecanoic acid	0.0137239	0.00283672	0.0087	0.0088529	0.00781093	0.028177	0.0131278	0.0603922	1.68262	0.209123	1.72198	up	--	--	--
meta_2703	Succinate	0.00126571	0.007143	0.00826049	0.00479081	0.00298419	0.00202465	0.00568971	0.00887178	-0.132983	0.835598	0.254762	unchanged	Carboxylic acids and derivatives	C00042	Carbon metabolism(ko01200);;Propanoate metabolism(ko00640);;Glyoxylate and dicarboxylate metabolism(ko00630);;Sulfur metabolism(ko00920);;Butanoate metabolism(ko00650);;Central carbon metabolism in cancer(ko05230);;Metabolic pathways(ko01100);;Phenylalanine metabolism(ko00360);;Citrate cycle (TCA cycle)(ko00020);;Pyruvate metabolism(ko00620);;Glucagon signaling pathway(ko04922);;cAMP signaling pa…
meta_2711		1.05588	1.95953	1.70118	0.819616	1.65595	0.771975	1.76917	2.99499	0.377514	0.470836	0.892476	unchanged	--	--	--
meta_2712	beta-Hydroxyisovaleric acid	0.209952	0.180134	0.193666	0.305514	0.112531	0.137375	0.163928	0.195318	-0.545813	0.090417	1.95565	unchanged	--	--	--
meta_2713	L-Tyrosine	0.112455	0.297599	0.133615	0.0794169	0.0736815	0.0642357	0.246128	0.485409	0.480677	0.602831	0.771388	unchanged	Carboxylic acids and derivatives	C00082	Metabolic pathways(ko01100);;Phenylalanine metabolism(ko00360);;Prolactin signaling pathway(ko04917);;Cocaine addiction(ko05030);;Central carbon metabolism in cancer(ko05230);;Melanogenesis(ko04916);;2-Oxocarboxylic acid metabolism(ko01210);;Monobactam biosynthesis(ko00261);;Amphetamine addiction(ko05031);;Alcoholism(ko05034);;Tyrosine metabolism(ko00350);;Phenylalanine, tyrosine and tryptophan b…
meta_2715	Pyridostigmine cation	0.394293	0.487159	0.935947	0.502121	0.61652	0.494089	0.612801	0.739668	0.0866364	0.797726	0.251535	unchanged	--	--	--
meta_2716	Pargyline	0.00829824	0.00742574	0.0106419	0.010651	0.00721226	0.0107459	0.00774885	0.0100145	-0.0513864	0.794434	0.271054	unchanged	--	--	--
meta_2720	2-Phenylbutyric acid	0.0169377	0.144694	0.0224199	0.0187958	0.0113688	0.138379	0.0151705	0.199748	0.846179	0.502693	0.969412	unchanged	--	--	--
meta_2730		4.43711	7.26259	8.27849	6.68722	4.33919	4.70896	5.97887	7.6199	-0.235655	0.396531	1.03693	unchanged	--	--	--
meta_2738	3,4-Dihydroxyhydrocinnamic acid	0.0458993	3.00763	0.213472	1.30123	0.205286	0.178515	2.48199	0.126319	-0.610472	0.67508	0.384564	unchanged	--	--	--
meta_2739	Homovanillic acid	0.00352296	0.16674	0.00768399	0.0673504	0.00991097	0.0420666	0.113879	0.034064	-0.295105	0.80768	0.135979	unchanged	Phenols	C05582	Dopaminergic synapse(ko04728);;Tyrosine metabolism(ko00350);;Metabolic pathways(ko01100)
meta_2749	Harmane	0.00483897	0.0127935	0.00608424	0.00397244	0.00882877	0.00763182	0.00895194	0.0105552	0.377379	0.385407	1.18421	unchanged	--	--	--
meta_2755	Methacholine	0.00328497	0.00762824	0.00647573	0.00420405	0.00802795	0.00518275	0.00543212	0.00803664	0.305167	0.358828	1.00625	unchanged	--	--	--
meta_2757		0.0181733	0.0237142	0.026812	0.0312401	0.0181328	0.0188059	0.0231094	0.0272364	-0.19533	0.398731	1.04696	unchanged	--	--	--
meta_2758	Pelletierine	0.00252136	0.0106941	0.00297396	0.00906428	0.00454433	0.0073331	0.0067425	0.0142547	0.380478	0.54369	0.870037	unchanged	Piperidines	C06182	Metabolic pathways(ko01100)
meta_2772		0.00424337	0.0177676	0.023719	0.0151828	0.0135145	0	0.0283613	0.0053197	-0.368096	0.661967	0.553836	unchanged	--	--	--
meta_2779		0.0900081	0.0749904	0.195059	0.13923	0.0820532	0.128003	0.118201	0.136225	-0.104245	0.783331	0.32523	unchanged	--	--	--
meta_2781	4-Pyridoxic acid	6.73373	12.1336	13.3901	9.93068	10.3856	7.45449	8.58811	5.41249	-0.405963	0.204031	1.67716	unchanged	Pyridines and derivatives	C00847	Metabolic pathways(ko01100);;Vitamin B6 metabolism(ko00750)
meta_2786		0.0941509	1.33169	0.312151	0.246053	0.169624	0.95376	0.191144	15.5176	3.0847	0.398305	1.1465	up	--	--	--
meta_2789	Phosphorylcholine	0.853052	0.484095	1.08964	0.432271	0.513362	0.339342	0.248944	0.722727	-0.648139	0.22453	1.65016	unchanged	Organonitrogen compounds	C00588	Metabolic pathways(ko01100);;Choline metabolism in cancer(ko05231);;Glycerophospholipid metabolism(ko00564)
meta_2797		0.222258	0.406567	0.583512	0.488442	0.276609	0.161482	0.564321	0.594891	-0.0905579	0.851248	0.207829	unchanged	--	--	--
meta_2801		0.18396	0.267031	0.404332	0.423592	0.191133	0.068441	0.348769	0.406095	-0.334241	0.517021	0.846972	unchanged	--	--	--
meta_2847		0.348664	0.464284	0.54776	0.439901	0.321028	0.289444	0.46096	0.632076	-0.0799762	0.795388	0.313665	unchanged	--	--	--
meta_2848	D-4-Hydroxyphenylglycine	0.0418093	0.223688	0.0786941	0.0886869	0.0557142	0.0777002	0.0363227	2.28142	2.50143	0.431681	1.06048	up	--	--	--
meta_2852	N,N-Dimethylaniline	0.0689386	0.0762701	0.0862171	0.092215	0.0849127	0.0681231	0.0614486	0.104901	-0.0190947	0.926999	0.317931	unchanged	--	--	--
meta_2867		0.033672	0.0576303	0.0638925	0.0664633	0.0367665	0.0705326	0.0630008	0.0674013	0.100813	0.721728	0.66854	unchanged	--	--	--
meta_2874	Uric acid	0.0120914	0.00988527	0.0100444	0.0252081	0.00913749	0.0214914	0.0193035	0.0277422	0.440692	0.374602	1.27701	unchanged	Imidazopyrimidines	C00366	Metabolic pathways(ko01100);;Purine metabolism(ko00230);;Bile secretion(ko04976)
meta_2876	N-Acetylmannosamine	0.101833	0.162957	0.193834	0.249847	0.135293	0.162749	0.178118	0.294388	0.121177	0.75118	0.446172	unchanged	--	--	--
meta_2880	Gly-Gln	0.012363	0.0173838	0.0180071	0.0213186	0.0126687	0.0135024	0.0219124	0.018488	-0.053205	0.834133	0.126285	unchanged	--	--	--
meta_2887		0.748223	1.03947	0.778583	0.405653	0.503593	0.505628	0.729627	0.789404	-0.23326	0.494122	0.800267	unchanged	--	--	--
meta_2889		0.0593127	0.0675981	0.105044	0.200395	0.072236	0.021776	0.11741	0.0955774	-0.493962	0.449859	1.00088	unchanged	--	--	--
meta_2891		0.640392	1.27415	1.08866	1.2686	0.573213	0.779286	0.879116	1.4186	-0.226864	0.531874	0.734718	unchanged	--	--	--
meta_2905		0.223746	0.331428	0.381676	0.338881	0.266034	0.317364	0.379883	0.454946	0.152764	0.526094	0.924858	unchanged	--	--	--
meta_2907		7.33761	8.15667	8.82847	8.04882	9.1199	11.6276	5.90771	11.7855	0.247906	0.354409	1.18269	unchanged	--	--	--
meta_2918	4-Imidazoleacetic acid	0.0077417	0.0211727	0.0180134	0.0183115	0.0150792	0.0134746	0.0167917	0.0645337	0.752103	0.438817	1.03128	unchanged	Azoles	C02835	Histidine metabolism(ko00340)
meta_2919	Gly-Glu	0.00581727	0.0574299	0.114159	0.116813	0.0615193	0.00522213	0.0832305	0.169597	0.119234	0.888331	0.122605	unchanged	--	--	--
meta_2922		0.490055	0.700528	1.62349	1.13873	0.510062	0.60626	0.884053	0.583195	-0.613511	0.271351	1.4309	unchanged	--	--	--
meta_2923	Ala-Pro	0.160672	0.218374	0.358382	0.211343	0.220228	0.303433	0.235284	0.492947	0.399976	0.360255	1.17696	unchanged	--	--	--
meta_2925	Pro-Ala	0.0734878	0.0431717	0.0356312	0.0580948	0.0533549	0.0151301	0.0403069	0.190906	0.510474	0.615591	0.623654	unchanged	--	--	--
meta_2948	alpha-ketoglutarate	0.0042568	0.00462708	0.00686335	0.00452966	0.004705	0.00761501	0.0045979	0.00905447	0.357142	0.312517	1.33457	unchanged	Keto acids and derivatives	C00026	GABAergic synapse(ko04727);;Biosynthesis of amino acids(ko01230);;Alanine, aspartate and glutamate metabolism(ko00250);;HIF-1 signaling pathway(ko04066);;Bile secretion(ko04976);;Glucagon signaling pathway(ko04922);;D-Glutamine and D-glutamate metabolism(ko00471);;Proximal tubule bicarbonate reclamation(ko04964);;Histidine metabolism(ko00340);;C5-Branched dibasic acid metabolism(ko00660);;Butanoa…
meta_2950	5-Methoxyindoleacetate	0.0248033	0.0547831	0.0647905	0.0340398	0.0595218	0.0384472	0.0686667	0.0422286	0.227316	0.539075	0.765315	unchanged	Indoles and derivatives	C05660	Tryptophan metabolism(ko00380)
meta_2951	DL-Indole-3-lactic acid	0.358468	0.703964	0.589533	0.801106	0.39066	0.522778	0.748401	0.699873	-0.0547558	0.862212	0.0598338	unchanged	--	--	--
meta_2955	Adipic acid	0.0155999	0.0159871	0.0106452	0.00860885	0.0197727	0.0226929	0.0399201	0.246529	2.69365	0.295182	1.42674	up	Fatty Acyls	C06104	Metabolic pathways(ko01100)
meta_3000	Ile-Gly	0.105576	0.123168	0.1304	0.15745	0.079598	0.0241627	0.12982	0.0806329	-0.717283	0.0975809	2.01041	unchanged	--	--	--
meta_3003	N6-Acetyl-L-lysine	0.0500234	0.0793728	0.0781575	0.120226	0.0384419	0.00114213	0.081558	0.107989	-0.516554	0.413433	1.053	unchanged	Carboxylic acids and derivatives	C02727	Lysine degradation(ko00310)
meta_3008	N6,N6,N6-Trimethyl-L-lysine	4.51606	5.76745	8.93623	11.08	5.2358	6.64018	6.967	6.05387	-0.28334	0.438475	1.00741	unchanged	Carboxylic acids and derivatives	C03793	Lysine degradation(ko00310)
meta_3019	Kynurenic acid	0.210399	0.188546	0.200883	0.289002	0.170495	0.129272	0.320313	0.561732	0.411022	0.513701	0.923532	unchanged	Quinolines and derivatives	C01717	Metabolic pathways(ko01100);;Tryptophan metabolism(ko00380)
meta_3022	(S)-Citramalic acid	0.0287844	0.0217762	0.0278454	0.0413589	0.0194124	0.0123258	0.0559461	0.0523148	0.225213	0.693661	0.641827	unchanged	--	C02614	Metabolic pathways(ko01100);;C5-Branched dibasic acid metabolism(ko00660)
meta_3024	L-Pyroglutamic acid	0.00897577	0.0198821	0.0130028	0.0198591	0.0188483	0.0248534	0.0251025	0.0500467	0.945348	0.129221	1.96218	unchanged	Carboxylic acids and derivatives	C01879	Glutathione metabolism(ko00480)
meta_3025	alpha-Guanidinoglutaric Acid	0.0266896	0.0743871	0.0834196	0.0841407	0.0366286	0.0416979	0.0815577	0.0981593	-0.0580429	0.900688	0.0760907	unchanged	--	--	--
meta_3027	N-Acetyl-L-phenylalanine	0.0136719	0.0924527	0.0528534	0.0421528	0.0485951	0.0201831	0.0418902	0.0304356	-0.511376	0.440375	1.07483	unchanged	Carboxylic acids and derivatives	C03519	Phenylalanine metabolism(ko00360)
meta_3028	Melamine	0.0121533	0.0280369	0.0237174	0.0276278	0.0185556	0.0180297	0.0298255	0.030537	0.0828778	0.797962	0.434341	unchanged	--	--	--
meta_3035		0.147136	0.508341	0.688979	0.880396	0.427109	0.59181	0.392579	3.01014	0.990871	0.457411	0.984933	unchanged	--	--	--
meta_3059	4-Nitroquinoline-1-oxide	0.050457	0.0429522	0.0498822	0.0616706	0.0441885	0.00117023	0.0458047	0.031056	-0.745882	0.137452	1.99711	unchanged	--	--	--
meta_3063		0.105824	0.19238	0.134235	0.0994964	0.111143	0.100532	0.159095	0.198122	0.0969065	0.775475	0.454674	unchanged	--	--	--
meta_3068	Ala-Thr	0.00501519	0.00634601	0.0114728	0.00654063	0.0099281	0.00446489	0.0139731	0.00629331	0.238674	0.623512	0.624876	unchanged	--	--	--
meta_3085		0.0427627	0.0666935	0.0914621	0.0761385	0.0789711	0.0753296	0.0819522	0.0218606	-0.102176	0.797301	0.352508	unchanged	--	--	--
meta_3088		1.61381	2.84623	6.15383	4.95356	0.910842	0.24384	7.01197	1.65146	-0.665012	0.471769	0.821893	unchanged	--	--	--
meta_3091		0.328996	1.71776	2.01424	1.16489	2.02084	0.665409	1.41824	0.256195	-0.261121	0.702511	0.648356	unchanged	--	--	--
meta_3097	N-Acetyl-L-alanine	0.0349633	0.0212266	0.0251509	0.0121157	0.0219491	0.0256173	0.0263037	0.0658928	0.580615	0.364428	1.20503	unchanged	--	--	--
meta_3101		0.0389949	0.155904	0.103446	0.183983	0.0922245	0.140174	0.235443	1.2276	1.81357	0.343285	1.30108	up	--	--	--
meta_3115		1.14891	1.55456	2.57346	2.7032	1.39129	1.73166	2.47195	1.75637	-0.11842	0.738014	0.344198	unchanged	--	--	--
meta_3128	Ethylmalonic acid	0.0373069	0.180849	0.206671	0.135615	0.201091	0.0710599	0.163876	0.0313891	-0.261856	0.683455	0.656094	unchanged	--	--	--
meta_3137		0.0131139	0.0389297	0.0503286	0.0815676	0.00455324	0.0129867	0.0385076	0.0493054	-0.804003	0.311974	1.21193	unchanged	--	--	--
meta_3143		0.0907118	0.209941	0.361647	0.262465	0.194391	0.165427	0.234309	0.249723	-0.132097	0.752643	0.463855	unchanged	--	--	--
meta_3146		0.255124	0.245298	0.497053	0.495919	0.284248	0.361264	0.35737	0.727368	0.212386	0.647964	0.599142	unchanged	--	--	--
meta_3153	Phenylacetylglycine	0.0343797	0.026563	0.0998576	0.616284	0.60567	0.0695396	0.356563	0.322361	0.801227	0.453164	0.788772	unchanged	Carboxylic acids and derivatives	C05598	Phenylalanine metabolism(ko00360)
meta_3154	2-Hydroxyphenylacetic acid	0.0195083	0.0243465	0.0983757	0.238121	0.180648	0.22996	0.173517	0.0660798	0.773558	0.320678	1.26791	unchanged	Benzene and substituted derivatives	C05852	Phenylalanine metabolism(ko00360);;Metabolic pathways(ko01100)
meta_3159	2-Isopropylmalic acid	0.145563	1.03893	0.322016	0.0218188	0.0458939	0.00143755	1.26056	0.870908	0.511585	0.68917	0.698545	unchanged	Fatty Acyls	C02504	Biosynthesis of amino acids(ko01230);;Pyruvate metabolism(ko00620);;2-Oxocarboxylic acid metabolism(ko01210);;Metabolic pathways(ko01100);;Valine, leucine and isoleucine biosynthesis(ko00290)
meta_3160		1.1969	1.72038	1.98919	1.8105	1.47078	1.56169	1.56531	2.08277	-0.00784496	0.968366	0.059571	unchanged	--	--	--
meta_3161	Gly-Thr	0.073499	0.100633	0.134355	0.108784	0.0896854	0.076665	0.098075	0.174492	0.0729613	0.839798	0.226411	unchanged	--	--	--
meta_3191	Gly-His	0.0223263	0.0132226	0.0191443	0.0340994	0.025349	0.0300524	0.0216042	0.00952674	-0.0371999	0.930463	0.126749	unchanged	--	--	--
meta_3212		0.116083	0.168783	0.124139	0.0747002	0.112042	0.0746581	0.109449	0.168909	-0.0567163	0.870628	0.250695	unchanged	--	--	--
meta_3215	N-Phenylacetamide	0.2781	0.19723	0.157137	0.259305	0.129466	0.134311	0.211236	0.143751	-0.527285	0.0963879	1.85834	unchanged	--	--	--
meta_3216		0.177262	0.214748	0.173996	0.365201	0.111139	0.187945	0.212772	0.476243	0.0855518	0.882629	0.263954	unchanged	--	--	--
meta_3217	Ethyl 3-hydroxybutyrate	0.0118332	0.0565106	0.0560457	0.0613569	0.0240832	0.0440241	0.0510423	0.668772	2.08472	0.409755	1.11971	up	--	--	--
meta_3242	Homoveratric acid	0.0976122	0.240119	0.16617	0.217207	0.176847	0.103594	0.20709	0.218384	-0.0307202	0.928989	0.137012	unchanged	--	--	--
meta_3243		0.0798077	0.427515	0.135746	0.349625	0.119664	0.131059	0.324258	0.0326809	-0.70808	0.391721	0.971749	unchanged	--	--	--
meta_3246	Isoxanthopterin	0.0061803	0.0151754	0.00885965	0.0069679	0.0105001	0.00556158	0.0116006	0.0104076	0.0339947	0.93111	0.0987095	unchanged	--	--	--
meta_3247	N2-Acetyl-L-ornithine	0.112191	0.286982	0.161731	0.178616	0.170501	0.160081	0.338367	0.31728	0.415336	0.344679	1.34239	unchanged	Carboxylic acids and derivatives	C00437	Arginine biosynthesis(ko00220);;Biosynthesis of amino acids(ko01230);;Metabolic pathways(ko01100);;2-Oxocarboxylic acid metabolism(ko01210)
meta_3252	Pro-Val	0.0228097	0.0672625	0.0263511	0.0485145	0.0225048	0.033802	0.0422245	0.763316	2.38551	0.410798	1.11655	up	--	--	--
meta_3281	Kinetin	0.0397247	0.0646	0.0832684	0.0336621	0.0519691	0.0166364	0.0656524	0.147206	0.347235	0.641147	0.582336	unchanged	--	--	--
meta_3282	Caffeic Acid	0.0146974	0.0184322	0.0236776	0.0222934	0.0211991	0.0214871	0.0166474	0.0349156	0.252793	0.436188	0.937412	unchanged	Cinnamic acids and derivatives	C01197	Metabolic pathways(ko01100)
meta_3287	N-Acetyl-L-Histidine	0.287892	0.390269	0.471613	0.290533	0.359039	0.242375	0.359647	0.405394	-0.0759378	0.754402	0.512952	unchanged	--	--	--
meta_3288	D-Mannose	0.502699	0.419438	0.224376	0.226392	0.427579	0.222368	0.553613	0.943417	0.645075	0.308296	1.32979	unchanged	Organooxygen compounds	C00159	Lysosome(ko04142);;Galactose metabolism(ko00052);;ABC transporters(ko02010);;Fructose and mannose metabolism(ko00051);;Amino sugar and nucleotide sugar metabolism(ko00520);;Metabolic pathways(ko01100)
meta_3292		0.0357473	0.0749121	0.0723813	0.119673	0.0346246	0.121822	0.110539	0.198459	0.620654	0.33487	1.39705	unchanged	--	--	--
meta_3316	Ser-Ala	0.00413798	0.0205525	0.00799127	0.00549128	0.00604303	0.00421397	0.00641394	0.0278834	0.223015	0.821981	0.300455	unchanged	--	--	--
meta_3344	p-CHLOROPHENYLALANINE	2.64698	4.26646	3.66642	3.30685	2.70994	2.30461	3.39163	3.70663	-0.197171	0.37714	1.08518	unchanged	--	--	--
meta_3363		0.16739	0.267152	0.300212	0.328208	0.245532	0.19314	0.268526	0.152988	-0.30537	0.293333	1.35962	unchanged	--	--	--
meta_3395	N-Acetylserotonin	0.0288698	0.0911881	0.0555575	0.0430702	0.0355036	0.0139712	0.0701955	0.0735734	-0.178437	0.756237	0.345479	unchanged	Indoles and derivatives	C00978	Tryptophan metabolism(ko00380);;Metabolic pathways(ko01100)
meta_3399		0.0686	0.0993423	0.169554	0.134313	0.0741052	0.04564	0.139759	0.143098	-0.228848	0.615163	0.635473	unchanged	--	--	--
meta_3402		0.204939	0.361469	0.338309	0.280677	0.242801	0.265814	0.276913	0.362203	-0.0465811	0.836561	0.228956	unchanged	--	--	--
meta_3412		0.146068	0.207808	0.668434	1.13311	0.479285	1.33839	0.219907	0.213254	0.0624934	0.948133	0.109477	unchanged	--	--	--
meta_3421	3-Hydroxybenzoate	0.785018	1.2189	1.16265	1.11892	0.845165	0.750497	1.23287	1.2071	-0.0866658	0.705955	0.408755	unchanged	Benzene and substituted derivatives	C00587	Phenylalanine, tyrosine and tryptophan biosynthesis(ko00400)
meta_3425	3,4-Dihydroxymandelic acid	0.0290863	0.0269105	0.0453491	0.0421027	0.0365919	0.0342843	0.0323301	0.062492	0.208026	0.538388	0.720919	unchanged	Phenols	C05580	Tyrosine metabolism(ko00350);;Metabolic pathways(ko01100)
meta_3428	Carbaryl	0.0128162	0.0430835	0.0325419	0.0349574	0.0326006	0.0115179	0.0495932	0.0347879	0.0584334	0.904106	0.173702	unchanged	--	--	--
meta_3429	Phenacetine	0.015447	0.0546173	0.0296656	0.0182213	0.0198744	0.00566366	0.0308042	0.00823091	-0.869182	0.263521	1.37982	unchanged	--	--	--
meta_3442		0.00381444	0.0297221	0.0375772	0.0239748	0.0439224	0.0180672	0.0147039	0.019561	0.0175818	0.977341	0.220418	unchanged	--	--	--
meta_3468	Dulcin	0.121868	0.146482	0.135386	0.135757	0.1428	0.0777014	0.0796452	0.199431	-0.110895	0.756419	0.618251	unchanged	--	--	--
meta_3471	Ser-Pro	0.123643	0.167504	0.127906	0.0792396	0.0610201	0.0493693	0.104191	0.165718	-0.389863	0.395576	1.03635	unchanged	--	--	--
meta_3478	Leu-Ala	0.118711	0.178422	0.063054	0.147816	0.1616	0.0257331	0.16768	0.221504	0.182526	0.738211	0.375798	unchanged	--	--	--
meta_3485	NG,NG-dimethyl-L-arginine(ADMA)	1.52056	3.38619	3.28815	4.36776	2.34736	3.57265	3.74086	6.45862	0.359664	0.433714	1.09086	unchanged	--	--	--
meta_3486		0.00316322	0.193986	0.0153436	0.0302147	0.0120274	0.147557	0.0127727	3.10086	3.75342	0.393379	1.15748	up	--	--	--
meta_3487		0.00228198	0.00292538	0.0107785	0.0368476	0.0104406	0.0205297	0.0146119	0.0218196	0.351334	0.693638	0.564698	unchanged	--	--	--
meta_3519	Indole-3-butyric acid	0.0044294	0.0124759	0.0102428	0.0145075	0.00558902	0.00239014	0.00828392	0.00720139	-0.828032	0.133487	1.83695	unchanged	--	--	--
meta_3525	Acetylcarnitine	0.648257	0.944878	0.744666	2.12579	0.727576	0.566253	0.718866	1.5838	-0.311612	0.621038	0.681668	unchanged	Fatty Acyls	C02571	Insulin resistance(ko04931)
meta_3551		0.0767938	0.11839	0.177812	0.12371	0.114239	0.1541	0.102933	0.282829	0.397123	0.437744	0.998834	unchanged	--	--	--
meta_3573		0.0247032	0.267224	0.0641087	0.0556732	0.0362558	0.207608	0.0489262	1.719	2.28878	0.399842	1.14973	up	--	--	--
meta_3579		0.153305	0.268823	0.199842	0.127758	0.200101	0.103677	0.2091	0.158852	-0.158485	0.637676	0.663072	unchanged	--	--	--
meta_3583		0.071114	0.362043	0.76733	1.0056	0.392904	0.248785	0.617885	0.74405	-0.13888	0.839289	0.292421	unchanged	--	--	--
meta_3604	Jasmine lactone	0.00639417	0.0121951	0.00474347	0.0038441	0.00251053	0.00474625	0.0116964	0.0466538	1.27147	0.421504	1.13267	up	--	--	--
meta_3606	Phenylpropionylglycine	0.00340792	0.0100534	0.0126236	0.013222	0.0065457	0.00689335	0.00816338	0.0132429	-0.173816	0.698764	0.517048	unchanged	--	--	--
meta_3623	3-Methylindole	0.0069755	0.0764852	0.0861235	0.0516251	0.0432516	0.0914092	0.0188823	0.0512209	-0.11145	0.865449	0.221057	unchanged	--	--	--
meta_3627		0.0252335	0.0714783	0.0577431	0.0261463	0.041976	0.026212	0.032107	0.0288891	-0.48338	0.35475	1.30191	unchanged	--	--	--
[truncated: 3,002 more rows]
